# Supplementary material for: Metabolomic changes in animal models of depression: a systematic analysis
Source: Mol Psychiatry. 2021 Sep 1;26(12):7328–36. doi: 10.1038/s41380-021-01269-w (PMC8872989; doi:10.1038/s41380-021-01269-w)
Supplement: Supplementary file 14 — Supplementary Data 2 [file 41380_2021_1269_MOESM14_ESM.xlsx]

## Sheet: MENDA studies excluded
Supplementary Data 2. Studies excluded from MENDA database.
Title	First author	Year	Excluded reasons
Pharmacometabolomic mapping of early biochemical changes induced by sertraline and placebo	Kaddurah-Daouk R	2013	Intervention study
Pharmacometabolomics of response to sertraline and to placebo in major depressive disorder - possible role for methoxyindole pathway	Zhu HJ	2013	Intervention study
Dynamic analysis of the endogenous metabolites in depressed patients treated with TCM formula Xiaoyaosan using urinary 1H NMR-based metabolomics	Tian JS	2014	Intervention study
TSPAN5, ERICH3 and selective serotonin reuptake inhibitors in major depressive disorder: pharmacometabolomics-informed pharmacogenomics	Gupta M	2016	Intervention study
Metabolomic signatures of drug response phenotypes for ketamine and esketamine in subjects with refractory major depressive disorder: new mechanistic insights for rapid acting antidepressants	Rotroff DM	2016	Intervention study
Insight into the metabolic mechanism of Diterpene Ginkgolides on antidepressant effects for attenuating behavioural deficits compared with venlafaxine	Bai SJ	2017	Intervention study
Drugs with antidepressant properties affect tryptophan metabolites differently in rodent models with depression-like behavior	Eskelund A	2017	Intervention study
D-serine plasma concentration is a potential biomarker of (R,S)-ketamine antidepressant response in subjects with treatment-resistant depression	Moaddel R	2015	Intervention study
Compounds containing cytosolic choline in the basal ganglia: a potential biological marker of true drug response to fluoxetine	Sonawalla SB	1999	Intervention study
Increased occipital cortex GABA concentrations in depressed patients after therapy with selective serotonin reuptake inhibitors	Sanacora G	2002	Intervention study
Increased cortical GABA concentrations in depressed patients receiving ECT	Sanacora G	2003	Intervention study
Specific creatine rise in learned helplessness induced by electroconvulsive shock treatment	Sartorius A	2003	Intervention study
Metabolic alterations in the dorsolateral prefrontal cortex after treatment with high-frequency repetitive transcranial magnetic stimulation in patients with unipolar major depression	Luborzewski A	2007	Intervention study
Combined effects of electroacupuncture and anti-depression drugs on the hippocampus and frontal lobe	Duan DM	2010	Intervention study
Changes in brain metabolites measured with magnetic resonance spectroscopy in antidepressant responders with comorbid major depression and posttraumatic stress disorder	Henigsberg N	2011	Intervention study
Hippocampal neurometabolite changes in depression treatment: a (1)H magnetic resonance spectroscopy study	Husarova V	2012	Intervention study
Creatine as a novel treatment for depression in females using methamphetamine: a pilot study	Hellem TL	2015	Intervention study
Elevated prefrontal cortex GABA in patients with major depressive disorder after TMS treatment measured with proton magnetic resonance spectroscopy	Dubin MJ	2016	Intervention study
A pilot in vivo proton magnetic resonance spectroscopy study of amino acid neurotransmitter response to ketamine treatment of major depressive disorder	Milak MS	2016	Intervention study
Does escitalopram reduce neurotoxicity in major depression?	Halaris A	2015	Intervention study
Open study of the catechol-O-methyltransferase inhibitor tolcapone in major depressive disorder	Fava M	1999	Intervention study
Transcranial magnetic stimulation potentiates glutamatergic neurotransmission in depressed adolescents	Croarkin PE	2016	Intervention study
Localized proton and phosphorus magnetic resonance spectroscopy following electroconvulsive therapy	Felber SR	1993	Intervention study
No change in N-acetyl aspartate in first episode of moderate depression after antidepressant treatment: (1)H magnetic spectroscopy study of left amygdala and left dorsolateral prefrontal cortex	Bajs Janovic M	2014	Intervention study
Creatine target engagement with brain bioenergetics: a dose-ranging phosphorus-31 magnetic resonance spectroscopy study of adolescent females with SSRI-resistant depression	Kondo DG	2016	Intervention study
Effects of fish oil supplementation on prefrontal metabolite concentrations in adolescents with major depressive disorder: a preliminary 1H MRS study	McNamara RK	2016	Intervention study
Cortical gamma-aminobutyric acid concentrations in depressed patients receiving cognitive behavioral therapy	Sanacora G	2006	Intervention study
The antidepressant effect of ketamine is not associated with changes in occipital amino acid neurotransmitter content as measured by [(1)H]-MRS	Valentine GW	2011	Intervention study
Metabolite profiles in the anterior cingulate cortex of depressed patients differentiate those taking N-acetyl-cysteine versus placebo	Das P	2013	Intervention study
Michigan Biomarkers for Refractory Depression (Bluebird) metabolomics pilot study	ST000775		Intervention study
The effects of ketamine on prefrontal glutamate neurotransmission in healthy and depressed subjects	Abdallah CG	2018	Intervention study
Chronic fluoxetine or ketamine treatment differentially affects brain energy homeostasis which is not exacerbated in mice with trait suboptimal mitochondrial function	Emmerzaal TL	2020	Intervention study
Metabolomic signature of exposure and response to citalopram/escitalopram in depressed outpatients	Bhattacharyya S	2019	Intervention study
Evaluation of transcranial magnetic stimulation efficiency in major depressive disorder patients: a magnetic resonance spectroscopy study	Erbay MF	2019	Intervention study
Dorsolateral prefrontal gamma-aminobutyric acid in patients with treatment-resistant depression after transcranial magnetic stimulation measured with magnetic resonance spectroscopy	Levitt JG	2019	Intervention study
Stimulation of peroxisome proliferator-activated receptor-α by N-palmitoylethanolamine engages allopregnanolone biosynthesis to modulate emotional behavior	Locci A	2019	Intervention study
Serum endocannabinoid and mood changes after exercise in major depressive disorder	Meyer JD	2019	Intervention study
Gamma-aminobutyric acid-producing lactobacilli positively affect metabolism and depressive-like behaviour in a mouse model of metabolic syndrome	Patterson E	2019	Intervention study
Acylcarnitine metabolomic profiles inform clinically-defined major depressive phenotypes	Ahmed AT	2020	Intervention study
The effect of acupuncture on depression and its correlation with metabolic alterations: a randomized controlled trial	Li W	2020	Intervention study
Effects of fish oil monotherapy on depression and prefrontal neurochemistry in adolescents at high risk for bipolar I disorder: a 12-week placebo-controlled proton magnetic resonance spectroscopy trial	McNamara RK	2020	Intervention study
Assessment of relationship of ketamine dose with magnetic resonance spectroscopy of Glx and GABA responses in adults with major depression: a randomized clinical trial	Milak MS	2020	Intervention study
Thalamic gamma aminobutyric acid level changes in major depressive disorder after a 12-week Iyengar yoga and coherent breathing intervention	Streeter CC	2020	Intervention study
Nicotinamide mononucleotide ameliorates the depression-like behaviors and is associated with attenuating the disruption of mitochondrial bioenergetics in depressed mice	Xie XX	2020	Intervention study
Clinical efficacy and biological regulations of omiga-3 PUFA-derived endocannabinoids in major depressive disorder	Yang B	2019	Intervention study
Alterations in acylcarnitines, amines, and lipids inform about the mechanism of action of citalopram/escitalopram in major depression	MahmoudianDehkordi S	2021	Intervention study
Unraveling the microbial mechanisms underlying the psychobiotic potential of a Bifidobacterium breve strain	Tian PJ	2021	Intervention study
Metabolite profiling of antidepressant drug action reveals novel drug targets beyond monoamine elevation	Webhofer C	2011	Intervention study
Proteomic and metabolomic profiling reveals time-dependent changes in hippocampal metabolism upon paroxetine treatment and biomarker candidates	Webhofer C	2013	Intervention study
Identifying individual differences of fluoxetine response in juvenile rhesus monkeys by metabolite profiling	He Y	2014	Intervention study
Time-dependent metabolomic profiling of ketamine drug action reveals hippocampal pathway alterations and biomarker candidates	Weckmann K	2014	Intervention study
1H NMR-based metabolic profiling reveals the effects of fluoxetine on lipid and amino acid metabolism in astrocytes	Bai SJ	2015	Intervention study
GC-MS-based metabolomic study on the antidepressant-like effects of diterpene ginkgolides in mouse hippocampus	Liang ZH	2016	Intervention study
Effects of ketamine on metabolomics of serum and urine in cynomolgus macaques (macaca fascicularis)	Pan XY	2016	Intervention study
NMR-based metabonomic analysis of normal rat urine and faeces in response to (±)-venlafaxine treatment	Serrano-Contreras JI	2016	Intervention study
Peripheral fibroblast metabolic pathway alterations in juvenile rhesus monkeys undergoing long-term fluoxetine administration	Su SY	2016	Intervention study
Probiotic treatment reduces depressive-like behaviour in rats independently of diet	Abildgaard A	2017	Intervention study
Further evaluation of mechanisms associated with the antidepressant-like signature of scopolamine in mice	Martin AE	2017	Intervention study
Biochemical effects of venlafaxine on astrocytes as revealed by 1H NMR-based metabolic profiling	Sun L	2017	Intervention study
Comparative effects of LY3020371, a potent and selective metabotropic glutamate (mGlu) 2/3 receptor antagonist, and ketamine, a noncompetitive N-methyl-D-aspartate receptor antagonist in rodents: evidence supporting the use of mGlu2/3 antagonists, for the treatment of depression	Witkin JM	2017	Intervention study
Lipidomic analyses of the mouse brain after antidepressant treatment: evidence for endogenous release of long-chain fatty acids?	Lee LHW	2009	Intervention study
Brain lipid changes after repetitive transcranial magnetic stimulation: potential links to therapeutic effects?	Lee LHW	2012	Intervention study
Role of prefrontal cortical calcium independent phospholipase A2 in antidepressant-like effect of maprotiline	Lee LHW	2012	Intervention study
Venlafaxine exerts antidepressant effects possibly by activating MAPK-ERK1/2 and P13K-AKT pathways in the hippocampus	Shen P	2017	Intervention study
Transiently increased glutamate cycling in rat PFC is associated with rapid onset of antidepressant-like effects	Chowdhury GM	2017	Intervention study
Brain region-specific metabolite networks regulate antidepressant effects of venlafaxine	Bai SJ	2017	Intervention study
Brain metabolic changes following 4-week citalopram infusion: increased 18FDG uptake and gamma-amino butyric acid levels	Marsteller DA	2007	Intervention study
Metabolic changes after repetitive transcranial magnetic stimulation (rTMS) of the left prefrontal cortex: a sham-controlled proton magnetic resonance spectroscopy (1H MRS) study of healthy brain	Michael N	2003	Intervention study
Choline rise in the rat hippocampus induced by electroconvulsive shock treatment	Sartorius A	2003	Intervention study
S-adenosyl-L-methionine: effects on brain bioenergetic status and transverse relaxation time in healthy subjects	Silveri MM	2003	Intervention study
Increased brain GABA concentrations following acute administration of a selective serotonin reuptake inhibitor	Bhagwagar Z	2004	Intervention study
Correlation between MR-spectroscopic rat hippocampal choline levels and phospholipase A2	Sartorius A	2006	Intervention study
Reversal of myo-inositol metabolic level in the left dorsolateral prefrontal cortex of rats exposed to forced swimming test following desipramine treatment: an in vivo localized 1H-MRS study at 4.7 T	Kim SY	2010	Intervention study
Desipramine attenuates forced swim test-induced behavioral and neurochemical alterations in mice: an in vivo 1H-MRS study at 9.4 T	Kim SY	2010	Intervention study
Brain energy consumption induced by electrical stimulation promotes systemic glucose uptake	Binkofski F	2011	Intervention study
Targeted transcranial theta-burst stimulation alters fronto-insular network and prefrontal GABA	Iwabuchi SJ	2017	Intervention study
Temporal dynamics of antidepressant ketamine effects on glutamine cycling follow regional fingerprints of AMPA and NMDA receptor densities	Li M	2017	Intervention study
Differential effects of citalopram and reboxetine on cortical Glx measured with proton MR spectroscopy	Taylor M	2008	Intervention study
A pilot study of the effect of short-term escitalopram treatment on brain metabolites and gamma-oscillations in healthy subjects	Maron E	2016	Intervention study
Unlike lithium, anticonvulsants and antidepressants do not alter rat brain myo-inositol	McGrath BM	2007	Intervention study
Transcranial direct current stimulation of prefrontal cortex: an auditory event-related potential and proton magnetic resonance spectroscopy study	Knechtel L	2014	Intervention study
Safety aspects of chronic low-frequency transcranial magnetic stimulation based on localized proton magnetic resonance spectroscopy and histology of the rat brain	Liebetanz D	2003	Intervention study
Lack of effect of citalopram on magnetic resonance spectroscopy measures of glutamate and glutamine in frontal cortex of healthy volunteers	Taylor MJ	2010	Intervention study
Lack of effect of ketamine on cortical glutamate and glutamine in healthy volunteers: a proton magnetic resonance spectroscopy study	Taylor MJ	2012	Intervention study
Involvement of the endocannabinoid system in the ability of long-term tricyclic antidepressant treatment to suppress stress-induced activation of the hypothalamic-pituitary-adrenal axis	Hill MN	2006	Intervention study
Metabolite-related antidepressant action of diterpene ginkgolides in the prefrontal cortex	Hu QC	2018	Intervention study
Stereochemical and structural effects of (2R,6R)-hydroxynorketamine on the mitochondrial metabolome in PC-12 cells	Faccio AT	2018	Intervention study
Mechanisms of ketamine on mice hippocampi shown by gas chromatography–mass spectrometry-based metabolomic analysis	Lian B	2018	Intervention study
Antidepressants and changes in concentration of endocannabinoids and N-acylethanolamines in rat brain structures	Smaga I	2014	Intervention study
Differential effects of the antidepressants tranylcypromine and fluoxetine on limbic cannabinoid receptor binding and endocannabinoid contents	Hill MN	2008	Intervention study
Antidepressant-like activity and modulation of brain monoaminergic transmission by blockade of anandamide hydrolysis	Gobbi G	2005	Intervention study
Electroconvulsive shock treatment differentially modulates cortical and subcortical endocannabinoid activity	Hill MN	2007	Intervention study
Antidepressants act by inducing autophagy controlled by sphingomyelin–ceramide	Gulbins A	2018	Intervention study
Ketamine’s effects on the glutamatergic and GABAergic systems: a proteomics and metabolomics study in mice	Weckmann K	2019	Intervention study
Neuronal glutamatergic changes and peripheral markers of cytoskeleton dynamics change synchronically 24 h after sub-anaesthetic dose of ketamine in healthy subjects	Colic L	2019	Intervention study
Paroxetine administration affects microbiota and bile acid levels in mice	Dethloff F	2020	Intervention study
Effect of antidepressant drugs on the brain sphingolipid system	Jaddoa E	2020	Intervention study
Anodal tDCS over the left prefrontal cortex does not cause clinically significant changes in circulating metabolites	Kortteenniemi A	2020	Intervention study
Default mode network connectivity change corresponds to ketamine's delayed glutamatergic effects	Li M	2020	Intervention study
Effects of bifrontal transcranial direct current stimulation on brain glutamate levels and resting state connectivity: multimodal MRI data for the cathodal stimulation site	Mezger E	2020	Intervention study
Antidepressant-like activities of hispidol and decursin in mice and analysis of neurotransmitter monoamines	Oh JM	2020	Intervention study
Diterpene ginkgolides exert an antidepressant effect through the NT3-TrkA and Ras-MAPK pathways	Wang T	2020	Intervention study
Sertraline suppresses testis and adrenal steroid production and steroidogenic gene expression while increasing LH in plasma of male rats resulting in compensatory hypogonadism	Munkboel CH	2018	Intervention study
The cannabinergic system is implicated in the upregulation of central NGF protein by psychotropic drugs	Hassanzadeh P	2011	Intervention study
A probiotic mixture induces anxiolytic- and antidepressive-like effects in Fischer and maternally deprived Long Evans rats	Dauge V	2020	Intervention study
Repeated fluoxetine treatment induces transient and long-term astrocytic plasticity in the medial prefrontal cortex of normal adult rats	Song T	2021	Intervention study
Effect of ketamine on limbic GABA and glutamate: a human in vivo multivoxel magnetic resonance spectroscopy study	Silberbauer LR	2020	Intervention study
Effects of SSRI treatment on GABA and glutamate levels in an associative relearning paradigm	Spurny B	2021	Intervention study
Glycine and a glycine dehydrogenase (GLDC) SNP as citalopram/escitalopram response biomarkers in depression: pharmacometabolomics-informed pharmacogenomics	Ji Y	2011	Intervention study
Pretreatment metabotype as a predictor of response to sertraline or placebo in depressed outpatients: a proof of concept	Kaddurah-Daouk R	2011	Intervention study
Rostral anterior cingulate glutamate predicts response to subcallosal deep brain stimulation for resistant depression	Clark DL	2020	Intervention study
Purine and pyrimidine metabolism: convergent evidence on chronic antidepressant treatment response in mice and humans	Park DI	2016	Intervention study
Delineation of molecular pathway activities of the chronic antidepressant treatment response suggests important roles for glutamatergic and ubiquitin-proteasome systems	Park DI	2017	Intervention study
A preliminary metabolomic analysis of older adults with and without depression	Paige LA	2007	Human study
Metabolomic differences in heart failure patients with and without major depression	Steffens DC	2010	Human study
Plasma metabonomics as a novel diagnostic approach for major depressive disorder	Zheng P	2012	Human study
A novel urinary metabolite signature for diagnosing major depressive disorder	Zheng P	2013	Human study
Peripheral metabolic abnormalities of lipids and amino acids implicated in increased risk of suicidal behavior in major depressive disorder	Zheng P	2013	Human study
Identification and validation of urinary metabolite biomarkers for major depressive disorder	Zheng P	2013	Human study
The potential biomarker panels for identification of major depressive disorder (MDD) patients with and without early life stress (ELS) by metabonomic analysis	Ding XH	2014	Human study
[Diagnosis of major depression in hepatitis B patients by urine metabolomics]	Hou LJ	2014	Human study
Altered monoamine and acylcarnitine metabolites in HIV-positive and HIV-negative subjects with depression	Cassol E	2015	Human study
Urinary metabonomics for diagnosis of depression in Hepatitis B Virus-infected patients	Hou LJ	2015	Human study
Plasma-metabolite-biomarkers for the therapeutic response in depressed patients by the traditional Chinese medicine formula Xiaoyaosan: a 1H NMR-based metabolomics approach	Liu CC	2015	Human study
Severe disturbance of glucose metabolism in peripheral blood mononuclear cells of schizophrenia patients: a targeted metabolomic study	Liu ML	2015	Human study
Discovery and validation of plasma biomarkers for major depressive disorder classification based on liquid chromatography-mass spectrometry	Liu XY	2015	Human study
Plasma amino acid profiling in major depressive disorder treated with selective serotonin reuptake inhibitors	Woo HI	2015	Human study
A novel urinary metabolite signature for non-invasive post-stroke depression diagnosis	Zhang W	2015	Human study
Purine metabolism is dysregulated in patients with major depressive disorder	Ali-Sisto T	2016	Human study
A metabonomic investigation on the biochemical perturbation in post-stroke patients with depressive disorder (PSD)	Ding XH	2016	Human study
Metabolomic biosignature differentiates melancholic depressive patients from healthy controls	Liu YS	2016	Human study
A GC-MS urinary quantitative metabolomics analysis in depressed patients treated with TCM formula of Xiaoyaosan	Tian JS	2016	Human study
[Discovering potential biomarkers of depression and drug intervention of paroxetine based on 1H NMR metabolomics]	Xia XT	2016	Human study
Discriminating poststroke depression from stroke by nuclear magnetic resonance spectroscopy based metabonomic analysis	Xiao JQ	2016	Human study
Identification of sex-specific urinary biomarkers for major depressive disorder by combined application of NMR- and GC-MS-based metabonomics	Zheng P	2016	Human study
Metabolite signature for diagnosing major depressive disorder in peripheral blood mononuclear cells	Zheng P	2016	Human study
Differential urinary metabolites related with the severity of major depressive disorder	Chen JJ	2017	Human study
Increased levels of ascorbic acid in the cerebrospinal fluid of cognitively intact elderly patients with major depression: a preliminary study	Hashimoto K	2017	Human study
Novel urinary metabolite signature for diagnosing postpartum depression	Lin L	2017	Human study
Altered KYN/TRP, Gln/Glu, and Met/methionine sulfoxide ratios in the blood plasma of medication-free patients with major depressive disorder	Umehara H	2017	Human study
Predictive diagnosis of major depression using NMR-based metabolomics and least-squares support vector machine	Zheng H	2017	Human study
Potential clinical utility of plasma amino acid profiling in the detection of major depressive disorder	Xu HB	2012	Human study
Plasma lipidomics reveals potential lipid markers of major depressive disorder	Liu XY	2016	Human study
Reduced cerebrospinal fluid ethanolamine concentration in major depressive disorder	Ogawa S	2015	Human study
Reduction of kynurenic acid to quinolinic acid ratio in both the depressed and remitted phases of major depressive disorder	Savitz J	2015	Human study
Relationship between neurotoxic kynurenine metabolites and reductions in right medial prefrontal cortical thickness in major depressive disorder	Meier TB	2016	Human study
Serum kynurenic acid is reduced in affective psychosis	Wurfel BE	2017	Human study
Evidence of altered polyamine concentrations in cerebral cortex of suicide completers	Chen GG	2010	Human study
Sex steroids, insulin sensitivity and sympathetic nerve activity in relation to affective symptoms in women with polycystic ovary syndrome	Jedel E	2011	Human study
A deficit in peripheral serotonin levels in major depressive disorder but not in chronic widespread pain	Paul-Savoie E	2011	Human study
Saliva levels of 3-methoxy-4-hydroxyphenylglycol and clinical efficacy of mirtazapine or selective serotonin reuptake inhibitors in patients with major depression	Egami M	2013	Human study
Connecting inflammation with glutamate agonism in suicidality	Erhardt S	2013	Human study
Anxiety in major depression and cerebrospinal fluid free gamma-aminobutyric acid	Mann JJ	2014	Human study
Plasma L-tryptophan concentration in major depressive disorder: new data and meta-analysis	Ogawa S	2014	Human study
A simple LC-MS/MS method for the determination of cortisol, cortisone and tetrahydro-metabolites in human urine: assay development, validation and application in depression patients	Zhai XJ	2015	Human study
Tryptophan pathway alterations in the postpartum period and in acute postpartum psychosis and depression	Veen C	2016	Human study
Oxidative stress, anti-oxidants and the cross-sectional and longitudinal association with depressive symptoms: results from the CARDIA study	Black CN	2016	Human study
Circulating C19 steroids and progesterone metabolites in women with acute depression and anxiety disorders	Hill M	2016	Human study
Electroconvulsive therapy suppresses the neurotoxic branch of the kynurenine pathway in treatment-resistant depressed patients	Schwieler L	2016	Human study
A simple HPLC-MS/MS method for determination of tryptophan, kynurenine and kynurenic acid in human serum and its potential for monitoring antidepressant therapy	Hu LJ	2017	Human study
Plasma amino acid profile in major depressive disorder: analyses in two independent case-control sample sets	Ogawa S	2018	Human study
Increased oxidative stress in patients with depression and its relationship to treatment	Chung CP	2013	Human study
Reduced kynurenine pathway metabolism and cytokine expression in the prefrontal cortex of depressed individuals	Clark SM	2016	Human study
Serum endocannabinoid content is altered in females with depressive disorders: a preliminary report	Hill MN	2008	Human study
Circulating endocannabinoids and N-acyl ethanolamines are differentially regulated in major depression and following exposure to social stress	Hill MN	2009	Human study
Increased cerebrospinal fluid glutamine levels in depressed patients	Levine J	2000	Human study
Kynurenine pathway metabolites are associated with hippocampal activity during autobiographical memory recall in patients with depression	Young KD	2016	Human study
Effects of antidepressants and cyclooxygenase-2 inhibitor on cytokines and kynurenines in stimulated in vitro blood culture from depressed patients	Krause DL	2012	Human study
Increased (E)-4-hydroxy-2-nonenal and asymmetric dimethylarginine concentrations and decreased nitric oxide concentrations in the plasma of patients with major depression	Selley ML	2004	Human study
Does tryptophan degradation along the kynurenine pathway mediate the association between pro-inflammatory immune activity and depressive symptoms?	Quak J	2014	Human study
[Antioxidant status and endocannabinoid concentration in postpartum depressive women]	Ranjbaran M	2015	Human study
Brain choline in depression: in vivo detection of potential pharmacodynamic effects of antidepressant therapy using hydrogen localized spectroscopy	Charles HC	1994	Human study
Lower levels of nucleoside triphosphate in the basal ganglia of depressed subjects: a phosphorous-31 magnetic resonance spectroscopy study	Moore CM	1997	Human study
Basal ganglia choline levels in depression and response to fluoxetine treatment: an in vivo proton magnetic resonance spectroscopy study	Renshaw PF	1997	Human study
31P magnetic resonance spectroscopy in the frontal lobe of major depressed patients	Volz HP	1998	Human study
Quantitative proton magnetic resonance spectroscopy of the basal ganglia in patients with affective disorders	Hamakawa H	1998	Human study
Reduced cortical gamma-aminobutyric acid levels in depressed patients determined by proton magnetic resonance spectroscopy	Sanacora G	1999	Human study
Reduced glutamate in the anterior cingulate cortex in depression: an in vivo proton magnetic resonance spectroscopy study	Auer DP	2000	Human study
The hippocampus in patients treated with electroconvulsive therapy: a proton magnetic resonance spectroscopic imaging study	Ende G	2000	Human study
Increased orbitofrontal cortex levels of choline in depressed adolescents as detected by in vivo proton magnetic resonance spectroscopy	Steingard RJ	2000	Human study
Left medial temporal cytosolic choline in early onset depression	Kusumakar V	2001	Human study
Multinuclear magnetic resonance spectroscopy studies of brain purines in major depression	Renshaw PF	2001	Human study
Proton magnetic resonance spectroscopic imaging in pediatric major depression	Farchione TR	2002	Human study
Frontal white matter biochemical abnormalities in late-life major depression detected with proton magnetic resonance spectroscopy	Kumar A	2002	Human study
Association between dorsolateral prefrontal N-acetyl aspartate and depression in chronic back pain: an in vivo proton magnetic resonance spectroscopy study	Grachev ID	2003	Human study
Quantification of metabolic differences in the frontal brain of depressive patients and controls obtained by 1H-MRS at 3 Tesla	Gruber S	2003	Human study
Neurotrophic effects of electroconvulsive therapy: a proton magnetic resonance study of the left amygdalar region in patients with treatment-resistant depression	Michael N	2003	Human study
Cerebral benzodiazepine receptors in depressed patients measured with [123I]iomazenil SPECT	Kugaya A	2003	Human study
Metabolic changes within the left dorsolateral prefrontal cortex occurring with electroconvulsive therapy in patients with treatment resistant unipolar depression	Michael N	2003	Human study
Effective electroconvulsive therapy reverses glutamate/glutamine deficit in the left anterior cingulum of unipolar depressed patients	Pfleiderer B	2003	Human study
Focal and lateralized subcortical abnormalities in unipolar major depressive disorder: an automated multivoxel proton magnetic resonance spectroscopy study	Vythilingam M	2003	Human study
Reduced anterior cingulate cortex glutamatergic concentrations in childhood major depression	Mirza Y	2004	Human study
Reduced anterior cingulate glutamatergic concentrations in childhood OCD and major depression versus healthy controls	Rosenberg DR	2004	Human study
Subtype-specific alterations of gamma-aminobutyric acid and glutamate in patients with major depression	Sanacora G	2004	Human study
Proton spectroscopy study of the left dorsolateral prefrontal cortex in pediatric depressed patients	Caetano SC	2005	Human study
Reduced anterior cingulate glutamate in pediatric major depression: a magnetic resonance spectroscopy study	Rosenberg DR	2005	Human study
Decreased prefrontal myo-inositol in major depressive disorder	Coupland NJ	2005	Human study
Single voxel proton magnetic resonance spectroscopy in post-stroke depression	Glodzik-Sobanska L	2006	Human study
Choline in pediatric depression	MacMaster FP	2006	Human study
Lesion location in depression post traumatic brain injury using magnetic resonance spectroscopy: preliminary results from a pilot study	Rao V	2006	Human study
The effect of antidepressant treatment on N-acetyl aspartate levels of medial frontal cortex in drug-free depressed patients	Gonul AS	2006	Human study
Subcortical and medial temporal MR-detectable metabolite abnormalities in unipolar major depression	Ende G	2007	Human study
Lateralized caudate metabolic abnormalities in adolescent major depressive disorder: a proton MR spectroscopy study	Gabbay V	2007	Human study
Reduced prefrontal glutamate/glutamine and gamma-aminobutyric acid levels in major depression determined using proton magnetic resonance spectroscopy	Hasler G	2007	Human study
[Detection of frontal biochemical abnormalities in youth with major depression using three-dimensional hydrogen proton MR spectroscopy and diffusion tensor imaging]	Li JJ	2007	Human study
1H magnetic resonance spectroscopy study of thalamus in treatment resistant depressive patients	Mu J	2007	Human study
Measurement of brain metabolites in patients with type 2 diabetes and major depression using proton magnetic resonance spectroscopy	Ajilore O	2007	Human study
[1H-MRS in bilaterlis frontal lobe and hippocampus of patients with first episode major depression after SSRIs antidepressant treatment]	Gao CG	2008	Human study
Brain bioenergetics and response to triiodothyronine augmentation in major depressive disorder	Iosifescu DV	2008	Human study
[A 1H magnetic resonance spectroscopy study on hippocampus of patients with first-episode major depressive disorder]	Lin T	2008	Human study
Metabolic changes of prefrontal cerebral lobe, white matter and cerebellum in patients with post-stroke depression: a proton magnetic resonance spectroscopy study	Xu QG	2008	Human study
Proton MR spectroscopy of the hippocampus at 3 T in patients with unipolar major depressive disorder: correlates and predictors of treatment response	Block W	2009	Human study
Proton magnetic resonance spectroscopy of late-life major depressive disorder	Chen CS	2009	Human study
31Phosphorus magnetic resonance spectroscopy study of tissue specific changes in high energy phosphates before and after sertraline treatment of geriatric depression	Forester BP	2009	Human study
Antidepressant effect detected on proton magnetic resonance spectroscopy in drug-naive female patients with first-episode major depression	Kaymak SU	2009	Human study
[A proton magnetic spectroscopy research on hippocampus metabolisms in people with suicide-attempted depressions]	Li J	2009	Human study
Hippocampal metabolic abnormalities at first onset and with recurrent episodes of a major depressive disorder: a proton magnetic resonance spectroscopy study	Milne A	2009	Human study
Amino acid neurotransmitters assessed by proton magnetic resonance spectroscopy: relationship to treatment resistance in major depressive disorder	Price RB	2009	Human study
[Proton magnetic resonance spectroscopy of the thalamus and hypothalamus in patients with first-episode depression]	Yang R	2009	Human study
The relationship between aberrant neuronal activation in the pregenual anterior cingulate, altered glutamatergic metabolism, and anhedonia in major depression	Walter M	2009	Human study
Glutamatergic and resting-state functional connectivity correlates of severity in major depression - the role of pregenual anterior cingulate cortex and anterior insula	Horn DI	2010	Human study
Effects of antidepressant treatment on N-acetyl aspartate and choline levels in the hippocampus and thalami of post-stroke depression patients: a study using 1H magnetic resonance spectroscopy	Huang YY	2010	Human study
Reduced medial prefrontal N-acetyl-aspartate levels in pediatric major depressive disorder: a multi-voxel in vivo (1)H spectroscopy study	Olvera RL	2010	Human study
High-frequency rTMS treatment increases left prefrontal myo-inositol in young patients with treatment-resistant depression	Zheng HR	2010	Human study
Neuroanatomical correlates of depression in post traumatic brain injury: preliminary results of a pilot study	Rao V	2010	Human study
[Usefulness of proton MR spectroscopy for determining diagnosis and treatment outcome in unipolar depressive disorder]	Herman-Sucharska I	2010	Human study
Longitudinal MRI study of cortical thickness, perfusion, and metabolite levels in major depressive disorder	Jarnum H	2011	Human study
Open-label adjunctive creatine for female adolescents with SSRI-resistant major depressive disorder: a 31-phosphorus magnetic resonance spectroscopy study	Kondo DG	2011	Human study
Ventromedial prefrontal spectroscopic abnormalities over the course of depression: a comparison among first episode, remitted recurrent and chronic patients	Portella MJ	2011	Human study
[Magnetic resonance spectroscopy observation on brain metabolic changes in patients with depression]	Yuan H	2011	Human study
Abnormal cingulate and prefrontal cortical neurochemistry in major depression after electroconvulsive therapy	Merkl A	2011	Human study
Region-specific glutamate changes in patients with unipolar depression	Grimm S	2012	Human study
Polymorphisms within the metabotropic glutamate receptor 1 gene are associated with depression phenotypes	Menke A	2012	Human study
[Decreased occipital GABA concentrations in patients with first-episode major depressive disorder: a magnetic resonance spectroscopy study]	Song Z	2012	Human study
Early increase in marker of neuronal integrity with antidepressant treatment of major depression: 1H-magnetic resonance spectroscopy of N-acetyl-aspartate	Taylor MJ	2012	Human study
Glutamate level detection by magnetic resonance spectroscopy in patients with post-stroke depression	Wang X	2012	Human study
Hippocampal N-acetylaspartate and morning cortisol levels in drug-naive, first-episode patients with major depressive disorder: effects of treatment	Wang Y	2012	Human study
Frontal white matter biochemical abnormalities in first-episode, treatment-naive patients with major depressive disorder: a proton magnetic resonance spectroscopy study	Wang Y	2012	Human study
Imaging changes in neural circuits in patients with depression using (1)H-magnetic resonance spectroscopy and diffusion tensor imaging	Chen SQ	2012	Human study
Increased glutamate levels in the medial prefrontal cortex in patients with postpartum depression	McEwen AM	2012	Human study
Increased ventricular lactate in chronic fatigue syndrome. III. Relationships to cortical glutathione and clinical symptoms implicate oxidative stress in disorder pathophysiology	Shungu DC	2012	Human study
Hippocampal abnormalities of glutamate/glutamine, N-acetylaspartate and choline in patients with depression are related to past illness burden	de Diego-Adelino J	2013	Human study
[Correlation of neurochemical metabolism with memory function in young adult patients with first-episode depression studied with proton magnetic resonance spectroscopy]	Liu WB	2013	Human study
Increased ratio of glutamate/glutamine to creatine in the right hippocampus contributes to depressive symptoms in patients with epilepsy	Peng WF	2013	Human study
Neurochemical metabolites in prefrontal cortex in patients with mild/moderate levels in first-episode depression	Sozeri-Varma G	2013	Human study
Anterior cingulate cortex and cerebellar hemisphere neurometabolite changes in depression treatment: a 1H magnetic resonance spectroscopy study	Chen LP	2014	Human study
Proton magnetic resonance spectroscopy of brain in obstructive sleep apnea in Egyptian subjects	Gharraf H	2014	Human study
Tissue-specific differences in brain phosphodiesters in late-life major depression	Harper DG	2014	Human study
31P RINEPT MRSI and VBM reveal alterations in brain aging associated with major depression	Biedermann SV	2015	Human study
Neurochemistry of major depression: a study using magnetic resonance spectroscopy	Godlewska BR	2015	Human study
Neurometabolic characteristics in the anterior cingulate gyrus of Alzheimer's disease patients with depression: a 1H magnetic resonance spectroscopy study	Guo ZW	2015	Human study
Hippocampal glutamate is increased and associated with risky drinking in young adults with major depression	Hermens DF	2015	Human study
Increased myo-inositol level in dorsolateral prefrontal cortex in migraine patients with major depression	Lirng JF	2015	Human study
1H-MRS analysis for prefrontal cortex, hippocampus and thalamus of adolescent patients with depression	Zhao LL	2015	Human study
Abnormal anterior cingulate N-Acetylaspartate and executive functioning in treatment-resistant depression after rTMS therapy	Zheng HR	2015	Human study
The correlation between biochemical abnormalities in frontal white matter, hippocampus and serum thyroid hormone levels in first-episode patients with major depressive disorder	Jia YB	2015	Human study
A MRS study of metabolic alterations in the frontal white matter of major depressive disorder patients with the treatment of SSRIs	Zhang YF	2015	Human study
Increased ventricular cerebrospinal fluid lactate in depressed adolescents	Bradley KA	2016	Human study
Differential neurometabolite alterations in brains of medication-free individuals with bipolar disorder and those with unipolar depression: a two-dimensional proton magnetic resonance spectroscopy study	Li H	2016	Human study
Evaluating metabolites in patients with major depressive disorder who received mindfulness-based cognitive therapy and healthy controls using short echo MRSI at 7 Tesla	Li Y	2016	Human study
Main effects of diagnoses, brain regions, and their interaction effects for cerebral metabolites in bipolar and unipolar depressive disorders	Tan HZ	2016	Human study
GABA+ levels in postmenopausal women with mild-to-moderate depression: a preliminary study	Wang ZS	2016	Human study
Proton spectroscopy study of the dorsolateral prefrontal cortex in youth with familial depression	Yang XR	2016	Human study
Effects of creatine monohydrate augmentation on brain metabolic and network outcome measures in women with major depressive disorder	Yoon SJ	2016	Human study
Morphological and metabolic alteration of cerebellum in patients with post-stroke depression	Zhang L	2016	Human study
Correlation between neurochemical metabolism and memory function in adolescent patients with depression: a multi-voxel 1H magnetic resonance spectroscopy study	Mao N	2016	Human study
Spectroscopy markers of suicidal risk and mental pain in depressed patients	Jollant F	2017	Human study
Metabotropic glutamate receptor 5 and glutamate involvement in major depressive disorder: a multimodal imaging study	Abdallah CG	2017	Human study
The impact of accelerated high frequency rTMS on brain neurochemicals in treatment-resistant depression: insights from 1H MR spectroscopy	Baeken C	2017	Human study
Acute change in anterior cingulate cortex GABA, but not glutamine/glutamate, mediates antidepressant response to citalopram	Brennan BP	2017	Human study
Increased pregenual anterior cingulate glucose and lactate concentrations in major depressive disorder	Ernst J	2017	Human study
Anterior cingulate cortex γ-aminobutyric acid deficits in youth with depression	Gabbay V	2017	Human study
Multivoxel proton magnetic resonance spectroscopy detects thalamic neurochemical metabolic changes in patients with major depressive disorder	Mohamed RE	2017	Human study
Neurochemical correlates of rapid treatment response to electroconvulsive therapy in patients with major depression	Njau S	2017	Human study
Lower in vivo myo-inositol in the anterior cingulate cortex correlates with delayed melatonin rhythms in young persons with depression	Robillard R	2017	Human study
Glutamatergic and neural dysfunction in postpartum depression using magnetic resonance spectroscopy	Rosa CE	2017	Human study
Neurometabolic abnormalities in schizophrenia and depression observed with magnetic resonance spectroscopy at 7 T	Taylor R	2017	Human study
Tissue type-specific bioenergetic abnormalities in adults with major depression	Harper DG	2017	Human study
A pilot study of hippocampal N-acetyl-aspartate in youth with treatment resistant major depression	Lefebvre D	2017	Human study
Myo-inositol, glutamate, and glutamine in the prefrontal cortex, hippocampus, and amygdala in major depression	Shirayama Y	2017	Human study
[1H-MRS study of thalamus in patients with the first episode depression]	Mu Jb	2007	Human study
Quantitative MRI of the hippocampus and amygdala in severe depression	Mervaala E	2000	Human study
[Effects of mirtazapine on hippocampal metabolites of female patients with major depression]	Nam YY	2005	Human study
Medial temporal N-acetyl-aspartate in pediatric major depression	MacMaster FP	2008	Human study
Glutamate normalization with ECT treatment response in major depression	Zhang JJ	2013	Human study
Increased myo-inositol in the posterior cingulate cortex in first-episode major depressive patients	Granados-Dominguez LM	2013	Human study
Brain volumetric and metabolic correlates of electroconvulsive therapy for treatment-resistant depression: a longitudinal neuroimaging study	Cano M	2017	Human study
A pilot study of cortical glutathione in youth with depression	Freed RD	2017	Human study
Correlations between working memory impairment and neurometabolites of prefrontal cortex and lenticular nucleus in patients with major depressive disorder	Shan YY	2017	Human study
Glucocorticoid-endocannabinoid interaction in cardiac surgical patients: relationship to early cognitive dysfunction and late depression	Hauer D	2012	Human study
Association between plasma concentrations of vitamin D metabolites and depressive symptoms throughout pregnancy in a prospective cohort of Brazilian women	Cunha Figueiredo AC	2017	Human study
Search for plasma biomarkers in drug-free patients with bipolar disorder and schizophrenia using metabolome analysis	Kageyama Y	2017	Human study
Transferring the blues: Depression-associated gut microbiota induces neurobehavioural changes in the rat	Kelly JR	2016	Human study
Reduced parahippocampal and lateral temporal GABAA-[11C]flumazenil binding in major depression: preliminary results	Klumpers UMH	2010	Human study
Putative neuroprotective and neurotoxic kynurenine pathway metabolites are associated with hippocampal and amygdalar volumes in subjects with major depressive disorder	Savitz J	2015	Human study
(13)C-tryptophan breath test detects increased catabolic turnover of tryptophan along the kynurenine pathway in patients with major depressive disorder	Teraishi T	2015	Human study
Cerebrospinal fluid kynurenines in multiple sclerosis; relation to disease course and neurocognitive symptoms	Aeinehband S	2015	Human study
Choline in anxiety and depression: the Hordaland Health Study	Bjelland I	2009	Human study
Oxidative stress in major depressive and anxiety disorders, and the association with antidepressant use; results from a large adult cohort	Black CN	2017	Human study
Sleep disturbance and kynurenine metabolism in depression	Cho HJ	2017	Human study
GABAergic neuroactive steroids and resting-state functional connectivity in postpartum depression: a preliminary study	Deligiannidis KM	2013	Human study
Hair testosterone and visuospatial memory in middle-aged men and women with and without depressive symptoms	Dettenborn L	2013	Human study
Reduced cerebrospinal HVA concentrations and HVA/5-HIAA ratios in suicide attempters. Monoamine metabolites in 120 suicide attempters and 47 controls	Engstrom G	1999	Human study
Suicidal patients are deficient in vitamin D, associated with a pro-inflammatory status in the blood	Grudet C	2014	Human study
The effects of depressive symptoms on cardiovascular and catecholamine responses to the induction of depressive mood	Hamer M	2007	Human study
The role of tryptophan degradation in the association between inflammatory markers and depressive symptoms in chronic dialysis patients	Haverkamp GL	2017	Human study
Tandem mass spectrometry determined maternal cortisone to cortisol ratio and psychiatric morbidity during pregnancy-interaction with birth weight	Hellgren C	2016	Human study
Alterations in kynurenine precursor and product levels in schizophrenia and bipolar disorder	Miller CL	2008	Human study
Steroid hormones in the development of postpartum depression	Parizek A	2014	Human study
Do depressed patients without activation of the hypothalamus-pituitary-adrenal (HPA) system have metabolic disturbances?	Scharnholz B	2014	Human study
The association between the hypothalamic pituitary adrenal axis and tryptophan metabolism in persons with recurrent major depressive disorder and healthy controls	Sorgdrager FJH	2017	Human study
Association of saliva 3-methoxy-4-hydroxyphenylglycol levels and a later depressive state in older subjects living in a rural community: 3-year follow-up study	Watanabe I	2012	Human study
Cerebrospinal fluid metabolome in mood disorders-remission state has a unique metabolic profile	Kaddurah-Daouk R	2012	Human study
Neurometabolic disorders: potentially treatable abnormalities in patients with treatment-refractory depression and suicidal behavior	Pan LA	2017	Human study
Post-mortem molecular profiling of three psychiatric disorders	Ramaker RC	2017	Human study
Metabolomic profiling of post-mortem brain reveals changes in amino acid and glucose metabolism in mental illness compared with controls	Zhang R	2016	Human study
Facile synthesis of Fe3O4@polyethyleneimine modified with 4-formylphenylboronic acid for the highly selective extraction of major catecholamines from human urine	Qin Q	2015	Human study
Glutamate metabolism in major depressive disorder	Abdallah CG	2014	Human study
Functional magnetic resonance spectroscopy of glutamate in schizophrenia and major depressive disorder: anterior cingulate activity during a color-word Stroop task	Taylor R	2015	Human study
Neurochemistry of late-life major depression: a pilot two-dimensional MR spectroscopic study	Binesh N	2004	Human study
1H Magnetic resonance spectroscopy study of dorsolateral prefrontal cortex in unipolar mood disorder patients	Brambilla P	2005	Human study
Depressive symptoms and brain metabolite alterations in subjects at ultra-high risk for psychosis: a preliminary study	Byun MS	2009	Human study
A spectroscopic approach toward depression diagnosis: local metabolism meets functional connectivity	Demenescu LR	2017	Human study
Hippocampus dysfunction may explain symptoms of fibromyalgia syndrome. A study with single-voxel magnetic resonance spectroscopy	Emad Y	2008	Human study
Preliminary evidence of reduced occipital GABA concentrations in puerperal women: a 1H-MRS study	Epperson CN	2006	Human study
Hippocampal correlates of depression in healthy elderly adults	Ezzati A	2013	Human study
In vivo proton magnetic resonance spectroscopy of the temporal lobe in Alzheimer's disease	Frederick BD	2004	Human study
Myo-inositol in depressive and healthy subjects determined by frontal 1H-magnetic resonance spectroscopy at 1.5 tesla	Frey R	1998	Human study
The kynurenine pathway in adolescent depression: preliminary findings from a proton MR spectroscopy study	Gabbay V	2010	Human study
Prefrontal inositol levels and implicit decision-making in healthy individuals and depressed patients	Jollant F	2016	Human study
Depressive psychosis: clinical usefulness of MR spectroscopy data in predicting prognosis	Kado H	2006	Human study
Brain phosphorous metabolism in depressive disorders detected by phosphorus-31 magnetic resonance spectroscopy	Kato T	1992	Human study
Dissociation of glutamate and cortical thickness is restricted to regions subserving trait but not state markers in major depressive disorder	Li M	2014	Human study
Increased medial thalamic creatine-phosphocreatine found by proton magnetic resonance spectroscopy in children with obsessive-compulsive disorder versus major depression and healthy controls	Mirza Y	2006	Human study
Increased ventricular lactate in chronic fatigue syndrome measured by 1H MRS imaging at 3.0 T. II: comparison with major depressive disorder	Murrough JW	2010	Human study
Role of serum brain derived neurotrophic factor and central N-acetylaspartate for clinical response under antidepressive pharmacotherapy	Nase S	2016	Human study
Normal metabolite levels in the left dorsolateral prefrontal cortex of unmedicated major depressive disorder patients: a single voxel 1H spectroscopy study	Nery FG	2009	Human study
Prefrontal cortex neurochemical metabolite levels in major depression and the effects of treatment: an HMRS study	Oguzhanoglu NK	2014	Human study
Adverse childhood experiences associate to reduced glutamate levels in the hippocampus of patients affected by mood disorders	Poletti S	2016	Human study
Increased medial thalamic choline found in pediatric patients with obsessive-compulsive disorder versus major depression or healthy control subjects: a magnetic resonance spectroscopy study	Smith EA	2003	Human study
Progressive decrease of N-acetylaspartate to total creatine ratio in the pregenual anterior cingulate cortex in patients with major depressive disorder: longitudinal 1H-MR spectroscopy study	Tae WS	2014	Human study
Effects of antidepressive therapy on auditory processing in severely depressed patients: a combined MRS and MEG study	Tollkotter M	2006	Human study
Altered neuronal spontaneous activity correlates with glutamate concentration in medial prefrontal cortex of major depressed females: an fMRI-MRS study	Zhang XL	2016	Human study
31P-MRS study of acetyl-L-carnitine treatment in geriatric depression: preliminary results	Pettegrew JW	2002	Human study
Increase in the cerebrospinal fluid content of neurosteroids in patients with unipolar major depression who are receiving fluoxetine or fluvoxamine	Uzunova V	1998	Human study
Biomarkers for depression in human cerebrospinal fluid and plasma in a population sample	ST000062 and ST000063		Human study
Correlation between cerebellar metabolism and post-stroke depression in patients with ischemic stroke	Zhang L	2017	Human study
Omega-3 and omega-6 fatty acid levels in depressive and anxiety disorders	Thesing CS	2018	Human study
Plasma nervonic acid is a potential biomarker for major depressive disorder: a pilot study	Kageyama Y	2017	Human study
Brain glutamate in medication-free depressed patients: a proton MRS study at 7 Tesla	Godlewska BR	2017	Human study
A pilot resting-state functional connectivity study of the kynurenine pathway in adolescents with depression and healthy controls	DeWitt SJ	2018	Human study
Global arginine bioavailability ratio is decreased in patients with major depressive disorder	Ali-Sisto T	2018	Human study
Plasma metabolome analysis of patients with major depressive disorder	Kawamura N	2018	Human study
Tryptophan-kynurenine and lipid related metabolites as blood biomarkers for first-episode drug-naïve patients with major depressive disorder: An exploratory pilot case-control study	Kuwano N	2018	Human study
Polyunsaturated fatty acids metabolism, purine metabolism and inosine as potential independent diagnostic biomarkers for major depressive disorder in children and adolescents	Zhou XY	2018	Human study
Elevated striatal gamma-aminobutyric acid in youth with major depressive disorder	Bradley KA	2018	Human study
Evidence of reduced agmatine concentrations in the cerebral cortex of suicides	Chen GG	2018	Human study
[Health Qigong Wuqinxi improves hydrogen proton magnetic resonance spectra in prefrontal cortex and hippocampus in college students with mild depression]	Cheng X	2016	Human study
Integrated analysis reveals altered lipid and glucose metabolism and identifies NOTCH2 as a biomarker for Parkinson's disease related depression	Dong MX	2018	Human study
Altered tryptophan catabolite concentrations in major depressive disorder and associated changes in hippocampal subfield volumes	Doolin K	2018	Human study
7T 1H-MRS in major depressive disorder: a Ketamine Treatment Study	Evans JW	2018	Human study
GC-MS-based metabolomics approach to diagnose depression in hepatitis B virus-infected patients with middle or old age	Hou LJ	2018	Human study
Serum lipidomic analysis for the discovery of biomarkers for major depressive disorder in drug-free patients	Kim EY	2018	Human study
Plasma metabolomic profiling of a ketamine and placebo crossover trial of major depressive disorder and healthy control subjects	Moaddel R	2018	Human study
Diagnosis of major depressive disorder based on changes in multiple plasma neurotransmitters: a targeted metabolomics study	Pan JX	2018	Human study
Elevated hippocampal choline level is associated with altered functional connectivity in females with major depressive disorder: a pilot study	Tang YY	2018	Human study
Glutamatergic hypofunction in medication-free major depression: secondary effects of affective diagnosis and relationship to peripheral glutaminase	Wise T	2018	Human study
Kynurenine pathway changes in late-life depression	Wu YJ	2018	Human study
Antidepressant effect of repeated ketamine administration on kynurenine pathway metabolites in patients with unipolar and bipolar depression	Zhou YL	2018	Human study
Acetyl-l-carnitine deficiency in patients with major depressive disorder	Nasca C	2018	Human study
The association between low vitamin D and depressive disorders	Milaneschi Y	2014	Human study
Serum 25-hydroxyvitamin D concentrations and depressive symptoms among young adult men and women	Polak MA	2014	Human study
Association between plasma alpha-aminobutyric acid and depressive symptoms in older community-dwelling adults in Japan	Adachi Y	2019	Human study
Bipolar disorder in youth is associated with increased levels of vitamin D-binding protein	Petrov B	2018	Human study
Blood and urinary metabolomic evidence validating traditional Chinese medicine diagnostic classification of major depressive disorder	Liu LY	2018	Human study
Cross-sectional relationship between kynurenine pathway metabolites and cognitive function in major depressive disorder	Zhou YL	2019	Human study
Left fimbria atrophy is associated with hippocampal metabolism in female major depressive disorder patients	Xu JL	2018	Human study
Long-term glucocorticoid levels measured in hair in patients with depressive and anxiety disorders	Gerritsen L	2019	Human study
The metabolic factor kynurenic acid of kynurenine pathway predicts major depressive disorder	Liu HY	2018	Human study
Metabolomics approach in the investigation of depression biomarkers in pharmacologically induced immune-related depression	Baranyi A	2018	Human study
Vitamin D deficiency is associated with an increased likelihood of incident depression in community-dwelling older adults	Briggs R	2019	Human study
Revisiting the tryptophan-serotonin deficiency and the inflammatory hypotheses of major depression in a biopsychosocial approach	Baranyi A	2017	Human study
Associations of depression status with plasma levels of candidate lipid and amino acid metabolites: a meta-analysis of individual data from three independent samples of US postmenopausal women	Huang TY	2020	Human study
Effects of the antidepressant medication duloxetine on brain metabolites in persistent depressive disorder: a randomized, controlled trial	Bansal R	2019	Human study
Quantitative monitoring of a panel of stress-induced biomarkers in human plasma by liquid chromatography-tandem mass spectrometry: an application in a comparative study between depressive patients and healthy subjects	Cai HL	2019	Human study
Rostral anterior cingulate glutamine/glutamate disbalance in major depressive disorder depends on symptom severity	Colic L	2019	Human study
Blood plasma metabolic profiling of pregnant women with antenatal depressive symptoms	Henriksson HE	2019	Human study
Objective diagnosis of post-stroke depression using NMR-based plasma metabonomics	Hu ZC	2019	Human study
Association between plasma concentrations of elaidic acid, a major trans fatty acid, and depression in a nationally representative sample of U.S. adults	Liu BY	2019	Human study
Multimodal imaging reveals a complex pattern of dysfunction in corticolimbic pathways in major depressive disorder	Nugent AC	2019	Human study
Unraveling the serum metabolomic profile of post-partum depression	Papadopoulou Z	2019	Human study
Biomarker screening for antenatal depression in women who underwent caesarean section: a matched observational study with plasma lipidomics	Wu ZX	2019	Human study
Artificial intelligence based discovery of the association between depression and chronic fatigue syndrome	Zhang FL	2019	Human study
A preliminary study of uric metabolomic alteration for postpartum depression based on liquid chromatography coupled to quadrupole time-of-flight mass spectrometry	Zhang L	2019	Human study
Intermittent theta-burst stimulation moderates interaction between increment of N-Acetyl-Aspartate in anterior cingulate and improvement of unipolar depression	Zavorotnyy M	2020	Human study
1 H MRS Measurement of cortical GABA and glutamate in primary insomnia and major depressive disorder: relationship to sleep quality and depression severity	Benson KL	2020	Human study
Metabolomics profile in depression: a pooled analysis of 230 metabolic markers in 5283 cases with depression and 10,145 controls	Bot M	2020	Human study
Alterations in levels of 8-Oxo-2'-deoxyguanosine and 8-Oxoguanine DNA glycosylase 1 during a current episode and after remission in unipolar and bipolar depression	Ceylan D	2020	Human study
Tryptophan intake and metabolism in older adults with mood disorders	Chojnacki C	2020	Human study
Longitudinal proneuroactive and neuroactive steroid profiles in medication-free women with, without and at-risk for perinatal depression: a liquid chromatography-tandem mass spectrometry analysis	Deligiannidis KM	2020	Human study
Kynurenic acid is a potential overlapped biomarker between diagnosis and treatment response for depression from metabolome analysis	Erabi H	2020	Human study
Evidence for altered metabolism of sphingosine-1-phosphate in the corpus callosum of patients with schizophrenia	Esaki K	2020	Human study
Determination of endocannabinoids and N-acylethanolamines in human hair with LC-MS/MS and their relation to symptoms of depression, burnout, and anxiety	Gao W	2020	Human study
Plasma neuronal and glial markers and anterior cingulate metabolite levels in major depressive disorder: a pilot study	Gules E	2020	Human study
Altered neurometabolism in major depressive disorder: a whole brain 1 H-magnetic resonance spectroscopic imaging study at 3T	Kahl KG	2020	Human study
Erythrocytes polyunsaturated fatty acids mediate relationship between dietary patterns and depression	Khosravi M	2020	Human study
Value of magnetic resonance spectroscopy in geriatric patients with cognitive impairment	Kotb MA	2020	Human study
Altered anterior cingulate glutamatergic metabolism in depressed adolescents with current suicidal ideation	Lewis CP	2020	Human study
Plasma metabolomics of depressed patients and treatment with Xiaoyaosan based on mass spectrometry technique	Liu XJ	2020	Human study
Serum copper and zinc levels correlate with biochemical metabolite ratios in the prefrontal cortex and lentiform nucleus of patients with major depressive disorder	Liu XJ	2020	Human study
Correlations among mRNA expression levels of ATP7A, serum ceruloplasmin levels and neuronal metabolism in unmedicated major depressive disorder	Liu XJ	2020	Human study
Nitric Oxide Synthase activity in major depressive episodes before and after antidepressant treatment: results of a large case-control treatment study	Loeb E	2020	Human study
Simultaneous determination of VD2, VD3, 25(OH) D2, and 25(OH) D3 in human plasma using electrospray LC-MS/MS as well as its application to evaluate VD plasma levels in depressive, schizophrenic patients and healthy individuals	Lyu HY	2020	Human study
Unaltered brain GABA concentrations and resting fMRI activity in functional dyspepsia with and without comorbid depression	Mak ADP	2020	Human study
Metabolomic markers of antepartum depression and suicidal ideation	Mitro SD	2020	Human study
Low neuroactive steroids identifies a biological subtype of depression in adults with human immunodeficiency virus on suppressive antiretroviral therapy	Mukerji SS	2020	Human study
A UPLC-MS/MS method for determination of endogenous L-carnitine and Acetyl-L-carnitine in serum of patients with depression	Nie LJ	2020	Human study
Sex differences in brain metabolites in anxiety and mood disorders	Pigoni A	2020	Human study
Lipidome profiles are related to depressive symptoms and preterm birth among African American women	Saadat N	2020	Human study
Study on dorsolateral prefrontal cortex neurochemical metabolite levels of patients with major depression using H-MRS technique	Sendur I	2020	Human study
The relationship between plasma serotonin and kynurenine pathway metabolite levels and the treatment response to escitalopram and desvenlafaxine	Sun Y	2020	Human study
Improved metabolomic data-based prediction of depressive symptoms using nonlinear machine learning with feature selection	Takahashi Y	2020	Human study
Application of 1 H-MRS in end-stage renal disease with depression	Wang JC	2020	Human study
Amino acid metabolism, lipid metabolism, and oxidative stress are associated with post-stroke depression: a metabonomics study	Wang M	2020	Human study
Changes of altruistic behavior and kynurenine pathway in late-life depression	Wu YL	2020	Human study
Identification of potential metabolite markers for middle-aged patients with post-stroke depression using urine metabolomics	Xie J	2020	Human study
Differential effect of interferon-alpha treatment on AEA and 2-AG levels	Zajkowska Z	2020	Human study
Feature of heart rate variability and metabolic mechanism in female college students with depression	Zhao SG	2020	Human study
Anti-depressive effects of Kai-Xin-San on lipid metabolism in depressed patients and CUMS rats using metabolomic analysis	Zhou XJ	2020	Human study
Personality classification enhances blood metabolome analysis and biotyping for major depressive disorders: two-species investigation	Setoyama D	2021	Human study
Neurotransmitters and neurometabolites in late-life depression: a preliminary magnetic resonance spectroscopy study at 7T	Smith GS	2021	Human study
Inflammation and kynurenine pathway dysregulation in post-partum women with severe and suicidal depression	Achtyes E	2020	Human study
Peripheral tryptophan, serotonin, kynurenine, and their metabolites in major depression: a case-control study	Colle R	2020	Human study
Vitamin D and inflammation in major depressive disorder	Grudet C	2020	Human study
Prenatal and postnatal hair steroid levels predict post-partum depression 12 weeks after delivery	Jahangard L	2019	Human study
Landscapes of bacterial and metabolic signatures and their interaction in major depressive disorders	Yang J	2020	Human study
The kynurenine pathway and cognitive performance in community-dwelling older adults. The Hordaland Health Study	Solvang SH	2019	Human study
Oxidative stress in drug-naive first episode patients with schizophrenia and major depression: effects of disease acuity and potential confounders	Jordan W	2018	Human study
Serum soluble epoxide hydrolase related oxylipins and major depression in patients with type 2 diabetes	Anita NZ	2021	Human study
Activation and deactivation steps in the tryptophan breakdown pathway in major depressive disorder: a link to the monocyte inflammatory state of patients	Arteaga-Henriquez G	2021	Human study
Body mass index and variability in hippocampal volume in youth with major depressive disorder	Chenji S	2021	Human study
Plasma androgens and the presence and course of depression in a large cohort of women	de Wit AE	2021	Human study
Plasma metabolites were associated with spatial working memory in major depressive disorder	Du Y	2021	Human study
Nervonic acid level in cerebrospinal fluid is a candidate biomarker for depressive and manic symptoms: a pilot study	Kageyama T	2021	Human study
Microbial and metabolomic profiles in correlation with depression and anxiety co-morbidities in diarrhoea-predominant IBS patients	Liu T	2020	Human study
Oxolipidomics profile in major depressive disorder: comparing remitters and non-remitters to repetitive transcranial magnetic stimulation treatment	Stirton H	2021	Human study
Occipital gamma-aminobutyric acid and glutamate-glutamine alterations in major depressive disorder: an MRS study and meta-analysis	Truong V	2021	Human study
Mapping disease course across the mood disorder spectrum through a Research Domain Criteria (RDoC) framework	Whitton AE	2021	Human study
Multiomics study of gut bacteria and host metabolism in irritable bowel syndrome and depression patients	Xu CM	2020	Human study
Development of mass spectrometry-based relatively quantitative targeted method for amino acids and neurotransmitters: applications in the diagnosis of major depression	Chen HZ	2021	Human study
Urinary metabolite signatures for predicting elderly stroke survivors with depression	Chen J	2021	Human study
Glutamatergic and GABA-ergic abnormalities in first-episode depression. a 1-year follow-up 1H-MR spectroscopic study	Draganov M	2020	Human study
Circulating endocannabinoid concentrations in grieving adults	Harfmann EJ	2020	Human study
Interaction of serum copper and neurometabolites on executive dysfunction in unmedicated patients with major depressive disorder	Liao XX	2021	Human study
Clinical serum metabolomics study on fluoxetine hydrochloride for depression	Shen DD	2021	Human study
Macaques exhibit a naturally-occurring depression similar to humans	Xu F	2015	Non-human primate model study
Stress-induced changes in cerebral metabolites, hippocampal volume, and cell proliferation are prevented by antidepressant treatment with tianeptine	Czeh B	2001	Non-human primate model study
Examining SLV-323, a novel NK1 receptor antagonist, in a chronic psychosocial stress model for depression	Czeh B	2005	Non-human primate model study
SONU20176289, a compound combining partial dopamine D(2) receptor agonism with specific serotonin reuptake inhibitor activity, affects neuroplasticity in an animal model for depression	Michael-Titus AT	2008	Non-human primate model study
Substance P receptor antagonist and clomipramine prevent stress-induced alterations in cerebral metabolites, cytogenesis in the dentate gyrus and hippocampal volume	van der Hart MG	2002	Non-human primate model study
Metabonomics reveals peripheral and central short-chain fatty acid and amino acid dysfunction in a naturally occurring depressive model of macaques	Deng FL	2019	Non-human primate model study
The gut microbiome modulates gut-brain axis glycerophospholipid metabolism in a region-specific manner in a nonhuman primate model of depression	Zheng P	2020	Non-human primate model study
Chronic unpredictable mild stress produces depressive-like behavior, hypercortisolemia, and metabolic dysfunction in adolescent cynomolgus monkeys	Teng T	2021	Non-human primate model study
[Comparative study of the corticosterone and glutamate induced PC12 cells depression model by 1H NMR metabolomics]	He XY	2017	Cell model study
Metabolomics studies on corticosterone-induced PC12 cells: a strategy for evaluating an in vitro depression model and revealing the metabolic regulation mechanism	Tian JS	2018	Cell model study
Hippocampal neurochemistry is involved in the behavioural effects of neonatal maternal separation and their reversal by post-weaning environmental enrichment: a magnetic resonance study	Hui JJ	2011	Magnetic resonance spectroscopy study
Learning and memory alterations are associated with hippocampal N-acetylaspartate in a rat model of depression as measured by 1H-MRS	Xi GJ	2011	Magnetic resonance spectroscopy study
Magnetic resonance imaging and spectroscopy reveal differential hippocampal changes in anhedonic and resilient subtypes of the chronic mild stress rat model	Delgado y Palacios R	2011	Magnetic resonance spectroscopy study
Increase of hippocampal glutamate after electroconvulsive treatment: a quantitative proton MR spectroscopy study at 9.4 T in an animal model of depression	Biedermann S	2012	Magnetic resonance spectroscopy study
Neurodegenerative evidences during early onset of depression in CMS rats as detected by proton magnetic resonance spectroscopy at 7 T	Hemanth Kumar BS	2012	Magnetic resonance spectroscopy study
Neurochemical alterations in frontal cortex of the rat after one week of hypobaric hypoxia	Bogdanova OV	2014	Magnetic resonance spectroscopy study
EPA and DHA, but not ALA, have antidepressant effects with 17β-estradiol injection via regulation of a neurobiological system in ovariectomized rats	Choi JE	2017	Magnetic resonance spectroscopy study
Selective breeding for helplessness in rats alters the metabolic profile of the hippocampus and frontal cortex: a 1H-MRS study at 9.4 T	Schulz D	2013	Magnetic resonance spectroscopy study
The recovery trajectory of adolescent social defeat stress-induced behavioral, 1H-MRS metabolites and myelin changes in Balb/c mice	Zhang HD	2016	Magnetic resonance spectroscopy study
Diffusion MRI and MR spectroscopy reveal microstructural and metabolic brain alterations in chronic mild stress exposed rats: a CMS recovery study	Khan AR	2018	Magnetic resonance spectroscopy study
Methamphetamine induces anhedonic-like behavior and impairs frontal cortical energetics in mice	Fonseca R	2017	Magnetic resonance spectroscopy study
Hierarchical status predicts behavioral vulnerability and nucleus accumbens metabolic profile following chronic social defeat stress	Larrieu T	2017	Magnetic resonance spectroscopy study
Metabolic effects of light deprivation in the prefrontal cortex of rats with depression-like behavior: In vivo proton magnetic resonance spectroscopy at 7T	Yoo CH	2018	Magnetic resonance spectroscopy study
Investigating the metabolic alterations in a depressive-like rat model of chronic forced swim stress: an in vivo proton magnetic resonance spectroscopy study at 7T	Yoo CH	2018	Magnetic resonance spectroscopy study
Neuro-metabolite profiles of rodent models of psychiatric dysfunctions characterised by MR spectroscopy	Sekar S	2019	Magnetic resonance spectroscopy study
Microglial activation and neurobiological alterations in experimental autoimmune prostatitis-induced depressive-like behavior in mice	Du HX	2019	Magnetic resonance spectroscopy study
PKA-mediated phosphorylation of CREB and NMDA receptor 2B in the hippocampus of offspring rats is involved in transmission of mental disorders across a generation	Huang YJ	2019	Magnetic resonance spectroscopy study
Changes in neurochemical metabolism measured by magnetic resonance spectroscopy and expression of the ERK signaling pathway in a rat model of depression	Zhang W	2019	Magnetic resonance spectroscopy study
Metabolic signature in nucleus accumbens for anti-depressant-like effects of acetyl-L-carnitine	Cherix A	2020	Magnetic resonance spectroscopy study
Structural and biochemical imaging reveals systemic LPS-induced changes in the rat brain	Fritz M	2020	Magnetic resonance spectroscopy study
Dietary supplementation with Lactobacillus rhamnosus JB-1 restores brain neurochemical balance and mitigates the progression of mood disorder in a rat model of chronic unpredictable mild stress	Kochalska K	2020	Magnetic resonance spectroscopy study
Validation of chronic restraint stress model in young adult rats for the study of depression using longitudinal multimodal MR imaging	Seewoo BJ	2020	Magnetic resonance spectroscopy study
Multimodal magnetic resonance imaging and therapeutic intervention with Yi-nao-jie-yu decoction in a rat model of post-stroke depression	Zhao ZJ	2020	Magnetic resonance spectroscopy study
Early life stress increases brain glutamate and induces neurobehavioral manifestations in rats	Guan JT	2020	Magnetic resonance spectroscopy study
Peripheral blood mononuclear cell-based metabolomic profiling of a chronic unpredictable mild stress rat model of depression	Li J	2014	Other tissues than brain, plasma, serum, or urine
Contribution of skeletal muscular glycine to rapid antidepressant effects of ketamine in an inflammation-induced mouse model of depression	Huang NN	2019	Other tissues than brain, plasma, serum, or urine
1H NMR-based metabolic profiling of liver in chronic unpredictable mild stress rats with genipin treatment	Chen JL	2015	Other tissues than brain, plasma, serum, or urine
Chronic unpredictive mild stress leads to altered hepatic metabolic profile and gene expression	Jia HM	2016	Other tissues than brain, plasma, serum, or urine
Chaihu-Shu-Gan-San regulates phospholipids and bile acid metabolism against hepatic injury induced by chronic unpredictable stress in rat	Jia HM	2017	Other tissues than brain, plasma, serum, or urine
Metabolite identification in fecal microbiota transplantation mouse livers and combined proteomics with chronic unpredictive mild stress mouse livers	Li B	2018	Other tissues than brain, plasma, serum, or urine
The gut microbiome modulates the changes in liver metabolism and in inflammatory processes in the brain of chronic unpredictable mild stress rats	Lv WJ	2019	Other tissues than brain, plasma, serum, or urine
The status of omiga-3 PUFAs influence chronic unpredicted mild stress-induced metabolic side effects in rats through INSIG/SREBP pathway	Tang MM	2019	Other tissues than brain, plasma, serum, or urine
Studies on the potential link between antidepressant effect of Xiaoyao San and its pharmacological activity of hepatoprotection based on multi-platform metabolomics	Chen CC	2020	Other tissues than brain, plasma, serum, or urine
[The mechanism of the anti-depression effect of the Radix Bupleuri-Radix Paeoniae Alba herb pair determined by liver metabolomics]	Chen CC	2020	Other tissues than brain, plasma, serum, or urine
Depression-like behaviors are accompanied by disrupted mitochondrial energy metabolism in chronic corticosterone-induced mice	Xie XX	2020	Other tissues than brain, plasma, serum, or urine
Lipidomics reveals that acupuncture modulates the lipid metabolism and inflammatory interaction in a mouse model of depression	Jung J	2021	Other tissues than brain, plasma, serum, or urine
Metformin attenuates the metabolic disturbance and depression-like behaviors induced by corticosterone and mediates the glucose metabolism pathway	Hao Y	2021	Other tissues than brain, plasma, serum, or urine
Antibiotic-induced microbiota perturbation causes gut endocannabinoidome changes, hippocampal neuroglial reorganization and depression in mice	Guida F	2018	Other tissues than brain, plasma, serum, or urine
Chronic unpredictable mild stress affects myocardial metabolic profiling of SD rats	Zhang WY	2012	Other tissues than brain, plasma, serum, or urine
Effects of chronic cannabidiol treatment in the rat chronic unpredictable mild stress model of depression	Gall Z	2020	Other tissues than brain, plasma, serum, or urine
Skeletal muscle metabolomic responses to endurance and resistance training in rats under chronic unpredictable mild stress	Liu XY	2021	Other tissues than brain, plasma, serum, or urine
[1H-NMR metabonomic study on fecal of chronic unpredicted mild stress model of depression in rats]	Tian JS	2013	Other tissues than brain, plasma, serum, or urine
Omics studies of the murine intestinal ecosystem exposed to subchronic and mild social defeat stress	Aoki-Yoshida A	2016	Other tissues than brain, plasma, serum, or urine
Oral treatment with Lactobacillus rhamnosus attenuates behavioural deficits and immune changes in chronic social stress	Bharwani A	2017	Other tissues than brain, plasma, serum, or urine
Variations in gut microbiota and fecal Metabolic phenotype associated with depression by 16S rRNA gene sequencing and LC/MS-based Metabolomics	Yu M	2017	Other tissues than brain, plasma, serum, or urine
Multi-omics reveals the mechanisms of antidepressant-like effects of the low polarity fraction of Bupleuri Radix	Feng Y	2020	Other tissues than brain, plasma, serum, or urine
Antidepressant-like effect of triterpenoids extracts from Poria cocos on the CUMS rats by 16S rRNA gene sequencing and LC–MS metabolomics	Gao XX	2020	Other tissues than brain, plasma, serum, or urine
Anhedonia induced by high-fat diet in mice depends on gut microbiota and leptin	Hassan AM	2020	Other tissues than brain, plasma, serum, or urine
Deciphering the compatibility rules of traditional Chinese medicine prescriptions based on NMR metabolomics: a case study of Xiaoyaosan	Liu XJ	2020	Other tissues than brain, plasma, serum, or urine
Crocin-I alleviates the depression-like behaviors probably via modulating "microbiota-gut-brain" axis in mice exposed to chronic restraint stress	Xiao QF	2020	Other tissues than brain, plasma, serum, or urine
[The regulatory effects of Chaihu-Shu-Gan-San on fecal metabolome and gut microbiota in depression model rats]	Yu M	2020	Other tissues than brain, plasma, serum, or urine
HS-GC-IMS-Based metabonomics study of Baihe Jizihuang Tang in a rat model of chronic unpredictable mild stress	Yuan ZY	2020	Other tissues than brain, plasma, serum, or urine
Towards a psychobiotic therapy for depression: Bifidobacterium breve CCFM1025 reverses chronic stress-induced depressive symptoms and gut microbial abnormalities in mice	Tian PJ	2020	Other tissues than brain, plasma, serum, or urine
Bifidobacterium with the role of 5-hydroxytryptophan synthesis regulation alleviates the symptom of depression and related microbiota dysbiosis	Tian PJ	2019	Other tissues than brain, plasma, serum, or urine
Ingestion of Bifidobacterium longum subspecies infantis strain CCFM687 regulated emotional behavior and the central BDNF pathway in chronic stress-induced depressive mice through reshaping the gut microbiota	Tian PJ	2019	Other tissues than brain, plasma, serum, or urine
Determination and application of nineteen monoamines in the gut microbiota targeting phenylalanine, tryptophan, and glutamic acid metabolic pathways	Ma SR	2021	Other tissues than brain, plasma, serum, or urine
Reward related neurotransmitter changes in a model of depression: an in vivo microdialysis study	Ruda-Kucerova J	2015	Other tissues than brain, plasma, serum, or urine
Chronic unexpected mild stress destroys synaptic plasticity of neurons through a glutamate transporter, GLT-1, of astrocytes in the ischemic stroke rat	Yu DF	2019	Other tissues than brain, plasma, serum, or urine
Polyunsaturated fatty acid supplement alleviates depression-incident cognitive dysfunction by protecting the cerebrovascular and glymphatic systems	Liu XH	2020	Other tissues than brain, plasma, serum, or urine
Uncoupling DAPK1 from NMDA receptor GluN2B subunit exerts rapid antidepressant-like effects	Li SX	2018	Other tissues than brain, plasma, serum, or urine
[Analysis on endogenous metabolites in cecal tissue of CUMS-induced depression rats after Xiaoyao San intervention by GC-MS metabolomics]	Tian JS	2015	Other tissues than brain, plasma, serum, or urine
Effects of Chaiyuwendan decoction on endocannabinoids levels in adipose tissue of rats with chronic stress-induced depression	Chen SD	2014	Other tissues than brain, plasma, serum, or urine
