# Supplementary material for: Metabolomic changes in animal models of depression: a systematic analysis
Source: Mol Psychiatry. 2021 Sep 1;26(12):7328–36. doi: 10.1038/s41380-021-01269-w (PMC8872989; doi:10.1038/s41380-021-01269-w)
Supplement: Supplementary file 15 — Supplementary Data 3 [file 41380_2021_1269_MOESM15_ESM.xlsx]

## Sheet: Included studies
Supplementary Data 3. The full information of included studies.
Study ID	Study name	Title	Overall design	Categories of depression 1	Categories of depression 2	Categories of depression 3	Organism Study level 1	Organism Study level 2	Tissue Study level 1	Tissue Study level 2	Tissue Study level 3	Platform 1	Platform 2	Criteria for depression	Sample size	Original data available	PMID	DOI	Citation
Study M002	Ni Y 2008	Metabolic profiling reveals disorder of amino acid Metabolism in four brain regions from a rat model of chronic unpredictable mild stress	The aim of this study was to perform a GC/MS-based metabolic profiling approach to investigate neurochemical changes in the cerebral cortex, hippocampus, thalamus, and remaining brain tissues of the chronic unpredictable mild stress (CUMS) rat model of depression. Rats were divided into the following two groups (n = 6 in each group): (1) control group,(2) CUMS group. The CUMS stress procedure las…	Chronic mild stress model	Chronic mild stress model	Animal model	Sprague-Dawley rat	Rat	Cerebral cortex; Hippocampus; Thalamus; Brain	Brain; Brain; Brain; Brain	Central; Central; Central; Central	GC-MS: Agilent 6890N gas chromatography coupled with Agilent 5975B inert MSD mass spectrometry	MS-based	Sucrose preference test	12	Unavailable	18586036	10.1016/j.febslet.2008.06.040	Ni Y, Su M, Lin J, et al. Metabolic profiling reveals disorder of amino acid metabolism in four brain regions from a rat model of chronic unpredictable mild stress. FEBS Lett 2008;582(17):2627-36.
Study M003	Wang XY 2009	Metabonomics approach to understanding acute and chronic stress in rat models	In this study, a comprehensive analysis of urinary metabolites from SD rats exposed to acute and chronic stimuli was performed to investigate the stress induced biochemical responses and metabolic consequences. Rats were randomly divided into two groups (n= 6 in each group): (1) CUMS group, (2) control group. The CUMS stress procedure lasted for 4 weeks. A twenty-four hour urine sample from each …	Chronic mild stress model	Chronic mild stress model	Animal model	Sprague-Dawley rat	Rat	Urine	Urine	Peripheral	GC-MS: hyphenated Perkin-Elmer gas chromatograph and TurboMass coupled to an Autosystem XL mass spectrometer	MS-based	Sucrose preference test	12	Unavailable	19292500	10.1021/pr801086k	Wang X, Zhao T, Qiu Y, et al. Metabonomics approach to understanding acute and chronic stress in rat models. J Proteome Res 2009;8(5):2511-8; Wang X, Zeng C, Lin J, et al. Metabonomics approach to assessing the modulatory effects of St John's wort, ginsenosides, and clomipramine in experimental depression. J Proteome Res 2012;11(12):6223-30.
Study M004	Dai YT 2010	Metabolomics study on the anti-depression effect of xiaoyaosan on rat model of chronic unpredictable mild stress	A GC-MS-based urinary metabolomics method was applied to evaluate the efficacy of xiaoyaosan on rat model of chronic unpredictable mild stress. Rats were randomly divided into 6 groups (n = 8 in each group): (1) control group (no stress and no drug), (2) CUMS group (stress plus pure water), (3) CUMS + high dose of xiaoyaosan group (stress plus xiaoyaosan at the dose of 13.50 g/kg), (4) CUMS + mid…	Chronic mild stress model	Chronic mild stress model	Animal model	Sprague-Dawley rat	Rat	Urine	Urine	Peripheral	GC-MS: trace gas chromatograph coupled with a PolarisQ Ion Trap mass spectrometer (Thermo Fisher Scientific Inc., Waltham, MA, USA)	MS-based	Sucrose preference test	36	Unavailable	20079416	10.1016/j.jep.2010.01.016	Dai Y, Li Z, Xue L, et al. Metabolomics study on the anti-depression effect of xiaoyaosan on rat model of chronic unpredictable mild stress. J Ethnopharmacol 2010;128(2):482-9.
Study M005	Li ZY 2010	Study of plasma metabolic profiling and biomarkers of chronic unpredictable mild stress rats based on gas chromatography/mass spectrometry	A metabolomic investigation of chronic unpredictable mild stress (CUMS) rats was carried out. Plasma obtained from Sprague-Dawley rats treated by CUMS was analyzed using gas chromatography-mass spectrometry. Rats were divided into the following two groups (n = 6 in each group): (1) CUMS group and (2) control group. The CUMS stress procedure lasted for 4 weeks.	Chronic mild stress model	Chronic mild stress model	Animal model	Sprague-Dawley rat	Rat	Plasma	Blood	Peripheral	GC-MS: Polaris Q ion trap mass spectrometer (Thermo Fisher Scientific Inc., USA)	MS-based	Sucrose preference test	12	Unavailable	21080506	10.1002/rcm.4809	Li ZY, Zheng XY, Gao XX, et al. Study of plasma metabolic profiling and biomarkers of chronic unpredictable mild stress rats based on gas chromatography/mass spectrometry. Rapid Commun Mass Spectrom 2010;24(24):3539-46.
Study M007	Zhang FX 2010	Metabonomics study of urine and plasma in depression and excess fatigue rats by ultra fast liquid chromatography coupled with ion trap-time of flight mass spectrometry	A novel metabonomic method based on fast liquid chromatography coupled with ion trap-time of flight mass spectrometry (UFLC/MS-IT-TOF) was applied to study the metabolic changes of plasma and urine in depression rats. Rats were randomly separated into the following 2 groups (n = 11 in each group): (1) control group, (2) CRS group (chronic restraint stress). In brief, the rats in the CRS group wer…	Chronic restraint stress model	Chronic restraint stress model	Animal model	Wistar rat	Rat	Plasma; Urine	Blood; Urine	Peripheral; Peripheral	LC-MS: Ultra Fast Liquid Chromatography (UFLC) system with ESI-IT-TOFMS (Shimadzu, Kyoto, Japan)	MS-based	Tail suspension test	22	Unavailable	20567771	10.1039/b914751a	Zhang F, Jia Z, Gao P, et al. Metabonomics study of urine and plasma in depression and excess fatigue rats by ultra fast liquid chromatography coupled with ion trap-time of flight mass spectrometry. Mol Biosyst 2010;6(5):852-61.
Study M008	Zheng SN 2010	Urinary metabonomic study on biochemical changes in chronic unpredictable mild stress model of depression	An animal model of depression was produced by chronic unpredictable mild stress (CUMS). Metabolic profiling of the urine was performed by using ultra performance liquid chromatography coupled to mass spectrometry (UPLC-MS). Rats were divided into 2 groups (n = 8 in each group): (1) control group, (2) CUMS group. The CUMS stress procedure lasted for 11 weeks.	Chronic mild stress model	Chronic mild stress model	Animal model	Sprague-Dawley rat	Rat	Urine	Urine	Peripheral	LC-MS: Waters ACQUITY ultra performance liquid chromatography system coupled to a Micromass Quattro Micro API mass spectrometer (Waters Corp., Milford, MA)	MS-based	Sucrose preference test	16	Unavailable	19913000	10.1016/j.cca.2009.11.003	Zheng S, Yu M, Lu X, et al. Urinary metabonomic study on biochemical changes in chronic unpredictable mild stress model of depression. Clin Chim Acta 2010;411(3-4):204-9.
Study M009	Gao XX 2011	Metabonomic study on chronic unpredictable mild stress and intervention effects of Xiaoyaosan in rats using gas chromatography coupled with mass spectrometry	This paper was designed to study metabonomic characters of the depression induced by chronic unpredictable mild stress (CUMS) and the therapeutic effects of Xiaoyaosan (XYS) in treating the depression. A plasma metabonomics method based on gas chromatography/mass spectrometry (GC/MS) was developed. Rats were divided into the following 7 groups (n = 8 in each group): (1) control group, (2) CUMS gr…	Chronic mild stress model	Chronic mild stress model	Animal model	Sprague-Dawley rat	Rat	Plasma	Blood	Peripheral	GC-MS: Polaris Q ion trap mass spectrometer (Thermo Fisher Scientific Inc., USA)	MS-based	Sucrose preference test	42	Unavailable	21718771	10.1016/j.jep.2011.06.024	Gao X, Zheng X, Li Z, et al. Metabonomic study on chronic unpredictable mild stress and intervention effects of Xiaoyaosan in rats using gas chromatography coupled with mass spectrometry. J Ethnopharmacol 2011;137(1):690-9.
Study M012	Su ZH 2011	Urinary metabonomics study of anti-depressive effect of Chaihu-Shu-Gan-San on an experimental model of depression induced by chronic variable stress in rats	In this study, metabonomics based on ultra performance liquid chromatography coupled with quadrupole time-of-flight mass spectrometry (UPLC-QTOF-MS) was used to profile the metabolic fingerprints of urine obtained from chronic variable stress (CVS)-induced depression model in rats with and without Chaihu-Shu-Gan-San (CSGS) treatment. Rats were randomly divided into 4 groups (n = 8 in each group):…	Chronic mild stress model	Chronic mild stress model	Animal model	Wistar rat	Rat	Urine	Urine	Peripheral	LC-MS: Waters Acquity Ultra Performance LC system with Q-TOF analyzer in SYNAPT HDMS system (Waters Corporation, Milford, MA, USA)	MS-based	Sucrose preference test	32	Unavailable	21398066	10.1016/j.jpba.2011.02.013	Su ZH, Li SQ, Zou GA, et al. Urinary metabonomics study of anti-depressive effect of Chaihu-Shu-Gan-San on an experimental model of depression induced by chronic variable stress in rats. J Pharm Biomed Anal 2011;55(3):533-9.
Study M014	Zhou YZ 2011	Antidepressant-like effects of the fractions of Xiaoyaosan on rat model of chronic unpredictable mild stress	The aim of this study was to evaluate the antidepressant activity of five different polar fractions of XYS to identify the active fraction using behavior research and metabonomics method-based on NMR. Behavior research and metabonomics method based on 1H NMR were used for efficacy study of different fractions in chronic unpredictable mild stress (CUMS) model of depression. The urine samples of ra…	Chronic mild stress model	Chronic mild stress model	Animal model	Sprague-Dawley rat	Rat	Urine	Urine	Peripheral	NMR: Varian INOVA 600 spectrometer	NMR	Sucrose preference test	48	Unavailable	21640181	10.1016/j.jep.2011.05.016	Zhou Y, Lu L, Li Z,, et al. Antidepressant-like effects of the fractions of Xiaoyaosan on rat model of chronic unpredictable mild stress. J Ethnopharmacol 2011;137(1):236-44.
Study M015	Guo XQ 2012	[1H-NMR Metabonomics on antidepression of Xiaoyao Powder composed of Bupleurum scorzonerifolium or Bupleurum chinense]	The objective of this study is to compare the antidepressive effects of Xiaoyao Powder (XYP) composed of Bupleurum scorzonerifolium (Nan Chaihu) or B. chinense (Bei Chaihu) and to investigate their effects on the changes of endogenous metabolites in rats. The ethology symptoms of CUMS rats were observed and 1H-NMR method was carried out to analyze the changes of metabolites in serum of rats after…	Chronic mild stress model	Chronic mild stress model	Animal model	Sprague-Dawley rat	Rat	Serum	Blood	Peripheral	NMR: Bruker 600 MHz AVANCE III NMR	NMR	Sucrose preference test	40	Unavailable	N/A	10.7501/j.issn.0253-2670.2012.11.027	Guo X, Tian J, Shi B, et al. [1H-NMR Metabonomics on antidepression of Xiaoyao Powder composed of Bupleurum scorzonerifolium or Bupleurum chinense]. Chinese Traditional and Herbal Drugs 2012;43(11):2209-16. (Article in Chinese)
Study M016	Liu XJ 2012b	Urinary metabonomic study using a CUMS rat model of depression	In this study, a urinary metabonomics method based on the NMR spectrometry was used to study the metabolic perturbation in chronic unpredictable mild stress (CUMS)-induced rat depression model. Rats were divided into 2 groups (n = 6 in each group): (1) control group and (2) CUMS group. The CUMS stress procedure lasted for 3 weeks.	Chronic mild stress model	Chronic mild stress model	Animal model	Sprague-Dawley rat	Rat	Urine	Urine	Peripheral	NMR: Varian VNMRS-600 MHz NMR spectrometer (Varian Inc., USA)	NMR	Sucrose preference test	12	Unavailable	22367791	10.1002/mrc.2865	Liu XJ, Li ZY, Li ZF, et al. Urinary metabonomic study using a CUMS rat model of depression. Magn Reson Chem 2012;50(3):187-92.
Study M017	Liu XJ 2012a	Anti-depressant effects of Xiaoyaosan on rat model of chronic unpredictable mild stress: a plasma metabonomics study based on NMR spectroscopy	The objectives of this study was to investigate the antidepressant effects of Xiaoyaosan (XYS) in a chronic unpredictable mild stress (CUMS) depression model. The changes in behaviour and plasma metabolic profiles were investigated after four-week CUMS exposure and treatment. Plasma samples were collected at 28th day, and the plasma metabolic profiling was measured using NMR, followed by multivar…	Chronic mild stress model	Chronic mild stress model	Animal model	Sprague-Dawley rat	Rat	Plasma	Blood	Peripheral	NMR: Varian NMRS 600 MHz NMR spectrometer (Varian, Inc., CA, USA)	NMR	Sucrose preference test	42	Unavailable	22420663	10.1111/j.2042-7158.2011.01412.x	Liu XJ, Zhou YZ, Li ZF, et al. Anti-depressant effects of Xiaoyaosan on rat model of chronic unpredictable mild stress: a plasma metabonomics study based on NMR spectroscopy. J Pharm Pharmacol 2012;64(4):578-88.
Study M018	Wang XY 2012	Metabonomics approach to assessing the modulatory effects of St John's wort, ginsenosides, and clomipramine in experimental depression	The aim of this study was to evaluate therapeutic effects of antidepressants comprehensively in the chronic unpredictable mild stress (CUMS)-induced depression model by means of metabolite profiling along with classic pharmacological and biochemical indices. The protective effects of St John's Wort extract (SJ), ginsenosides (GS), and clomipramine (CPM) on chronic unpredictable mild stress (CUMS)…	Chronic mild stress model	Chronic mild stress model	Animal model	Sprague-Dawley rat	Rat	Brain; Serum; Urine	Brain; Blood; Urine	Central; Peripheral; Peripheral	GC-MS: Agilent 6890N g chromatograph coupled with a Pegasus HT time-of-flight mass spectrometer (GC/TOF, Leco Corp., St. Joseph, MI); GC-MS: hyphenated Perkin-Elmer gas chromatograph and TurboMass coupled to an Autosystem XL mass spectrometer (PerkinElmer, USA)	MS-based	Sucrose preference test	30	Unavailable	23110693	10.1021/pr300891v	Wang X, Zeng C, Lin J, et al. Metabonomics approach to assessing the modulatory effects of St John's wort, ginsenosides, and clomipramine in experimental depression. J Proteome Res 2012;11(12):6223-30.
Study M019	Xue SY 2012	[Antidepressant mechanism and pharmacodynamic characteristics of venlafaxine and fluoxetine based on Metabolomics]	The objective of this study was to evaluate and compare the antidepressant effects and mechanisms of venlafaxine and fluoxetine by metabolomic approach. Two positive drugs were employed to intervene the chronic unpredictable mild stress (CUMS) induced rat depression model. The behavioral changes of rats were observed; meanwhile, urine samples were collected and subjected to GC-MS analysis to find…	Chronic mild stress model	Chronic mild stress model	Animal model	Sprague-Dawley rat	Rat	Urine	Urine	Peripheral	GC-MS: Gas chromatograph mass spectrometer (Trace PolarisQ ThermoFinnigan)	MS-based	Sucrose preference test	24	Unavailable	N/A	N/A	Xue S, Zheng X, Dou C, et al. [Antidepressant mechanism and pharmacodynamic characteristics of venlafaxine and fluoxetine based on Metabolomics]. Chin Pharm J 2012;47(1):29-33. (Article in Chinese)
Study M022	Zhou YZ 2012	Metabonomic analysis of urine from chronic unpredictable mild stress rats using gas chromatography-mass spectrometry	The aim of this study was to investigate the metabolic profiling of urine samples from chronic unpredictable mild stress (CUMS) rats to find potential disease biomarkers and research pathology of depression. Metabolome in urine was analyzed using gas chromatography/mass spectrometry (GC/MS) in conjunction with multivariate statistical techniques. Rats were divided into the following two groups (n…	Chronic mild stress model	Chronic mild stress model	Animal model	Sprague-Dawley rat	Rat	Urine	Urine	Peripheral	GC-MS: Polaris Q ion trap mass spectrometer (Thermo Fisher Scientific Inc., USA)	MS-based	Sucrose preference test	12	Unavailable	N/A	10.1007/s10337-011-2167-3	Zhou YZ, Zheng XY, Liu XJ, et al. Metabonomic analysis of urine from chronic unpredictable mild stress rats using gas chromatography-mass spectrometry. Chromatographia 2012; 75(3-4):157-64.
Study M023	Fenli S 2013	Biochemical mechanism studies of venlafaxine by metabonomic method in rat model of depression	The aim of this study was to study the biochemical mechanism of venlafaxine through determining the metabolism of monoamine neurotransmitters in brain tissues of rat model of depression after administration of venlafaxine using metabonomic method. 5-HT, NE, DA and their metabolites were determined in rat brain tissues by liquid chromatography-electrospray ionization tandem mass spectrometry (LC-E…	Chronic mild stress model	Chronic mild stress model	Animal model	Sprague-Dawley rat	Rat	Brain	Brain	Central	LC-MS: Waters Acquity Ultra Performance LC system (Waters, Milford, MA, USA) with a Micromass Quattro Premier XE tandem quadruple mass spectrometer (Waters, Manchester, UK) equipped with electrospray ionization (ESI)	MS-based	Sucrose preference test	56	Unavailable	23329522	N/A	Fenli S, Feng W, Ronghua Z, et al. Biochemical mechanism studies of venlafaxine by metabonomic method in rat model of depression. Eur Rev Med Pharmacol Sci 2013;17(1):41-8.
Study M024	Gao XX 2013	An investigation of the antidepressant action of xiaoyaosan in rats using ultra performance liquid chromatography-mass spectrometry combined with metabonomics	A rapid, highly sensitive, and selective method was applied in a non-invasive way to investigate the antidepressant action of Xiaoyaosan (XYS) using ultra performance liquid chromatography-mass spectrometry (UPLC-MS) and chemometrics. Urine obtained from rats subjected to chronic unpredictable mild stress (CUMS) was analyzed by UPLC-MS. Rats were divided into seven groups (n = 8 in each group): (…	Chronic mild stress model	Chronic mild stress model	Animal model	Sprague-Dawley rat	Rat	Urine	Urine	Peripheral	LC-MS: Waters ACQUITY UPLC system coupled to a Waters ACQUITY TQD mass spectrometer (Waters Corporation, Milford, MA, USA)	MS-based	Sucrose preference test	49	Unavailable	22975930	10.1002/ptr.4805	Gao XX, Cui J, Zheng XY, et al. An investigation of the antidepressant action of xiaoyaosan in rats using ultra performance liquid chromatography-mass spectrometry combined with metabonomics. Phytother Res 2013;27(7):1074-85.
Study M025	Guo BR 2013	[Hippocampus metabonomic study using a CUMS rat model of depression]	The objective of this study was to analysis the regulation of biomarkers by an metabonomic investigation of chronic unpredictable mild stress (CUMS) rats. CUMS induced rat animal depression model, the behavioral changes of rats were observed; meanwhile, hippocampus samples were obtained and subjected to GC-MS analysis to find potential biomarkers of depression. Rats were divided into the followin…	Chronic mild stress model	Chronic mild stress model	Animal model	Sprague-Dawley rat	Rat	Hippocampus	Brain	Central	GC-MS: Polaris Q ion trap mass spectrometer (Thermo Fisher Scientific Inc., USA)	MS-based	Sucrose preference test	12	Unavailable	N/A	10.11669/cpj.2013.14.007	Guo B, Yang L, Liu J, et al. [Hippocampus metabonomic study using a CUMS rat model of depression]. Chin Pharm J 2013;48(14):1160-4. (Article in Chinese)
Study M026	Jia HM 2013b	Integration of 1H NMR and UPLC-Q-TOF/MS for a comprehensive urinary metabonomics study on a rat model of depression induced by chronic unpredictable mild stress	Here, an integrated approach utilizing 1H NMR and UPLC-Q-TOF/MS together was firstly used for a comprehensive urinary metabonomics study on chronic unpredictable mild stress (CUMS) treated rats. Rats were divided into 2 groups (n = 8 in each group): (1) control group and (2) CUMS group. The CUMS stress procedure lasted for 4 weeks.	Chronic mild stress model	Chronic mild stress model	Animal model	Wistar rat	Rat	Urine	Urine	Peripheral	NMR: Bruker AV III 600 spectrometer (Bruker Biospin, Germany); LC-MS: Waters Acquity Ultra Performance LC system with SYNAPT HDMS system (Waters Corporation, Milford, MA, USA)	NMR; MS-based	Sucrose preference test	16	Unavailable	23696839	10.1371/journal.pone.0063624	Jia HM, Feng YF, Liu YT, et al. Integration of 1H NMR and UPLC-Q-TOF/MS for a comprehensive urinary metabonomics study on a rat model of depression induced by chronic unpredictable mild stress. PLoS One 2013;8(5):e63624.
Study M027	Jia HM 2013a	Metabonomics combined with UPLC-MS chemical profile for discovery of antidepressant ingredients of a traditional Chinese medicines formula, Chaihu-Shu-Gan-San	This study proposed a new strategy for uncovering the active chemical constituents of a traditional Chinese medicines formula, Chaihu-Shu-Gan-San (CSGS). Metabonomics and chemical profile were identified using NMR and UPLC-MS methods to discover the chemical constituents which contribute to the antidepressant eﬀect of CSGS. Rats were randomly divided into 5 groups (n = 8 in each group): (1) contr…	Chronic mild stress model	Chronic mild stress model	Animal model	Wistar rat	Rat	Urine	Urine	Peripheral	NMR: Bruker AV III 600 spectrometer (Bruker Biospin, Germany); LC-MS: Waters Acquity Ultra Performance LC system with SYNAPT HDMS system (Waters Corporation, Milford, MA, USA)	NMR; MS-based	Sucrose preference test	40	Unavailable	23662139	10.1155/2013/487158	Jia H, Su Z, Long W, et al. Metabonomics Metabonomics combined with UPLC-MS chemical profile for discovery of antidepressant ingredients of a traditional Chinese medicines formula, Chaihu-Shu-Gan-San. Evid Based Complement Alternat Med 2013;2013:487158.
Study M029	Ma ZQ 2013	Metabonomic study on the antidepressant-like effects of banxia houpu decoction and its action mechanism	The aim of this study was to establish an experimental model for metabonomic profiles of the rat's brain and then to investigate the antidepressant effect of Banxia Houpu decoction (BHD) and its possible mechanisms. Behavioral research and metabonomics method based on UPLC-MS were used to assess the efficacy of different fractions of BHD on chronic unpredictable mild stress (CUMS) model of depres…	Chronic mild stress model	Chronic mild stress model	Animal model	Sprague-Dawley rat	Rat	Brain	Brain	Central	LC-MS: Waters Acquity UPLC system with Waters ACQUITY Synapt Q-TOF mass spectrometer (Waters, Milford, MA, USA)	MS-based	Sucrose preference test, forced swimming test	9	Unavailable	24250712	10.1155/2013/213739	Ma Z, Ji W, Qu R, et al. Metabonomic study on the antidepressant-like effects of banxia houpu decoction and its action mechanism. Evid Based Complement Alternat Med 2013:213739.
Study M030	Shi BY 2013	A 1H-NMR plasma metabonomic study of acute and chronic stress models of depression in rats	To investigate and compare the metabonomic profiles of three stress-based models of depression, the effects of acute and chronic stress on the production of systemic endogenous metabolites were investigated. Endogenous metabolites excreted in plasma were analyzed using NMR in conjunction with multivariate and statistical techniques. Rats were divided into 2 groups (n = 10 in each group): (1) cont…	Chronic mild stress model	Chronic mild stress model	Animal model	Sprague-Dawley rat	Rat	Plasma	Blood	Peripheral	NMR: Bruker 600-MHz AVANCE III NMR spectrometer (Bruker Biospin, Rheinstetten, Germany)	NMR	Sucrose preference test	20	Unavailable	23219962	10.1016/j.bbr.2012.11.036	Shi B, Tian J, Xiang H, et al. A 1H-NMR plasma metabonomic study of acute and chronic stress models of depression in rats. Behav Brain Res 2013;241:86-91.
Study M032	Tian JS 2013a	1H-NMR-based metabonomic studies on the anti-depressant effect of genipin in the chronic unpredictable mild stress rat model	The purpose of this work was to investigate the anti-depressant effect of genipin and its mechanisms using 1H-NMR spectroscopy and multivariate data analysis on a chronic unpredictable mild stress (CUMS) rat model. Rat serum and urine were analyzed by nuclear magnetic resonance (NMR)-based metabonomics after oral administration of either genipin or saline for 2 weeks. Rats were randomly divided i…	Chronic mild stress model	Chronic mild stress model	Animal model	Sprague-Dawley rat	Rat	Serum; Urine	Blood; Urine	Peripheral; Peripheral	NMR: Bruker 600-MHz AVANCE III NMR spectrometer (Bruker, Germany)	NMR	Sucrose preference test	36	Unavailable	24058700	10.1371/journal.pone.0075721	Tian JS, Shi BY, Xiang H, et al. 1H-NMR-based metabonomic studies on the anti-depressant effect of genipin in the chronic unpredictable mild stress rat model. PLoS One 2013;8(9):e75721.
Study M038	Chen L 2014	[Anti-depressant effect and mechanism of supercritical CO2 extract from Compound Chaigui Fang]	A nuclear magnetic resonance (NMR)-based metabonomics combined with multivariate statistical analysis was performed to explore the mechanism of supercritical CO2 extract from Compound Chaigui Fang (FFCGF). Rats were divided into 7 groups (n = 10 in each group): (1) control group, (2) CUMS group, (3) CUMS + venlafaxine group (stress plus venlafaxine treatment at a dose of 35 mg/kg), (4) CUMS + Xia…	Chronic mild stress model	Chronic mild stress model	Animal model	Sprague-Dawley rat	Rat	Urine	Urine	Peripheral	NMR: Bruker AVANCE III 600 spectrometer	NMR	Sucrose preference test	56	Unavailable	N/A	10.4268/cjcmm20141429	Chen L, Zheng X, Gao X, et al. [Anti-depressant effect and mechanism of supercritical CO2 extract from Compound Chaigui Fang]. China Journal of Chinese Materia Medica 2014;39(14):2744-50. (Article in Chinese)
Study M039	Chen SL 2014	Effect of Allium macrostemon on a rat model of depression studied by using plasma lipid and acylcarnitine profiles from liquid chromatography/mass spectrometry	The present study aimed to investigate the anti-depressive effect of the traditional Chinese medicine Allium macrostemon (A.M.) in a rat model of depression induced by exposure to chronic immobilization stress. Lipid and acylcarnitine metabolism were set into the focus of this study due to their key role in the pathogenesis of depression. Plasma lipid profiling was performed by ultra fast liquid …	Chronic restraint stress model	Chronic restraint stress model	Animal model	Wistar rat	Rat	Plasma	Blood	Peripheral	LC-MS: Ultra fast liquid chromatography system coupled with ion trap time-of-flight mass spectrometry (UFLC/IT-TOF MS, Shimadzu, Kyoto, Japan); LC-MS: ultra-high performance liquid chromatography system coupled with triple quadrupole mass spectrometry (LC/MS QQQ 6460, Agilent, Santa Clara, CA, USA)	MS-based	Tail suspension test	35	Unavailable	24284228	10.1016/j.jpba.2013.10.045	Chen S, Wei C, Gao P, et al. Effect of Allium macrostemon on a rat model of depression studied by using plasma lipid and acylcarnitine profiles from liquid chromatography/mass spectrometry. J Pharm Biomed Anal 2014;89:122-9.
Study M041	Gao XX 2014	Selection and dynamic metabolic response of rat biomarkers by metabonomics and multivariate statistical analysis combined with GC-MS	Metabonomics by GC-MS and multivariate statistical analysis were used to select potential biomarkers associated with CUMS (chronic unpredictable mild stress) depression. The dynamic metabolic changes in rat serum were investigated to find potential disease biomarkers and to investigate the pathology of depression induced by the CUMS depression model. Serum samples were collected, and the serum me…	Chronic mild stress model	Chronic mild stress model	Animal model	Sprague-Dawley rat	Rat	Serum	Blood	Peripheral	GC-MS: Polaris Q ion trap mass spectrometer (Thermo Fisher Scientific Inc., USA)	MS-based	Sucrose preference test	12	Unavailable	24355550	10.1016/j.pbb.2013.12.013	Gao X, Guo B, Yang L, et al. Selection and dynamic metabolic response of rat biomarkers by metabonomics and multivariate statistical analysis combined with GC-MS. Pharmacol Biochem Behav 2014;117:85-91.
Study M044	Kim SY 2014	Chronic repetitive transcranial magnetic stimulation enhances GABAergic and cholinergic metabolism in chronic unpredictable mild stress rat model: 1H-NMR spectroscopy study at 11.7 T	In this study, chronic unpredictable mild stress (CUMS) rat model of depression was used to investigate the behavioral and neurochemical alterations. Furthermore, chronic rTMS treatment effect on neurochemical profile in prefrontal cortex and hippocampus of rats were assessed. The CUMS induced significant reductions in absolute sucrose intake and sucrose preference. In addition, high-resolution 1…	Chronic mild stress model	Chronic mild stress model	Animal model	Sprague-Dawley rat	Rat	Hippocampus; Prefrontal cortex	Brain; Brain	Central; Central	NMR: Varian 500 MHz NMR spectrometer	NMR	Sucrose preference test	20	Unavailable	24796814	10.1016/j.neulet.2014.04.033	Kim SY, Lee DW, Kim H, et al. Chronic repetitive transcranial magnetic stimulation enhances GABAergic and cholinergic metabolism in chronic unpredictable mild stress rat model: 1H-NMR spectroscopy study at 11.7 T. Neurosci Lett 2014;572:32-7.
Study M046	Parrott JM 2016	Neurotoxic kynurenine metabolism is increased in the dorsal hippocampus and drives distinct depressive behaviors during inflammation	Here two novel transgenic mouse strains were utilized to directly test the hypothesis that neurotoxic kynurenine metabolism causes depressive-like behavior following peripheral immune activation. Wild-type (WT) or kynurenine 3-monooxygenase (KMO)-deficient (KMO−/−) mice were administered either lipopolysaccharide (LPS, 0.5 mg/kg) or saline. Depressive-like behavior was measured across multiple do…	Lipopolysaccharide induced depression model	Lipopolysaccharide induced depression model	Animal model	C57BL/6N mouse	Mouse	Brain; Dorsal hippocampus; Ventral hippocampus; Central amygdala; Nucleus accumbens; Plasma	Brain; Brain; Brain; Brain; Brain; Blood	Central; Central; Central; Central; Central; Peripheral	LC-MS: Thermo Fisher Scientific Dionex UltiMate 3000 HPLC with Thermo Fisher Scientific Q Exactive mass spectrometer (Waltham, MA, USA)	MS-based	Sucrose preference test, tail suspension test	24	Unavailable	27754481	10.1038/tp.2016.200	Parrott JM, Redus L, Santana-Coelho D, et al. Neurotoxic kynurenine metabolism is increased in the dorsal hippocampus and drives distinct depressive behaviors during inflammation. Transl Psychiatry 2016;6(10):e918.
Study M047	Peng GJ 2014	[1H NMR based metabonomics study on the antidepressant effect of genipin in rat hippocampus]	The purpose of this study was to explore depression metabolic markers in rat hippocampus and to investigate the anti-depressant effect of genipin and its mechanisms using nuclear magnetic resonance (NMR) metabonomics. Chronic unpredictable mild stress (CUMS) procedure was conducted to establish the depressive rat model. Rats were divided into 6 groups (n = 8 in each group): (1) control group, (2)…	Chronic mild stress model	Chronic mild stress model	Animal model	Sprague-Dawley rat	Rat	Hippocampus	Brain	Central	NMR: Bruker AVANCE III 600 spectrometer	NMR	Sucrose preference test	48	Unavailable	24761611	N/A	Peng GJ, Shi BY, Tian JS, et al. [1H NMR based metabonomics study on the antidepressant effect of genipin in rat hippocampus]. Yao Xue Xue Bao 2014;49(2):209-16. (Article in Chinese)
Study M048	Su ZH 2014	Hippocampus and serum metabolomic studies to explore the regulation of Chaihu-Shu-Gan-San on metabolic network disturbances of rats exposed to chronic variable stress	In the present work, metabolomic studies of biochemical changes in the hippocampus and serum of chronic variable stress (CVS)-induced depression rats after treatment with Chaihu-Shu-Gan-San (CSGS) were performed using ultra performance liquid chromatography coupled with quadrupole time-of-flight mass spectrometry (UPLC-QTOF-MS). Rats were randomly divided into 4 groups (n = 8 in each group): (1) …	Chronic mild stress model	Chronic mild stress model	Animal model	Wistar rat	Rat	Hippocampus; Serum	Brain; Blood	Central; Peripheral	LC-MS: Waters Acquity Ultra Performance LC system with Q-TOF analyzer in a SYNAPT HDMS system (Waters Corporation, Milford, MA, USA)	MS-based	Sucrose preference test	32	Unavailable	24398477	10.1039/c3mb70377k	Su ZH, Jia HM, Zhang HW, et al. Hippocampus and serum metabolomic studies to explore the regulation of Chaihu-Shu-Gan-San on metabolic network disturbances of rats exposed to chronic variable stress. Mol Biosyst 2014;10(3):549-61.
Study M053	Chang X 2015	Role of Bai-Shao towards the antidepressant effect of Chaihu-Shu-Gan-San using metabonomics integrated with chemical fingerprinting	In order to explore the role of Bai-Shao towards the antidepressant effect of Chaihu-Shu-Gan-San (CSGS), the metabolic regulation and chemical profiles of CSGS with and without Bai-Shao (QBS) were investigated using metabonomics integrated with chemical fingerprinting. At first, partial least squares regression analysis was applied to characterize the potential biomarkers associated with chronic …	Chronic mild stress model	Chronic mild stress model	Animal model	Wistar rat	Rat	Urine	Urine	Peripheral	NMR: Bruker AVIII 600 spectrometer (Bruker Biospin, Germany); LC-MS: Waters Acquity Ultra Performance LC system with SYNAPT HDMS system (Waters Corporation, Milford, MA, USA)	NMR; MS-based	Sucrose preference test	24	Unavailable	26540435	10.1016/j.jchromb.2015.10.007	Chang X, Jia H, Zhou C, et al. Role of Bai-Shao towards the antidepressant effect of Chaihu-Shu-Gan-San using metabonomics integrated with chemical fingerprinting. J Chromatogr B Analyt Technol Biomed Life Sci 2015;1006:16-29.
Study M054	Chen GH 2015	Amino acid metabolic dysfunction revealed in the prefrontal cortex of a rat model of depression	Here, a GC-MS-based metabonomic approach was applied in the chronic unpredictable mild stress (CUMS) model, a well-established rodent model of depression, to investigate significant metabolic changes in the rat prefrontal cortex (PFC). Rats were divided into 2 groups (n = 8 in each group): (1) control group and (2) CUMS group. The CUMS stress procedure lasted for 4 weeks.	Chronic mild stress model	Chronic mild stress model	Animal model	Sprague-Dawley rat	Rat	Prefrontal cortex	Brain	Central	GC-MS: Agilent 7980 GC system with Agilent 5975 mass selective detector (Agilent Technologies Inc., USA)	MS-based	Sucrose preference test	16	Unavailable	24861712	10.1016/j.bbr.2014.05.027	Chen G, Yang D, Yang Y, et al. Amino acid Metabolic dysfunction revealed in the prefrontal cortex of a rat model of depression. Behav Brain Res 2015;278:286-92.
Study M056	Chen L 2015	[Anti-depressive mechanism of Fufang Chaigui prescription based on neuroendocrine hormone and metabolomic correlation analysis]	The aim of this study was to elucidate the anti-depressive effect of Fufang Chaigui prescription (FFCGF) and its mechanism and investigate its effect on neuroendocrine hormone. Rats were included into a chronic unpredictable mild stress (CUMS) model. The changes in endogenous metabolites were analyzed by using 1H NMR metabolomics to seek the potential biomarkers. Rats were divided into 7 groups (…	Chronic mild stress model	Chronic mild stress model	Animal model	Sprague-Dawley rat	Rat	Serum	Blood	Peripheral	NMR: Bruker 600-MHz AVANCE III NMR spectrometer (Bruker, Germany)	NMR	Sucrose preference test	56	Unavailable	N/A	10.4268/cjcmm20152034	Chen L, Lliu H, Chen J, et al. Anti-depressive mechanism of Fufang Chaigui prescription based on neuroendocrine hormone and metabolomic correlation analysis. China Journal of Chinese Material Medica 2015;40(20),4080-7. (Article in Chinese)
Study M057	Goto T 2015	Plasma and liver metabolic profiles in mice subjected to subchronic and mild social defeat stress	The aim of this study was to elucidate metabolic profiles of plasma, liver, and urine in subchronic and mild social defeat stress (sCSDS) mice by using CE-TOFMS-based metabolome and biochemical analyses. Mice were divided into 2 groups: (1) control group, and (2) sCSDS group. The sCSDS conditions were applied for 10 days. Four samples per group were used for metabonomic analysis.	Social defeat model	Social defeat model	Animal model	C57BL/6JJmsSlc mouse	Mouse	Plasma	Blood	Peripheral	CE-MS: Agilent CE Capillary Electrophoresis System equipped with Agilent 6210 Time of Flight mass spectrometer (Agilent Technologies, Waldbronn, Germany)	MS-based	Social interaction test	8	Unavailable	25437455	10.1021/pr501044k	Goto T, Kubota Y, Toyoda A, et al. Plasma and liver metabolic profiles in mice subjected to subchronic and mild social defeat stress. J Proteome Res 2015;14(2):1025-32.
Study M062	Shao WH 2015	Combined metabolomics and proteomics analysis of major depression in an animal model: perturbed energy metabolism in the chronic mild stressed rat cerebellum	In the present study, the chronic mild stress (CMS) rat model of depression was used to reveal the individual differences in stress response. Employing a gas chromatography/mass spectrometry metabolomic approach, the molecular changes associated with stress resilience in rat cerebellum were characterized by comparing anhedonic, CMS resilient and control groups. The initial experimental group cont…	Chronic mild stress model	Chronic mild stress model	Animal model	Sprague-Dawley rat	Rat	Cerebellum	Brain	Central	GC-MS: Agilent 7980 GC system with Agilent 5975 mass selective detector (Agilent Technologies Inc., USA)	MS-based	Sucrose preference test, forced swimming test	16	Unavailable	26134254	10.1089/omi.2014.0164; 10.1007/s11306-012-0460-2	Shao WH, Chen JJ, Fan SH, et al. Combined metabolomics and proteomics analysis of major depression in an animal model: perturbed energy metabolism in the chronic mild stressed rat cerebellum. OMICS 2015;19(7):383-92.; Shao WH, Fan SH, Lei Y, et al. Metabolomic identification of molecular changes associated with stress resilience in the chronic mild stress rat model of depression. Metabolomics 201…
Study M063	Tian JS 2015b	Investigation on the antidepressant effect of sea buckthorn seed oil through the GC-MS-based metabolomics approach coupled with multivariate analysis	With the objective of finding potential biomarkers of the therapeutic response of sea buckthorn seed oil in chronic unpredictable mild stress (CUMS) rats, urine metabolomics based on gas chromatography-mass spectrometry (GC-MS) coupled with multivariate analysis was applied. Rats were randomly divided into 6 groups (n = 10 in each group): (1) control group, (2) CUMS group, (3) CUMS + high dose of…	Chronic mild stress model	Chronic mild stress model	Animal model	Sprague-Dawley rat	Rat	Urine	Urine	Peripheral	GC-MS: Gas chromatograph coupled with a PolarisQ Ion Trap mass spectrometer (Thermo Fisher Scientific Inc., Waltham, MA, USA)	MS-based	Sucrose preference test	36	Unavailable	26328874	10.1039/c5fo00695c	Tian JS, Liu CC, Xiang H, et al. Investigation on the antidepressant effect of sea buckthorn seed oil through the GC-MS-based metabolomics approach coupled with multivariate analysis. Food Funct 2015;6(11):3585-92.
Study M066	Wu HW 2015	A 1H-NMR-based metabonomic study on the anti-depressive effect of the total alkaloid of Corydalis Rhizoma	In this study, the anti-depressive effect of the total alkaloid of YuanHu (YHTA) was investigated in a chronic unpredictable mild stress (CUMS) rat model using 1H-NMR-based metabonomics. Plasma metabolic profiles were analyzed and multivariate data analysis was applied to discover the metabolic biomarkers in CUMS rats. Rats were divided into 6 groups (n = 8 in each group): (1) control group, (2) …	Chronic mild stress model	Chronic mild stress model	Animal model	Sprague-Dawley rat	Rat	Plasma	Blood	Peripheral	NMR: Varian Unity INOVA 600 NMR spectrometer	NMR	Sucrose preference test	48	Unavailable	26035102	10.3390/molecules200610047	Wu H, Wang P, Liu M, et al. A 1H-NMR-based metabonomic study on the anti-depressive effect of the total alkaloid of Corydalis Rhizoma. Molecules 2015;20(6):10047-64.
Study M068	Yu XY 2015	A urinary metabolomics study of the metabolic dysfunction and the regulation effect of citalopram in rats exposed to chronic unpredictable mild stress	An untargeted metabolic profiling based on Ultra High Performance Liquid Chromatography coupled with Orbitrap mass spectrometry (UPLC-Orbitrap-MS) has been performed to investigate the urinary metabolic changes between chronic unpredictable mild stress (CUMS) in rats and healthy control rats, and screen for drug efficacy on these changed metabolites after administration of citalopram, then provid…	Chronic mild stress model	Chronic mild stress model	Animal model	Sprague-Dawley rat	Rat	Urine	Urine	Peripheral	LC-MS: UPLC Ultimate 3000 system (Dionex, Germering, Germany), coupled to an Orbitrap mass spectrometer (Thermo Fisher Scientific, Bremen, Germany)	MS-based	Sucrose preference test, forced swimming test	18	Unavailable	N/A	10.1039/c5ra10668k	Yu X, Luo J, Chen L, et al. A urinary metabolomics study of the metabolic dysfunction and the regulation effect of citalopram in rats exposed to chronic unpredictable mild stress. RSC Adv 2015;5, 69800-12.
Study M069	Zhai XJ 2015a	A simple LC-MS/MS method for quantitative analysis of underivatized neurotransmitters in rats urine: assay development, validation and application in the CUMS rat model	To better understand depression, an analytical LC-MS/MS method for the simultaneous determination of 11 underivatized neurotransmitters in a single analytical run was developed. The advantage of this method is the simple preparation in that there is no need to deconjugate the urine samples. Rats were randomly divided into 2 groups (n = 12 in each group): (1) control group, (2) CUMS group (chronic…	Chronic mild stress model	Chronic mild stress model	Animal model	Sprague-Dawley rat	Rat	Urine	Urine	Peripheral	LC-MS: Shimadzu LC-30 AD pump (Shimadzu, Kyoto, Japan) with API QTRAP 5500 triple quadrupole mass spectrometer	MS-based	Not reported	24	Unavailable	25944269	10.1002/bmc.3487	Zhai XJ, Chen F, Zhu CR, et al. A simple LC-MS/MS method for quantitative analysis of underivatized neurotransmitters in rats urine: assay development, validation and application in the CUMS rat model. Biomed Chromatogr 2015; 29(11): 1737-43.
Study M071	Zhao J 2015	Metabolomic identification of biochemical changes induced by fluoxetine and imipramine in a chronic mild stress mouse model of depression	Metabolomics was applied to a C57BL/6N mouse model of chronic unpredictable mild stress (CMS). Such mice were treated with two antidepressants from different categories: fluoxetine and imipramine. Metabolic profiling of the hippocampus was performed using gas chromatography-mass spectrometry analysis. Mice were randomly divided into 4 groups (n = 7 in each group): (1) control group, (2) CUMS grou…	Chronic mild stress model	Chronic mild stress model	Animal model	C57BL/6N mouse	Mouse	Hippocampus	Brain	Central	GC-MS: Hewlett-Packard (HP) GC system 6890 Series equipped with 5973 Mass Selective Detector (MSD) system	MS-based	Forced swimming test	28	Unavailable	25749400	10.1038/srep08890	Zhao J, Jung YH, Jang CG, et al. Metabolomic identification of biochemical changes induced by fluoxetine and imipramine in a chronic mild stress mouse model of depression. Sci Rep 2015;5:8890.
Study M072	Zhao LS 2015	Metabonomic evaluation of chronic unpredictable mild stress-induced changes in rats by intervention of fluoxetine by HILIC-UHPLC/MS	By optimization of the preparation and analytical conditions in HILIC mode, HILIC-UHPLC/MS was applied for the global metabolic profiling of rat plasma samples generated in an experimental model of chronic unpredictable mild stress (CUMS), and the concomitant investigation of the protective effect of fluoxetine was also evaluated. Rats were randomly divided into 3 groups (n = 8 in each group): (1…	Chronic mild stress model	Chronic mild stress model	Animal model	Sprague-Dawley rat	Rat	Plasma	Blood	Peripheral	LC-MS: ACQUITY Ultra Performance Liquid Chromatography system coupled with a triple quadrupole mass spectrometer (Waters Corp., Milford, MA, USA)	MS-based	Sucrose preference test	24	https://doi.org/10.1371/journal.pone.0129146.s006	26080063	10.1371/journal.pone.0129146	Zhao L, Xiong Z, Lu X, et al. Metabonomic evaluation of chronic unpredictable mild stress-induced changes in rats by intervention of fluoxetine by HILIC-UHPLC/MS. PLoS One 2015;10(6):e0129146.
Study M076	Du HL 2016	Metabonomic identification of the effects of the Zhimu-Baihe saponins on a chronic unpredictable mild stress-induced rat model of depression	This study investigated the anti-depressant activity of the total saponins from Zhimu and Baihe and the mechanisms underlying using a chronic unpredictable mild stress (CUMS)-induced rat model of depression. Optimized pretreatment of samples and mass spectrometry conditions were used to analyze the metabonomic profile of the hippocampus. Rats were randomly divided into 6 groups: (1) control group…	Chronic mild stress model	Chronic mild stress model	Animal model	Sprague-Dawley rat	Rat	Hippocampus	Brain	Central	LC-MS: Agilent 1290 Infinity liquid chromatography system which combined with Agilent 6538 Accurate Mass Quadrupole Time-of-Flight mass spectrometer (Agilent, USA)	MS-based	Sucrose preference test, forced swimming test	67	Unavailable	27371920	10.1016/j.jpba.2016.06.019	Du H, Wang K, Su L, et al. Metabonomic identification of the effects of the Zhimu-Baihe saponins on a chronic unpredictable mild stress-induced rat model of depression. J Pharm Biomed Anal 2016;128:469-79.
Study M077	Farshim P 2016	Maternal weaning modulates emotional behavior and regulates the gut-brain axis	In this study the authors showed that in rats, prevention of weaning from maternal milk results in depressive-like behavior, which is accompanied by changes in the gut bacteria and host metabolism. Depressive-like behavior was studied using the forced-swim test on postnatal day (PND) 25 in rats either weaned on PND 21, or left with their mother until PND 25 (non-weaned). Non-weaned rats showed an…	Weaning from maternal milk induced depression model	Other animal model	Animal model	Wistar rat	Rat	Urine	Urine	Peripheral	NMR: Bruker Avance III 700 MHz spectrometer (Bruker Biospin, Rheinstetten, Germany)	NMR	Forced swimming test	24	Unavailable	26903212	10.1038/srep21958	Farshim P, Walton G, Chakrabarti B, et al. Maternal weaning modulates emotional behavior and regulates the gut-brain axis. Sci Rep 2016;6:21958.
Study M078	Gong MJ 2016	Icariin reverses corticosterone-induced depression-like behavior, decrease in hippocampal brain-derived neurotrophic factor (BDNF) and metabolic network disturbances revealed by NMR-based metabonomics in rat	This study aimed to investigate antidepressant-like effect and the possible mechanisms of icariin in a rat model of corticosterone (CORT)-induced depression by using a combination of behavioral and biochemical assessments and NMR-based metabonomics. The depression model was established by subcutaneous injections of CORT for 21 consecutive days in rats, as evidenced by reduced sucrose intake and h…	Corticosterone induced depression model	Other animal model	Animal model	Sprague-Dawley rat	Rat	Brain; Serum; Urine	Brain; Blood; Urine	Central; Peripheral; Peripheral	NMR: Bruker AVANCE III 500 MHz spectrometer (BrukerBiospin, Rheinstetten, Germany)	NMR	Sucrose preference test, forced swimming test	18	Unavailable	26874256	10.1016/j.jpba.2016.02.001	Gong MJ, Han B, Wang SM, et al. Icariin reverses corticosterone-induced depression-like behavior, decrease in hippocampal brain-derived neurotrophic factor (BDNF) and metabolic network disturbances revealed by NMR-based metabonomics in rat. J Pharm Biomed Anal 2016;123:63-73.
Study M079	Guo YJ 2016	Quantitative profiling of neurotransmitter abnormalities in the hippocampus of rats treated with lipopolysaccharide: focusing on kynurenine pathway and implications for depression	In this study, the effect of an intraperitoneal LPS injection (3 mg/kg) on the concentrations of neurotransmitters was investigated by in vivo microdialysis in rat hippocampus. To further explore dysregulation pattern of the neurotransmitters following continuous inflammatory process, the neurotransmitters in the hippocampus of rats after were analyzed 2-week LPS exposure (500 μg/kg every other d…	Lipopolysaccharide induced depression model	Lipopolysaccharide induced depression model	Animal model	Sprague-Dawley rat	Rat	Hippocampus	Brain	Central	LC-MS: Waters Acquity ultra-performance liquid chromatography system with Micromass Quattro Premier XE tandem quadruple mass spectrometer (Waters, USA)	MS-based	Sucrose preference test, forced swimming test	28	Unavailable	27235347	10.1016/j.jneuroim.2016.04.006	Guo Y, Cai H, Chen L, et al. Quantitative profiling of neurotransmitter abnormalities in the hippocampus of rats treated with lipopolysaccharide: focusing on kynurenine pathway and implications for depression. J Neuroimmunol 2016;295-296:41-6.
Study M083	Liu LX 2016	The identification of metabolic disturbances in the prefrontal cortex of the chronic restraint stress rat model of depression	In this study, we used a non-targeted metabolomics approach based on gas chromatography-mass spectrometry of the prefrontal cortex in chronic restraint stress (CRS)-treated rats. CRS was induced in the stress group by restraining rats in a plastic restrainer for 6 h every day. This stress paradigm continued for 3 weeks. Thirty-five rats were divided into 2 groups: (1) control group, (2) CRS group…	Chronic restraint stress model	Chronic restraint stress model	Animal model	Sprague-Dawley rat	Rat	Prefrontal cortex	Brain	Central	GC-MS: Agilent 7890A/5975C GC/MSD System (Agilent Technologies, California, USA)	MS-based	Sucrose preference test, forced swimming test	16	Unavailable	26947756	10.1016/j.bbr.2016.03.005	Liu L, Zhou X, Zhang Y, et al. The identification of Metabolic disturbances in the prefrontal cortex of the chronic restraint stress rat model of depression. Behav Brain Res 2016;305:148-56.
Study M091	Wang W 2016	Targeted metabolomic pathway analysis and validation revealed glutamatergic disorder in the prefrontal cortex among the chronic social defeat stress mice model of depression	Therefore, we conducted a liquid chromatography-tandem mass spectrometry (LC-MS/MS) detection of 25 major metabolites of tryptophanic, GABAergic, and catecholaminergic pathways in the prefrontal cortex (PFC) of mice in chronic social defeat stress (CSDS). Mice were divided into 2 groups: (1) control group (n = 15) (2) CSDS group (chronic social defeat stress group, n = 30). The CSDS group were di…	Social defeat model	Social defeat model	Animal model	C57BL/6 mouse	Mouse	Prefrontal cortex	Brain	Central	LC-MS: AB Sciex Triple Quad 6500 mass spectrometry system with Waters ACQUITY UPLC chromatographic instrument control	MS-based	Sucrose preference test, social interaction test	30	Unavailable	27599184	10.1021/acs.jproteome.6b00577	Wang W, Guo H, Zhang SX, et al. Targeted metabolomic pathway analysis and validation revealed glutamatergic disorder in the prefrontal cortex among the chronic social defeat stress mice model of depression. J Proteome Res 2016;15(10):3784-92.
Study M092	Wu Y 2016	Metabolomic analysis reveals metabolic disturbances in the prefrontal cortex of the lipopolysaccharide-induced mouse model of depression	Here, we employed a gas chromatography-mass spectrometry-based metabonomic approach in the lipopolysaccharide (LPS)-induced mouse model of depression to investigate any significant metabolic changes in the prefrontal cortex (PFC). Mice were divided into 2 groups: (1) control group, and (2) LPS group (single dose of LPS intraperitoneal injection at the dose of 0.83 mg/kg). Depressive-like behavior…	Lipopolysaccharide induced depression model	Lipopolysaccharide induced depression model	Animal model	CD-1 mouse	Mouse	Prefrontal cortex	Brain	Central	GC-MS: Agilent 7890A GC system with Agilent 5975 mass selective detector (Agilent Technologies, Santa Clara, CA, USA)	MS-based	Sucrose preference test, forced swimming test, tail suspension test	16	Unavailable	27102340	10.1016/j.bbr.2016.04.032	Wu Y, Fu Y, Rao C, et al. Metabolomic analysis reveals metabolic disturbances in the prefrontal cortex of the lipopolysaccharide-induced mouse model of depression. Behav Brain Res 2016;308:115-27.
Study M095	Xiong ZL 2016	Serum metabonomics study of anti-depressive effect of Xiao-Chai-Hu-Tang on rat model of chronic unpredictable mild stress	In this study, the metabolic profiles and potential biomarkers were investigated in a chronic unpredictable mild stress (CUMS) model after treatment with Xiao-Chai-Hu-Tang (XCHT). Metabonomics based on ultra-high performance liquid chromatography coupled with mass spectrometry was used to profile the metabolic fingerprints of serum obtained from a rat model with chronic unpredictable mild stress …	Chronic mild stress model	Chronic mild stress model	Animal model	Sprague-Dawley rat	Rat	Serum	Blood	Peripheral	LC-MS: Waters ACQUITY ultra performance liquid chromatography (UPLC) system coupled with Micromass Quattro Micro API mass spectrometer (Waters Corp., Milford, MA, USA)	MS-based	Sucrose preference test	32	Unavailable	27398633	10.1016/j.jchromb.2016.06.044	Xiong Z, Yang J, Huang Y, et al. Serum metabonomics study of anti-depressive effect of Xiao-Chai-Hu-Tang on rat model of chronic unpredictable mild stress. J Chromatogr B Analyt Technol Biomed Life Sci 2016;1029-1030:28-35.
Study M096	Yu XY 2016	A metabolomics-based approach for ranking the depressive level in a chronic unpredictable mild stress rat model	An untargeted metabolomics study to investigate the metabolome change in plasma, hippocampus and prefrontal cortex (PFC) in an animal model with a major depressive disorder (MDD) had been conducted. Metabolomic profiling for the different bio-samples was analyzed by using Ultra-High Performance Liquid Chromatography coupled with Orbitrap mass spectrometry (UPLC-Orbitrap-MS). Rats were divided int…	Chronic mild stress model	Chronic mild stress model	Animal model	Wistar rat	Rat	Hippocampus; Prefrontal cortex; Plasma	Brain; Brain; Blood	Central; Central; Peripheral	LC-MS: UPLC Ultimate 3000 system (Dionex, Germering, Germany) with Orbitrap mass spectrometer (Thermo Fisher Scientific, Bremen, Germany)	MS-based	Sucrose preference test, forced swimming test	30	Unavailable	N/A	10.1039/C6RA00665E	Yu X, Qiao S, Wang D, et al. A metabolomics-based approach for ranking the depressive level in a chronic unpredictable mild stress rat model. RSC Adv 2016;6,25751-65.
Study M100	Akimoto H 2017	High-resolution magic-angle spinning-1H-NMR spectroscopy-based metabolic profiling of hippocampal tissue in rats with depression-like symptoms	High-resolution magic-angle spinning-1H-NMR (HRMAS-1H-NMR) spectroscopy was utilized to comprehensively analyze the changes in metabolites in the hippocampal tissue of rats exposed to chronic stress via multi-step principal component analysis (multi-step PCA). Rats were divided into 2 groups (n = 6 in each group): (1) control group, (2) CS group (chronic stress). The chronic stress procedure last…	Chronic mild stress model	Chronic mild stress model	Animal model	Wistar rat	Rat	Hippocampus	Brain	Central	NMR: Varian INOVA-700 NMR instrument	NMR	Sucrose preference test	12	Unavailable	28260722	10.1248/bpb.b16-00783	Akimoto H, Oshima S, Ohara K, et al. High-resolution magic-angle spinning-1H-NMR spectroscopy-based metabolic profiling of hippocampal tissue in rats with depression-like symptoms. Biol Pharm Bull 2017;40(6):789-96.
Study M103	de Sousa Rodrigues ME 2017	Chronic psychological stress and high-fat high-fructose diet disrupt metabolic and inflammatory gene networks in the brain, liver, and gut and promote behavioral deficits in mice	The aim of the present study was to assess the effects of mild chronic psychological stress on metabolic, inflammatory, and behavioral profiles in a mouse model of diet-induced obesity. C57Bl/6 male mice underwent a combination of high-fat high-fructose diet (HFHF) and two weeks of chronic psychological stress. MetS-related conditions were assessed using untargeted plasma metabolomics. Mice were …	Social defeat model	Social defeat model	Animal model	C57BL/6 mouse	Mouse	Plasma	Blood	Peripheral	LC-MS: hydrophilic interaction liquid chromatography (HILIC) and C18 chromatography with acetonitrile/formic acid gradient interfaced to Q-Exactive HF high-resolution mass spectrometer (Thermo Scientific)	MS-based	Female urine sniffing test, sociability test	58	Unavailable	27592562	10.1016/j.bbi.2016.08.021	de Sousa Rodrigues ME, Bekhbat M, Houser MC, et al. Chronic psychological stress and high-fat high-fructose diet disrupt metabolic and inflammatory gene networks in the brain, liver, and gut and promote behavioral deficits in mice. Brain Behav Immun 2017;59:158-72.
Study M104	Du HL 2017	Metabolic profiles revealed synergistically antidepressant effects of lilies and Rhizoma Anemarrhenae in a rat model of depression	In this study, untargeted metabolomics was applied using mass spectrometry to identify metabolic signatures associated with depression in serum and explored the antidepressant effects of lilies and Rhizoma Anemarrhenae on an experimental model of chronic unpredictable mild stress (CUMS). Meanwhile metabolomics based on UHPLC-Q-TOF-MS was used to study the change in metabolites in CUMS rat serum a…	Chronic mild stress model	Chronic mild stress model	Animal model	Sprague-Dawley rat	Rat	Serum	Blood	Peripheral	LC-MS: Agilent 1290 Infinity LC system equipped with Agilent 6538 accurate mass quadrupole time-of-flight mass spectrometer (Agilent, USA)	MS-based	Sucrose preference test, forced swimming test	71	Unavailable	28009452	10.1002/bmc.3923	Du H, Zhao H, Lai X, et al. Metabolic profiles revealed synergistically antidepressant effects of lilies and Rhizoma Anemarrhenae in a rat model of depression. Biomed Chromatogr 2017;31(7).
Study M105	Goto T 2017	Effects of diet quality and psychosocial stress on the metabolic profiles of mice	In this study, the authors hypothesized that there are some key peripheral metabolites to change stress-susceptible behavior. GC-MS metabolomics of plasma, liver, and cecal content were performed. Mice were divided into 4 groups: (1) control group (standard laboratory diet: nonpurified diet, n = 8), (2) sCSDS group (subchronic mild social defeat stress stress plus standard laboratory diet: nonpur…	Social defeat model	Social defeat model	Animal model	C57BL/6JJmsSlc mouse	Mouse	Plasma	Blood	Peripheral	GC-MS: GCMS-QP2010 Ultra (Shimadzu, Kyoto, Japan)	MS-based	Social interaction test	29	Unavailable	28332841	10.1021/acs.jproteome.6b00859	Goto T, Tomonaga S, Toyoda A. Effects of diet quality and psychosocial stress on the metabolic profiles of mice. J Proteome Res 2017;16(5):1857-67.
Study M108	Lei TL 2017	A comparative study of the main constituents and antidepressant effects of raw and vinegar-baked Bupleuri Radix in rats subjected to chronic unpredictable mild stress	The present study identified the main chemical compositions in Bupleuri Radix (BR) and vinegar-baked Bupleuri Radix (VBBR). Furthermore, behavioral studies along with biochemical assessments, as well as 1H NMR analysis of the hippocampus and liver were employed to systematically assess the pathology of depression and therapeutic effects of BR and VBBR using a rat model of chronic unpredictable mi…	Chronic mild stress model	Chronic mild stress model	Animal model	Sprague-Dawley rat	Rat	Hippocampus	Brain	Central	NMR: Brucker AV 600 MHz (Brucker, Germany) superconducting Fourier transform NMR spectrometer	NMR	Sucrose preference test	30	Unavailable	N/A	10.1039/c7ra04724j	Lei T, Wang Y, Li M, et al. A comparative study of the main constituents and antidepressant effects of raw and vinegar-baked Bupleuri Radix in rats subjected to chronic unpredictable mild stress. RSC Adv 2017;7(52),32652-63.
Study M110	Liu YY 2017	Social defeat stress causes depression-like behavior with metabolite changes in the prefrontal cortex of rats	Here, the social defeat stress paradigm was used to induce depression-like behavior in rats, then evaluated the behavior of the rats and measured metabolic changes in the prefrontal cortex using gas chromatography-mass spectrometry. Within the first week after the social defeat procedure, the sucrose preference test (SPT), open field test (OFT), elevated plus maze (EPM) and forced swim test (FST)…	Social defeat model	Social defeat model	Animal model	Sprague-Dawley rat	Rat	Prefrontal cortex	Brain	Central	GC-MS: Agilent 7890A/5975C GC/MSD system (Agilent Technologies, Santa Clara, CA, USA)	MS-based	Sucrose preference test, forced swimming test	17	Unavailable	28453574	10.1371/journal.pone.0176725	Liu YY, Zhou XY, Yang LN, et al. Social defeat stress causes depression-like behavior with metabolite changes in the prefrontal cortex of rats. PLoS One 2017;12(4):e0176725.
Study M113	Sowndarya R 2017	Identification of metabolomic changes before and after exercise regimen in stress induced rats	The aim of this study is to identify the metabolomic changes before and after exercise regimen in depression induced animal models. Severity of depression was measured by forced swim test (FST) and sucrose consumption test (SCT) and their statistical significance was obtained by ANOVA followed by post hoc test. Swimming protocol was followed for 4 weeks of exercise treatment. Serum obtained from …	Chronic mild stress model	Chronic mild stress model	Animal model	Wistar rat	Rat	Serum	Blood	Peripheral	GC-MS: Shimadzu GC-2010 Plus gas chromatography instrument with Shimadzu QP2010 mass spectrometer (Shimadzu, Japan)	MS-based	Sucrose preference test, forced swimming test	18	Unavailable	N/A	10.22438/jeb/38/3/MRN-453	Sowndarya R, Doss VA. Identification of metabolomic changes before and after exercise regimen in stress induced rats. Journal of Environmental Biology 2017;38(3):517-22.
Study M119	Zhou XY 2017	Metabolomics identifies perturbations in amino acid metabolism in the prefrontal cortex of the learned helplessness rat model of depression	A non-targeted gas chromatography-mass spectrometry-based metabolomics approach was used to investigate metabolic changes in the prefrontal cortex of the learned helplessness (LH) rat model of depression. Rats were divided into 2 groups: (1) control group, (2) LH group (learned helplessness model). Ten sample in the LH group and eight sample in the control group were used for metabonomic analysis…	Learned helplessness model	Learned helplessness model	Animal model	Sprague-Dawley rat	Rat	Prefrontal cortex	Brain	Central	GC-MS: Agilent 7890A/5975C GC/MSD System (Agilent Technologies, CA, USA)	MS-based	Sucrose preference test, forced swimming test	18	Unavailable	27919695	10.1016/j.neuroscience.2016.11.038	Zhou X, Liu L, Zhang Y, et al. Metabolomics identifies perturbations in amino acid metabolism in the prefrontal cortex of the learned helplessness rat model of depression. Neuroscience 2017;343:1-9.
Study M120	Zheng SN 2011	An 1H NMR and UPLC-MS-based plasma metabonomic study to investigate the biochemical changes in chronic unpredictable mild stress model of depression	In this study Sprague-Dawley rats were exposed to chronic unpredictable mild stress (CUMS) to induce depression. A metabonomic study on plasma of CUMS-induced depressive rats was performed to research the pathologic mechanism of depression by using 1H nuclear magnetic resonance (NMR) spectroscopy and ultra performance liquid chromatography coupled to mass spectrometry (UPLC-MS). Rats were divided…	Chronic mild stress model	Chronic mild stress model	Animal model	Sprague-Dawley rat	Rat	Plasma	Blood	Peripheral	NMR: Bruker AV 600 spectrometer (Bruker Biospin, Germany); LC-MS: Waters ACQUITY ultra performance liquid chromatography (UPLC) system with Micromass Quattro Micro API mass spectrometer (Waters Corp., Milford, MA, USA)	NMR; MS-based	Sucrose preference test	16	Unavailable	N/A	10.1007/s11306-010-0261-4	Zheng S, Zhang S, Yu M, et al. An 1H NMR and UPLC-MS-based plasma metabonomic study to investigate the biochemical changes in chronic unpredictable mild stress model of depression. Metabolomics 2011;7:413-23.
Study M126	Walker AK 2013	NMDA receptor blockade by ketamine abrogates lipopolysaccharide-induced depressive-like behavior in C57BL/6J mice	Using mass-spectrometry (LC-MS) analysis of kynurenine metabolites in the brain of mice injected at the periphery with 1 mg/kg lipopolysaccharide (LPS), we show that LPS activates the kynurenine 3-monooxygenase pathway that ultimately degrades kynurenine into quinolinic acid. Mice were divided into 2 groups: (1) control group (single dose of sterile endotoxin-free isotonic PBS intraperitoneally, …	Lipopolysaccharide induced depression model	Lipopolysaccharide induced depression model	Animal model	CD-1 mouse	Mouse	Brain	Brain	Central	LC-MS: Waters Acquity HPLC system with Waters Quattro Premier XE triple quadrupole mass spectrometer	MS-based	Not repored	18	Unavailable	23511700	10.1038/npp.2013.71	Walker AK, Budac DP, Bisulco S, et al. NMDA receptor blockade by ketamine abrogates lipopolysaccharide-induced depressive-like behavior in C57BL/6J mice. Neuropsychopharmacology 2013;38(9):1609-16.
Study M127	Green P 2009	Arachidonic acid-containing phosphatidylcholine species are increased in selected brain regions of a depressive animal model: implications for pathophysiology	The Flinders Sensitive Line (FSL) rat is a genetic animal model of depression. Following recent findings that the brain fatty acid composition of FSL is characterised by increased arachidonic acid (AA), electrospray tandem mass spectrometry and 1H-NMR were used to examine lipid species in four brain regions (hypothalamus, nucleus accumbens, prefrontal cortex and striatum). The rats included 2 gro…	Flinders sensitive line model	Other animal model	Animal model	Sprague-Dawley rat	Rat	Hypothalamus; Nucleus accumbens; Prefrontal cortex; Striatum	Brain; Brain; Brain; Brain	Central; Central; Central; Central	NMR: JEOL ECA600 NMR spectrometer (JEOL UK, Welwyn, UK); ESI-MS: triple quadrupole spectrometer (Micromass Quattro Ultima, Waters, Manchester, UK)	NMR; MS-based	Not reported	10	Unavailable	19342208	10.1016/j.plefa.2009.02.005	Green P, Anyakoha N, Yadid G, et al. Arachidonic acid-containing phosphatidylcholine species are increased in selected brain regions of a depressive animal model: implications for pathophysiology. Prostaglandins Leukot Essent Fatty Acids 2009;80(4):213-20.
Study M128	Sun SQ 2015	Reduced cholesterol is associated with the depressive-like behavior in rats through modulation of the brain 5-HT1A receptor	In current study, rats were exposed to chronic mild stress (CMS) for consecutive 28 days, and the depressive-like behavior was tested by sucrose preference test, immobility in the forced swim test, locomotor activity in the open field test, decreased bodyweight and food intake. Additionally, the total cholesterol levels in the medial prefrontal cortex (mPFC) and the hippocampus of rats were measu…	Chronic mild stress model	Chronic mild stress model	Animal model	Sprague-Dawley rat	Rat	Medial prefrontal cortex; Hippocampus	Brain; Brain	Central; Central	GC-MS: gas chromatograph mass spectrometer	MS-based	Sucrose preference test, forced swimming test	16	Unavailable	25889773	10.1186/s12944-015-0020-7	Sun S, Yang S, Mao Y, et al. Reduced cholesterol is associated with the depressive-like behavior in rats through modulation of the brain 5-HT1A receptor. Lipids Health Dis 2015;14:22.
Study M131	Liu LX 2018	Hippocampal metabolic differences implicate distinctions between physical and psychological stress in four rat models of depression	The aim of the present study was to investigate the metabolic changes in the hippocampus in the four stress models of depression using a non-targeted gas chromatography-mass spectrometry (GC-MS) approach. We investigated this hypothesis by exploring hippocampal metabolic changes in four animal models of depression induced by different stress. Rats were, respectively, exposed to chronic unpredicta…	Chronic mild stress model; Chronic restraint stress model; Learned helplessness model; Social defeat model	Chronic mild stress model; Chronic restraint stress model; Learned helplessness model; Social defeat model	Animal model	Sprague-Dawley rat	Rat	Hippocampus	Brain	Central	GC-MS: Agilent 7890A/5975C GC/MSD System (Agilent Technologies Inc., USA)	MS-based	Sucrose preference test, forced swimming test	68	Unavailable	29317595	10.1038/s41398-017-0018-1	Liu L, Zhou X, Zhang Y, et al. Hippocampal metabolic differences implicate distinctions between physical and psychological stress in four rat models of depression.Transl Psychiatry 2018;8(1):4.
Study M132	Zheng XY 2010	[Evaluation on stress animal models of depression based on metabonomics]	The aim of this study was to evaluate the chronic unpredictable mild stress (CUMS) model and chronic restraint stress (CRS) model based on metabonomics using NMR. Rats were divided into 3 groups (n = 6 in each group): (1) control group (no stress and no drug), (2) CUMS group (chronic unpredictable mild stress model), (3) CRS group (chronic restraint stress model). Taking open-field test, body wei…	Chronic mild stress model; Chronic restraint stress model	Chronic mild stress model; Chronic restraint stress model	Animal model	Sprague-Dawley rat	Rat	Urine	Urine	Peripheral	NMR: Bruker Avance-300 DRX NMR system	NMR	Sucrose preference test	18	Unavailable	N/A	N/A	Zheng X, Gao X, Liu X, et al. [Evaluation on stress animal models of depression based on metabonomics]. Drug Evaluation Research 2010;33(3):175-9. (Article in Chinese)
Study M133	Lu LL 2012	[Antidepressant-like active fraction of Xiaoyaosan by metabonomics based [1H] NMR spectroscopy]	The aim of this study was to identify the active fraction of Xiaoyaosan in producing antidepressant effect by applying 1H NMR spectroscopy based metabonomic approach. Plasma metabolomics were analyzed. Rats were divided into 7 groups (n = 6 in each group): (1) control group, (2) CUMS group, (3) CUMS + XY-A group (stress plus XY-A treatment at the dose of 0.24 g/kg), (4) CUMS + XY-B group (stress …	Chronic mild stress model	Chronic mild stress model	Animal model	Sprague-Dawley rat	Rat	Plasma	Blood	Peripheral	NMR: Varian INOVA 600 spectrometer	NMR	Not reported	42	Unavailable	N/A	10.3867/j.issn.1000-3002.2012.02.018	Lu L, Zhou Y, Ma Z, et al. [Antidepressant-like active fraction of Xiaoyaosan by metabonomics based [1 H] NMR spectroscopy]. Chin J Pharmacol Toxicol 2012;26(2):225-30. (Article in Chinese)
Study M134	Li JJ 2014	[Metabonomics study on antidepressant effect of Banxia-houpo decoction]	Partial Least Squares analysis methods were used to characterize rat urine obtained after chromic exposure Banxia-Houpo decoction. A LC-MS-based urinary metabolomics method was applied to evaluate the efficacy of Banxia-Houpo decoction (BH) on rat model of chronic restraint stress (CRS). Rats were divided into 3 groups (n = 5 in each group): (1) control group, (2) CRS group (restraint stress for …	Chronic restraint stress model	Chronic restraint stress model	Animal model	Sprague-Dawley rat	Rat	Urine	Urine	Peripheral	LC-MS: Agilent 1260 LC system with 6410 triple quadrupole tandem mass spectrometer (Agilent Technologies Co.)	MS-based	Forced swimming test	15	Unavailable	N/A	N/A	Li J, Lin S, Guo C, et al. [Metabonomics study on antidepressant effect of Banxia-houpo decoction]. Science Technology and Engineering 2014;14(28):22-6. (Article in Chinese)
Study M135	Yang P 2014b	[Study on anti-depression of Baijin capsule based on metabolomics]	The aim of this study was to explore the mechanism of Baijin capsule in the treatment of depression based on metabolomics. Rats modeled by chronic unpredictable mild stress were made as experimental objects. The effect of modeling and antidepressant efficacy of Baijin capsule was appraised before the study of brain metabolomics with the results of determination including the body weight, sucrose …	Chronic mild stress model	Chronic mild stress model	Animal model	Sprague-Dawley rat	Rat	Brain	Brain	Central	LC-MS: Waters ACQUITY UPLC/Xevo G2 Q-TOF (Waters, USA)	MS-based	Sucrose consumption test	40	Unavailable	N/A	10.3969/j.issn.1673-7202.2014.10.026	Yang P, Li X, Lin L, et al. [Study on anti-depression of Baijin capsule based on metabolomics]. World Chinese Medicine 2014;9(10):1341-5. (Article in Chinese)
Study M136	Xing H 2015	Determination of depression biomarkers in rat plasma by liquid chromatography-mass spectrometry for the study of the antidepressant effect of Zhi-Zi-Hou-Po decoction on rat model of chronic unpredictable mild stress	The present study was designed to develop a liquid chromatography-mass spectrometry (LC-MS) method for simultaneous determination of depression biomarkers: tryptophan (Trp), phenylalanine (Phe), tyrosine (Tyr), indole-3-acetic acid (IAA), hippuric acid (HA), phenaceturic acid (PA), creatinine (Cr), glutamic acid (Glu), succinic acid (SA) and gama-aminobutyric acid (GABA), as well as to study the …	Chronic mild stress model	Chronic mild stress model	Animal model	Sprague-Dawley rat	Rat	Plasma	Blood	Peripheral	LC-MS: LC-MS 2010EV system (Shimadzu, Japan)	MS-based	Sucrose preference test	48	Unavailable	25770791	10.1016/j.jchromb.2015.02.037	Xing H, Zhang K, Zhang R, et al. Determination of depression biomarkers in rat plasma by liquid chromatography-mass spectrometry for the study of the antidepressant effect of Zhi-Zi-Hou-Po decoction on rat model of chronic unpredictable mild stress. J Chromatogr B Analyt Technol Biomed Life Sci 2015; 988:135-42.
Study M137	Zhai XJ 2015c	LC-MS/MS based studies on the anti-depressant effect of hypericin in the chronic unpredictable mild stress rat model	The aim of this study was to investigate the anti-depression effects of hypericin on chronic unpredictable mild stress (CUMS) model rats and identify the possible mechanisms. In this study, the protective effects of HY on CUMS-induced depression in rats were investigated by using a combination of behavioral assessments and urinary metabolites analysis. Urinary metabolites analyses were performed …	Chronic mild stress model	Chronic mild stress model	Animal model	Sprague-Dawley rat	Rat	Urine; Plasma	Urine; Blood	Peripheral; Peripheral	LC-MS: Shimadzu LC-30AD pump (Shimadzu, Kyoto, Japan) with API QTRAP 5500 triple quadrupole mass spectrometer (AB/MDSSciex, Ontario, Canada)	MS-based	Sucrose preference test	24	Unavailable	25957811	10.1016/j.jep.2015.04.053	Zhai XJ, Chen F, Chen C, et al. LC-MS/MS based studies on the anti-depressant effect of hypericin in the chronic unpredictable mild stress rat model. J Ethnopharmacol 2015; 169:363-9.
Study M140	Liu JY 2016	[Effect of typical antidepressant drugs on the serum endogenous metabolites profile in rat]	The aim of this study was to explore the mechanism of venlafaxine, paroxetine and St. John's wort extract by comparing the changes of endogenous metabolites profile in rat serum. These three drugs were employed to intervene in rats exposed to the chronic unpredictable mild stress (CUMS). Serum samples from all of rats were collected for a 1H-NMR metabolomics analysis to find the differences of me…	Chronic mild stress model	Chronic mild stress model	Animal model	Sprague-Dawley rat	Rat	Serum	Blood	Peripheral	NMR: Bruker AVANCE III 600 spectrometer	NMR	Sucrose preference test	40	Unavailable	N/A	10.11669/cpj.2016.23.008	Liu J, Liu C, Jia J. [Effect of typical antidepressant drugs on the serum endogenous metabolites profile in rat]. Chin Pharm J 2016; 51(23):2018-24. (Article in Chinese)
Study M141	Qian Z 2016	Effects of Jiaotaiwan on depressive-like behavior in mice after lipopolysaccharide administration	This study is to determine whether Jiaotaiwan (JTW) was benefit for the treatment of lipopolysaccharide (LPS)-induced depression-like behavior in mice and explore its possible mechanism. Mice were divided into 5 groups (n = 20 in each group): (1) control group, (2) LPS group (LPS-induced group, 0.9 % physiological saline, 10 ml/kg), (3) LPS + fluoxetine group (LPS plus fluoxetine treatment at the…	Lipopolysaccharide induced depression model	Lipopolysaccharide induced depression model	Animal model	ICR mouse	Mouse	Prefrontal cortex	Brain	Central	LC-MS: Waters ACQUITY UPLC system with Waters ACQUITY triple-quadrupole tandem mass spectrometer (Waters Corp., Milford, MA, USA)	MS-based	Sucrose preference test, forced swimming test, tail suspension test	50	Unavailable	27796565	10.1007/s11011-016-9925-8	Zhe Q, Sulei W, Weiwei T, et al. Effects of Jiaotaiwan on depressive-like behavior in mice after lipopolysaccharide administration. Metab Brain Dis 2017; 32(2):415-26.
Study M142	Zhou WJ 2015	Peripheral indoleamine 2,3-dioxygenase 1 is required for comorbid depression-like behavior but does not contribute to neuropathic pain in mice	Chronic pain frequently co-occurs with major depressive disorder but the mechanisms are poorly understood. The authors investigated the contribution of indoleamine 2,3-dioxygenase-1 (IDO1), a rate-limiting enzyme in the conversion of tryptophan to neurotoxic metabolites, to this comorbidity using the spared nerve injury (SNI) model of neuropathic pain in mice. SNI resulted in unilateral mechanica…	Neuropathic pain induced depression model	Other animal model	Animal model	C57/BL6J mouse	Mouse	Hippocampus; Frontal cortex; Plasma	Brain; Brain; Blood	Central; Central; Peripheral	LC-MS: Waters Acquity HPLC system with Waters Quattro Premier XE triple quadrupole mass spectrometer	MS-based	Forced swimming test	15	Unavailable	25637485	10.1016/j.bbi.2015.01.013	Zhou W, Dantzer R, Budac DP, et al. Peripheral indoleamine 2,3-dioxygenase 1 is required for comorbid depression-like behavior but does not contribute to neuropathic pain in mice. Brain Behav Immun 2015; 46:147-53.
Study M144	Zhang W 2017	[Antidepressant effect and mechanism of Gross saponins of Tribulus terrestris]	The aim of this study was to study the antidepressant effect and mechanism of Gross saponins of Tribulus terrestris (GSTT). The model of depression was established by unpredictable chronic mild stress (UCMS), then open field test (OFT) and tail suspension test (TST) were used to evaluate the behavioral changes. LC-MS/MS method was employed to measure blood neurotransmitters. All the rats were div…	Chronic mild stress model	Chronic mild stress model	Animal model	Wistar rat	Rat	Plasma	Blood	Peripheral	LC-MS: Agilent 1290 HPLC system with Agilent 6410 triple stage quadrupole mass spectrometer (Agilent Technologies, Santa Clara, CA, USA)	MS-based	Tail suspension test	48	Unavailable	N/A	10.3969/j.issn.1001-1978.2017.03.011	Zhang W, Yu Z, Mei T, et al. Antidepressant effect and mechanism of Gross saponins of Tribulus terrestris. Chinese Pharmacological Bulletin 2017; 33(3):343-8. (Article in Chinese)
Study M145	Huang F 2014	Simultaneous quantification of seven hippocampal neurotransmitters in depression mice by LC-MS/MS	There is no method available to simultaneously detect GABA, Glu, Epi, NE, DA, 5-HT and 5-HIAA in mouse hippocampus. In this study, a rapid and sensitive LC-MS/MS method has been developed for simultaneously measuring seven neurotransmitters in mouse hippocampus. The mouse were divided into the following 2 groups: (1) control group (PBS intraperitoneally; n = 8), (2) model group (i.p. with 50 mg/k…	Methylprednisolone induced depression model	Other animal model	Animal model	C57BL/6 mouse	Mouse	Hippocampus	Brain	Central	LC-MS: Agilent 1290 HPLC system with Agilent 6410 triple stage quadrupole mass spectrometer (Agilent Technologies, Santa Clara, CA, USA)	MS-based	Forced swimming test	20	Unavailable	24735530	10.1016/j.jneumeth.2014.04.004	Huang F, Li J, Shi HL, et al. Simultaneous quantification of seven hippocampal neurotransmitters in depression mice by LC-MS/MS. J Neurosci Methods 2014;229:8-14.
Study M146	Zhao SJ 2017	[Regulation of seabuckthorn seed oil on metabolic pathway disturbances on rats exposed to chronic unpredictable mild stress]	The aim of this study was to analyze and explore the changes of the metabolites in serum and urine of the chronic unpredictable depression rat model (CUMS) rats disturbed by seabuckthorn seed oil (SSO) with using nuclear magnetic resonance spectroscopy (1H NMR) and KEGG database. CUMS was prepared and the rats seabuckthorn seed oil was ig given to intervene at the same time for four weeks. Then t…	Chronic mild stress model	Chronic mild stress model	Animal model	Sprague-Dawley rat	Rat	Serum; Urine	Blood; Urine	Peripheral; Peripheral	NMR: Bruker 600-MHz AVANCE III NMR	NMR	Sucrose preference test	36	Unavailable	N/A	10.7501/j.issn.0253-2670.2017.13.015	Zhao S, Zhao X, Xiang H, et al. [Regulation of seabuckthorn seed oil on metabolic pathway disturbances on rats exposed to chronic unpredictable mild stress]. Chinese Traditional and Herbal Drugs 2017; 48(13):2682-90. (Article in Chinese)
Study M150	Fischer CW 2015	Interferon-alpha treatment induces depression-like behaviour accompanied by elevated hippocampal quinolinic acid levels in rats	The aim of this study was to investigate the effects of IFN-α on depression-like behaviour and central metabolites of the tryptophan-kynurenine pathway in rats. Secondly, the modulating effects of an antidepressant (imipramine) and anti-inflammatory drug (celecoxib) on IFN-α-induced behavioural and pathophysiological changes in the brain were explored. Eight compounds were measured (tryptophan, 5…	Interferon-alpha induced depression model	Other animal model	Animal model	Sprague-Dawley rat	Rat	Frontal cortex; Hippocampus; Hypothalamus	Brain; Brain; Brain	Central; Central; Central	LC-MS: Waters i-Class Acquity UPLC system with Waters Quattro Premier Tandem mass spectrometer	MS-based	Sucrose preference test, forced swimming test	40	Unavailable	26205824	10.1016/j.bbr.2015.07.015	Fischer CW, Eskelund A, Budac DP, et al. Interferon-alpha treatment induces depression-like behaviour accompanied by elevated hippocampal quinolinic acid levels in rats. Behav Brain Res 2015; 293:166-72.
Study M151	Eskelund A 2016	Female Flinders Sensitive Line rats show estrous cycle-independent depression-like behavior and altered tryptophan metabolism	The aim of this study was to investigate 13 kynurenine and serotonin metabolites in female Flinders Sensitive Line (FSL) rats, a genetic rat model of depression. FSL rats and controls (Flinders Resistant Line rats), 12-20 weeks old, were subject to the forced swim test (FST), a commonly used measure of depression-like behavior. Open field was used to evaluate locomotor ability and agoraphobia. Tr…	Flinders sensitive line model	Other animal model	Animal model	Sprague-Dawley rat	Rat	Brain; Plasma	Brain; Blood	Central; Peripheral	LC-MS: not reported	MS-based	Forced swimming test	71	Unavailable	27210075	10.1016/j.neuroscience.2016.05.024	Eskelund A, Budac DP, Sanchez C, et al. Female Flinders Sensitive Line rats show estrous cycle-independent depression-like behavior and altered tryptophan metabolism. Neuroscience 2016; 329:337-48.
Study M152	Guo XL 2017	Effects of refined Xiaoyaosan on depressive-like behaviors in rats with chronic unpredictable mild stress through neurosteroids, their synthesis and metabolic enzymes	The aim of this study was to observe the effects of refined Xiaoyaosan (XYS) on the depressive-like behaviors in rats with chronic unpredictable mild stress (CUMS), and to explore the relationship between the changes of neurosteroids and mRNA expressions of their synthesis and metabolic enzymes, and the mechanism of XYS in the treatment of depression. The levels of pregnenolone, progesterone and …	Chronic mild stress model	Chronic mild stress model	Animal model	Sprague-Dawley rat	Rat	Hippocampus; Amygdala	Brain; Brain	Central; Central	LC-MS: not reported	MS-based	Sucrose preference test	24	Unavailable	28825678	10.3390/molecules22081386	Guo X, Qiu W, Liu Y, et al. Effects of refined Xiaoyaosan on depressive-like behaviors in rats with chronic unpredictable mild stress through neurosteroids, their synthesis and metabolic enzymes. Molecules 2017; 22(8).E1386.
Study M153	Jeon SA 2017	NLRP3 inﬂammasome contributes to lipopolysaccharide-induced depressive-like behaviors via indoleamine 2,3-dioxygenase induction	The aim of this study was to examine whether NLRP3 deficiency influenced depressive-like behaviors and cerebral inflammation following systemic administration of lipopolysaccharide in mice. To further assess the contribution of the NLRP3 inflammasome to the progression of depression, the effects of NLRP3 signaling on levels of indoleamine 2,3-dioxygenase were evaluated. The level of kynurenine an…	Lipopolysaccharide induced depression model	Lipopolysaccharide induced depression model	Animal model	C57BL/6 mouse	Mouse	Brain	Brain	Central	LC-MS: HPLC-Tandem mass spectrometry (MS/MS)	MS-based	Tail suspension test, sucrose preference test, forced swimming test	8	Unavailable	29016824	10.1093/ijnp/pyx065	Jeon S, Lee E, Hwang I, et al. NLRP3 inﬂammasome contributes to lipopolysaccharide-induced depressive-like behaviors via indoleamine 2,3-dioxygenase induction. Int J Neuropsychopharmacol 2017. Accepted.
Study M154	Chu C 2017	Decreased Prostaglandin D2 Levels in major depressive disorder are associated with depression like behaviors	In this study, ultra-performance liquid chromatography-tandem mass spectrometry was used to determine Prostaglandin D2 (PGD2) levels in the plasma of major depressive disorder patients (MDD) and in the brains of depressive mice. In Experiment 1, drug-free major depressive disorder patients (MDD group, n = 32) and healthy controls (HC group, n = 30) were recruited. In Experiment 2, an animal model…	Chronic mild stress model; SeCl4 induced depression model	Chronic mild stress model; Other animal model	Animal model	C57BL/6J mouse	Mouse	Brain	Brain	Central	LC-MS: Shimadzu Prominence LC-20AD UFLC system with AB SCIEX QTRAP 5500 triple quadrupole mass spectrometer	MS-based	Sucrose preference test, forced swimming test	35	Unavailable	28582515	10.1093/ijnp/pyx044	Chu C, Wei H, Zhu W, et al. Decreased Prostaglandin D2 Levels in major depressive disorder are associated with depression like behaviors. Int J Neuropsychopharmacol 2017; 20(9):731-9.
Study M161	Li H 2014	Rapid determination of corticosterone in mouse plasma by ultra fast liquid chromatography-tandem mass spectrometry	A simple, highly sensitive and specific method based on ultra-fast liquid chromatography-tandem mass spectrometry method has been developed for the quantitation of corticosterone in mouse plasma for the first time, which provides technical support for the high-throughput measurement for clinical determination of corticosterone in biological samples. Mice were divided into the following 2 groups (…	Chronic mild stress model	Chronic mild stress model	Animal model	Mouse	Mouse	Plasma	Blood	Peripheral	LC-MS: UFLC system from Shimadzu Corporation (Shimadzu, Kyoto, Japan) with model Triple Quad 5500 triple quadrupole mass spectrometer (AB SCIEX, Foster City, CA)	MS-based	Sucrose preference test, forced swimming test, tail suspension test	12	Unavailable	24889931	10.1002/bmc.3232	Li H, Liu X, Poh Y, et al. Rapid determination of corticosterone in mouse plasma by ultra fast liquid chromatography-tandem mass spectrometry. Biomed Chromatogr 2014;28(12):1860-3.
Study M164	Veeraiah P 2014	Dysfunctional glutamatergic and γ-aminobutyric acidergic activities in prefrontal cortex of mice in social defeat model of depression	The aim of this study was to investigate molecular mechanisms in the prefrontal cortex of mice showing depression-like phenotype induced by chronic defeat stress. Depression-like phenotype was induced in C57BL/6 mice by subjecting them to a 10-day social defeat paradigm. The metabolic activity of excitatory (glutamatergic) and inhibitory (γ-aminobutyric acid [GABA]ergic) neurons of the prefrontal…	Social defeat model	Social defeat model	Animal model	C57BL/6 mouse	Mouse	Prefrontal cortex; Cerebellum	Brain; Brain	Central; Central	NMR: 600 MHz NMR spectrometer (Bruker Biospin, Rheinstetten, Germany)	NMR	Sucrose preference test, social interaction test	45	Unavailable	24239130	10.1016/j.biopsych.2013.09.024	Veeraiah P, Noronha JM, Maitra S, et al. Dysfunctional glutamatergic and γ-aminobutyric acidergic activities in prefrontal cortex of mice in social defeat model of depression. Biol Psychiatry 2014;76(3):231-8.
Study M165	Yang P 2014a	Alterations of amino acid level in depressed rat brain	The aim of this study was to discover new biomarkers for laboratory diagnostics of depression through determining and analyzing the levels of amino acids in rats' brain as well as providing potentially appropriate amino acids in plasma for future clinical diagnosis of depression and improvement of antidepressants. The determination of 34 amino acids through entire rats' brain was conducted in thi…	Chronic mild stress model	Chronic mild stress model	Animal model	Sprague-Dawley rat	Rat	Brain	Brain	Central	LC-MS: Ultimate3000 HPLC (DIONEX, USA) and QTRAP LC-MS/MS 3200 (AB SCIEX, USA) with Agilent 6460 Triple Quad LC/MS	MS-based	Sucrose preference test	21	Unavailable	25352755	10.4196/kjpp.2014.18.5.371	Yang P, Li X, Ni J, et al. Alterations of amino acid level in depressed rat brain. Korean J Physiol Pharmacol 2014; 18(5): 371-6.
Study M166	Zheng X 2014	Peripheral immunomodulation with ginsenoside Rg1 ameliorates neuroinflammation-induced behavioral deficits in rats	In this study, the authors reported that neuroinflammation-induced behavioral abnormality could be effectively attenuated with immunomodulatory agents that need not to gain brain penetration. In a rat model with intracerebral lipopolysaccharide (LPS) challenge, the authors validated that ginsenoside Rg1 (Rg1), a well established anti-inflammatory agent, was unable to produce a direct action in th…	Lipopolysaccharide induced depression model	Lipopolysaccharide induced depression model	Animal model	Wistar rat	Rat	Cerebral cortex; Plasma	Brain; Blood	Central; Peripheral	LC-MS: LC-MS (Shimazu, Nakagyo-ku, Kyoto, Japan)	MS-based	Sucrose preference test	36	Unavailable	24161284	10.1016/j.neuroscience.2013.10.023	Zheng X, Liang Y, Kang A, et al. Peripheral immunomodulation with ginsenoside Rg1 ameliorates neuroinflammation-induced behavioral deficits in rats. Neuroscience 2014;256:210-22.
Study M170	Zhao LS 2015	In vivo study on the neurotransmitters and their metabolites change in depressive disorder rat plasma by ultra high performance liquid chromatography coupled to tandem mass spectrometry	A sensitive and versatile, ultra-high performance, liquid chromatography-tandem mass spectrometry (UHPLC-MS/MS) method coupled to pre-column derivatization for the simultaneous determination of 5-hydroxytryptamine (5-HT), 5-hydroxyindoleacetic acid (5-HIAA), dopamine (DA), norepinephrine (NE), homovanillic acid (HVA), γ-aminobutyric acid (GABA) and glutamic acid (Glu) was developed and validated …	Chronic mild stress model	Chronic mild stress model	Animal model	Sprague-Dawley rat	Rat	Plasma	Blood	Peripheral	LC-MS: ACQUITY UPLC system with Micromass Quattro Micro API mass spectrometer (Waters Corp., Milford, MA, USA)	MS-based	Not reported	18	Unavailable	25746753	10.1016/j.jchromb.2015.02.029	Zhao L, Zheng S, Su G, et al. In vivo study on the neurotransmitters and their metabolites change in depressive disorder rat plasma by ultra high performance liquid chromatography coupled to tandem mass spectrometry. J Chromatogr B Analyt Technol Biomed Life Sci 2015;988:59-65.
Study M171	Zhu XX 2015	Danzhi Xiaoyao San ameliorates depressive-like behavior by shifting toward serotonin via the downregulation of hippocampal indoleamine 2,3-dioxygenase	The aim of this study was to investigate the hypothesis that Danzhi Xiaoyao San (DXS) treats depressive-like behavior by shifting the balance of the kynurenine (Kyn)/serotonin (5-HT) pathway toward the 5-HT pathway through the downregulation of hippocampal indoleamine 2,3-dioxygenase (IDO). Rats were divided into the following 4 groups (n = 10 in each group): (1) control group, (2) CUMS group, (3…	Chronic mild stress model	Chronic mild stress model	Animal model	Sprague-Dawley rat	Rat	Hippocampus	Brain	Central	LC-MS: Prominence 20A series UFLC System (Shimadzu, Kyoto, Japan) with API4000 Qtrap MS system (ABSciex, Massachusetts, USA)	MS-based	Sucrose preference test	40	Unavailable	25435286	10.1016/j.jep.2014.11.031	Zhu X, Jing L, Chen C, et al. Danzhi Xiaoyao San ameliorates depressive-like behavior by shifting toward serotonin via the downregulation of hippocampal indoleamine 2,3-dioxygenase. J Ethnopharmacol 2015;160:86-93.
Study M176	Xu P 2016	Antidepressant-like effects and cognitive enhancement of the total phenols extract of Hemerocallis citrina Baroni in chronic unpredictable mild stress rats and its related mechanism	The authors designed to evaluate the antidepressant and cognitive improvement effect of total phenols extract of Hemerocallis citrina Baroni (HCPE) using a chronic unpredictable mild stress (CUMS) model, and the potential mechanisms were explored by investigating the corticosterone (CORT), monoamine neurotansmitters, brain-derived neurotropic factor (BDNF) and oxidative stress. The depression rat…	Chronic mild stress model	Chronic mild stress model	Animal model	Sprague-Dawley rat	Rat	Frontal cortex; Hippocampus	Brain; Brain	Central; Central	LC-MS: ultra-performance liquid chromatography tandem mass spectrometry	MS-based	Sucrose preference test	60	Unavailable	27623554	10.1016/j.jep.2016.09.023	Xu P, Wang KZ, Lu C, et al. Antidepressant-like effects and cognitive enhancement of the total phenols extract of Hemerocallis citrina Baroni in chronic unpredictable mild stress rats and its related mechanism. J Ethnopharmacol 2016;194:819-26.
Study M179	Jiang N 2017	[Antidepressant effects of the extract of Dendrobium nobile Lindl on chronic unpredictable mild stress-induced depressive mice]	The aim of this study was to investigate whether the extract of Dendrobium nobile Lindl (DNL) has an antidepressant effect on chronic unpredictable mild stress (CUMS)-induced depressive mice. Mice were divided into the following 6 groups (n = 12 in each group): (1) control group, (2) CUMS group, (3) CUMS + paroxetine group (stressor plus paroxetine treatment at the dose of 10 mg/kg), (4) CUMS + l…	Chronic mild stress model	Chronic mild stress model	Animal model	BALB/c mouse	Mouse	Cerebral cortex; Hippocampus	Brain; Brain	Central; Central	LC-MS: Agilent 1200 series HPLC (Agilent Technologies, Inc., USA) with Q-Trap5500 mass spectrometer Q-Trap5500 (Applied Biosystems, USA)	MS-based	Sucrose preference test, forced swimming test, tail suspension test	48	Unavailable	28435974	10.13294/j.aps.2017.0006	Jiang N, Fan LX, Yang YJ, et al. [Antidepressant effects of the extract of Dendrobium nobile Lindl on chronic unpredictable mild stress-induced depressive mice]. Sheng Li Xue Bao 2017;69(2):159-66. (Article in Chinese)
Study M182	Banasr M 2010	Glial pathology in an animal model of depression: reversal of stress-induced cellular, metabolic and behavioral deficits by the glutamate-modulating drug riluzole	This study investigates changes in glial function occurring in the rat prefrontal cortex (PFC) after chronic unpredictable stress (CUS), a rodent model of depression. Furthermore, we analyzed the effects of riluzole, a Food and Drug Administration-approved drug for the treatment of amyotrophic laterosclerosis, known to modulate glutamate release and facilate glutamate uptake, on CUS-induced glial…	Chronic mild stress model	Chronic mild stress model	Animal model	Sprague-Dawley rat	Rat	Prefrontal cortex; Plasma	Brain; Blood	Central; Peripheral	NMR: Bruker AVANCE spectrometer (Bruker Instruments)	NMR	Sucrose preference test, active avoidance test	32	Unavailable	18825147	10.1038/mp.2008.106	Banasr M, Chowdhury GM, Terwilliger R, et al. Glial pathology in an animal model of depression: reversal of stress-induced cellular, metabolic and behavioral deficits by the glutamate-modulating drug riluzole. Mol Psychiatry 2010;15(5):501-11.
Study M188	Li CX 2008	Cerebral metabolic changes in a depression-like rat model of chronic forced swimming studied by ex vivo high resolution 1H magnetic resonance spectroscopy	The aim of this study was to investigate the changes of cerebral metabolism in a depression-like rat model of chronic forced swimming stress (CFSS). The aims are to further understand the pathophysiological mechanisms underlying CFSS treatment, and to further establish the face and predictive validity of the CFSS model. CFSS-induced metabolic changes in prefrontal cortex (PFC) and hippocampus wer…	Chronic forced swimming induced depression model	Other animal model	Animal model	Wistar rat	Rat	Hippocampus; Prefrontal cortex	Brain; Brain	Central; Central	NMR: Varian INOVA-500 spectrometer	NMR	Forced swimming test	12	Unavailable	18473166	10.1007/s11064-008-9739-0	Li CX, Wang Y, Gao H, et al. Cerebral metabolic changes in a depression-like rat model of chronic forced swimming studied by ex vivo high resolution 1H magnetic resonance spectroscopy. Neurochem Res 2008;33(11):2342-9.
Study M191	Chandrasekhar BVS 2017	A focus on the effect of L-theanine on improving depression and cognition in C57BL/J male mice subjected for chronic stress induced neuroinﬂammation	The aim of this study was to elucidate the effect and mechanism of L-theanine on chronic restrainer stress (CRS) induced neuroinﬂammation, anxiety-like, depression, learning and memory impairment in C57BL/J male mice. Chronic restrain stress was induced by well ventilated 50 ml conical tube for 6 hours/day 21 consecutive days. After stressor cessation behavioral and recognition tests were conduct…	Chronic restraint stress model	Chronic restraint stress model	Animal model	C57BL/J mouse	Mouse	Prefrontal cortex	Brain	Central	LC-MS: Shimadzu LCMS 8040 triple quadrupole system with UHPLC (NEXERA)	MS-based	Forced swimming test	24	Unavailable	N/A	10.13005/bpj/1199	Chandrasekhar BVS, Elango P, Maheswari SU, et al. A focus on the effect of L-theanine on improving depression and cognition in C57BL/J male mice subjected for chronic stress induced neuroinﬂammation. Biomed Pharma J 2017, 10(2):1015-27.
Study M193	Sartorius A 2007	Elevated spectroscopic glutamate/gamma-amino butyric acid in rats bred for learned helplessness	In this study, the effect of alterations of gamma-aminobutyric acid (GABA) and glutamate (Glu) were investigated in the congenital learned helplessness (cLH) paradigm. Proton magnetic resonance spectroscopy is an important monitoring tool to bridge the findings in clinical and preclinical studies. Rats were divided into the following 6 groups: (1) control group (outbred SD rats treated with salin…	Learned helplessness model	Learned helplessness model	Animal model	Sprague-Dawley rat	Rat	Hippocampus; Prefrontal cortex	Brain; Brain	Central; Central	NMR: 9.4 T Bruker AVC400 spectrometer (Bruker BioSpin GmbH, Silberstreifen, Rheinstetten, Germany)	NMR	Active escape test	42	Unavailable	17712276	10.1097/WNR.0b013e3282742153	Sartorius A, Mahlstedt MM, Vollmayr B, et al. Elevated spectroscopic glutamate/gamma-amino butyric acid in rats bred for learned helplessness. Neuroreport 2007;18(14):1469-73.
Study M194	Li CX 2008b	[Cerebral metabolic changes in prefrontal cortex of depression-like rat model with long-term chronic forced swimming studied by ex vivo high resolution 1H NMR]	The aim of this study was to evaluate the face and construct the validity of the depression-like rat model with long-term (4 weeks) chronic forced swimming (CFSS), the cerebral metabolic changes of prefrontal cortex (PFC) were studied by ex vivo high resolution 1H NMR as well as behavior tests. Rats were divided into the following 2 groups: (1) control group (n = 11), and (2) CFSS group (chronic …	Chronic forced swimming induced depression model	Other animal model	Animal model	Wistar rat	Rat	Prefrontal cortex	Brain	Central	NMR: Varian INOVA-500 spectrometer	NMR	Sucrose preference test	26	Unavailable	N/A	10.14188/j.1671-8836.2008.04.024	Li CX, Wang YQ, Pan WJ, et al. [Cerebral metabolic changes in prefrontal cortex of depression-like rat model with long-term chronic forced swimming studied by ex vivo high resolution 1H NMR]. Journal of Wuhan University 2008;54(4):451-6. (Article in Chinese)
Study M195	Zhang J 2013	Behavioral deficits, abnormal corticosterone, and reduced prefrontal metabolites of adolescent rats subject to early life stress	The present study investigated the effect of early life stress in adolescent rats on prefrontal cortex (PFC) metabolites, serum corticosterone, and depressive-like behavior. A group of rats was subject to early life stress from postnatal day (PND) 1 to 14. A matched control group was studied. In this study, adolescent rats exposed to early life stress demonstrated depressive-like behavior and inc…	Maternal separation model	Other animal model	Animal model	Sprague-Dawley rat	Rat	Prefrontal cortex	Brain	Central	NMR: BrukerAvance 400 MHz high-resolution (9.4 T) magnetic resonance spectrometer (Bruker Co., Germany)	NMR	Sucrose preference test, forced swimming test	32	Unavailable	23643993	10.1016/j.neulet.2013.04.035	Zhang J, Abdallah CG, Chen Y, et al. Behavioral deficits, abnormal corticosterone, and reduced prefrontal metabolites of adolescent rats subject to early life stress. Neurosci Lett 2013;545:132-7.
Study M197	Hill MN 2005	Downregulation of endocannabinoid signaling in the hippocampus following chronic unpredictable stress	The aim of this study was to investigate whether alterations in endogenous cannabinoid (eCB) signaling might contribute to the cognitive impairments induced by chronic stress. Seventy-day-old male Long-Evans rats were used in this study. Rats were divided into the following 2 groups: (1) control group, (2) CUS group (chronic unpredictable stress paradigm). Five samples per group were used for LC-…	Chronic mild stress model	Chronic mild stress model	Animal model	Long-Evans rat	Rat	Hippocampus; Limbic forebrain	Brain; Brain	Central; Central	LC-MS: not reported	MS-based	Not reported	10	Unavailable	15525997	10.1038/sj.npp.1300601	Hill MN, Patel S, Carrier EJ, et al. Downregulation of endocannabinoid signaling in the hippocampus following chronic unpredictable stress. Neuropsychopharmacology 2005;30(3):508-15.
Study M198	Hill MN 2008b	Regional alterations in the endocannabinoid system in an animal model of depression: effects of concurrent antidepressant treatment	The aim of this study was to analysis the endocannabinoid system in an animal model of depression. For behavioral testing, one cohort of animals was either subjected to 21 days of chronic unpredictable stress (CUS) or acted as cage controls and were handled weekly. For biochemical assays, rats were divided into the following 4 groups (n = 8 in each group): (1) control group, (2) imipramine group …	Chronic mild stress model	Chronic mild stress model	Animal model	Long-Evans rat	Rat	Prefrontal cortex; Hippocampus; Hypothalamus; Amygdala; Midbrain; Ventral striatum; Plasma	Brain; Brain; Brain; Brain; Brain; Brain; Blood	Central; Central; Central; Central; Central; Central; Peripheral	LC-MS: not reported	MS-based	Not reported	31	Unavailable	18643796	10.1111/j.1471-4159.2008.05567.x	Hill MN, Carrier EJ, McLaughlin RJ, et al. Regional alterations in the endocannabinoid system in an animal model of depression: effects of concurrent antidepressant treatment. J Neurochem 2008;106(6):2322-36.
Study M199	Brand L 2011	Corticolimbic changes in acetylcholine and cyclic guanosine monophosphate in the Flinders Sensitive Line rat: a genetic model of depression	The aim of this study was to determine whether the Flinders Sensitive Line (FSL) rat, a genetic model of depression, presents with corticolimbic changes in basal acetylcholine (ACh) levels and NO/cGMP (nitric oxide/cyclic guanosine monophosphate) signalling. Ach levels were analysed in hippocampus and frontal cortex in FSL and control Flinders resistant line (FRL) rats by liquid chromatography ta…	Flinders sensitive line model	Other animal model	Animal model	Sprague-Dawley rat	Rat	Hippocampus; Frontal cortex	Brain; Brain	Central; Central	LC-MS: Agilent 6410 liquid chromatography/mass spectrometer	MS-based	Not reported	20	Unavailable	25286814	10.1111/j.1601-5215.2011.00622.x	Brand L, van Zyl J, Minnaar EL, et al. Corticolimbic changes in acetylcholine and cyclic guanosine monophosphate in the Flinders Sensitive Line rat: a genetic model of depression. Acta Neuropsychiatr 2012;24(4):215-25.
Study M201	Zhong P 2014	Monoacylglycerol lipase inhibition blocks chronic stress-induced depressive-like behaviors via activation of mTOR signaling	The aim of this study was to examine how 2-arachidonoylglycerol (2-AG) signaling in the hippocampus was altered in depressive-like states and how this alteration contributed to depressive-like behavior using chronic unpredictable mild stress (CUS) as a mouse model of depression. Rats were divided into the following 2 groups: (1) control group, (2) CUS group. The CUS stress procedure lasted for 5 …	Chronic mild stress model	Chronic mild stress model	Animal model	C57BL/6J mouse	Mouse	Hippocampus	Brain	Central	LC-MS: not reported	MS-based	Sucrose preference test, forced swimming test	12	Unavailable	24476943	10.1038/npp.2014.24	Zhong P, Wang W, Pan B, et al. Monoacylglycerol lipase inhibition blocks chronic stress-induced depressive-like behaviors via activation of mTOR signaling. Neuropsychopharmacology 2014;39(7):1763-76.
Study M203	Gonzalez-Sepulveda M 2016	Chronic pain causes a persistent anxiety state leading to increased ethanol intake in CD1 mice	To explore the pathological mechanisms that mediate the association between pain and depressive-like behaviours, the time-dependent effect of neuropathic pain on the development of anxiety-like and despair behaviours was studied in CD1 mice. The glutamate and serotonergic neurotransmissions were also investigated at the prefrontal cortex (PFC). Mice were divided into the following 2 groups: (1) c…	Neuropathic pain induced depression model	Other animal model	Animal model	CD-1 mouse	Mouse	Prefrontal cortex	Brain	Central	LC-MS: Acquity UPLC system with triple quadrupole (Xevo) mass spectrometer (Waters Associates, Milford, MA, USA)	MS-based	Tail suspension test	15	Unavailable	26681793	10.1177/0269881115622238	González-Sepúlveda M, Pozo OJ, Marcos J, et al. Chronic pain causes a persistent anxiety state leading to increased ethanol intake in CD1 mice. J Psychopharmacol 2016;30(2):188-203.
Study M204	Wu Y 2017	Imbalance in amino acid and purine metabolisms at the hypothalamus in inflammation-associated depression by GC-MS	In this study, taking advantage of the well-established lipopolysaccharide (LPS)-induced depression mouse model, metabolic changes were measured in the hypothalamus using gas chromatography-mass spectrometry (GC-MS). Mice were divided into the following 2 groups (n = 10 in each group): (1) control group, (2) LPS group (0.83mg/kg lipopolysaccharide i.p.). Depressive-like behaviors were assessed at…	Lipopolysaccharide induced depression model	Lipopolysaccharide induced depression model	Animal model	CD-1 mouse	Mouse	Hypothalamus	Brain	Central	GC-MS: Agilent 7890A/5975C GC/MSD system with Agilent 5975C mass selective detector (Agilent Technologies, Santa Clara, CA, USA)	MS-based	Sucrose preference test, forced swimming test, tail suspension test	20	http://www.rsc.org/suppdata/c7/mb/c7mb00494j/c7mb00494j1.zip	29160327	10.1039/c7mb00494j	Wu Y, Li Y, Jia Y, et al. Imbalance in amino acid and purine metabolisms at the hypothalamus in inflammation-associated depression by GC-MS. Mol Biosyst 2017;13(12):2715-28.
Study M205	Ding XF 2017	Involvement of the glutamate/glutamine cycle and glutamate transporter GLT-1 in antidepressant-like effects of Xiao Yao san on chronically stressed mice	This study aimed to assess the chronic antidepressant effects of Xiao Yao san (XYS) and fluoxetine in depressed mice induced by chronic unpredictable mild stress (CUMS) and its association with alterations in glutamate/glutamine cycle and glutamate transporters. Mice were divided into the following 4 groups: (1) control group, (2) CUMS group, (3) CUMS + XYS group (stressor plus Xiao Yao san treat…	Chronic mild stress model	Chronic mild stress model	Animal model	Mouse	Mouse	Hippocampus	Brain	Central	LC-MS: not reported	MS-based	Sucrose preference test, forced swimming test	20	Unavailable	28629384	10.1186/s12906-017-1830-0	Ding XF, Li YH, Chen JX, et al. Involvement of the glutamate/glutamine cycle and glutamate transporter GLT-1 in antidepressant-like effects of Xiao Yao san on chronically stressed mice. BMC Complement Altern Med 2017;17(1):326.
Study M206	Smaga I 2017	Changes in the brain endocannabinoid system in rat models of depression	The aim of this study was to investigate the influence of changes in the endocannabinoid (eCB) system, such as levels of neuromodulators, eCB synthesizing and degrading enzymes, and cannabinoid (CB) receptors, in different brain structures in animal models of depression using behavioral and biochemical analyses. Rats were divided into the following 4 groups (n = 8 in each group): (1) bulbectomize…	Olfactory bulbectomy induced depression model; Wistar Kyoto rat model	Other animal model; Other animal model	Animal model	Wistar rat	Rat	Prefrontal cortex; Frontal cortex; Hippocampus; Dorsal striatum; Nucleus accumbens; Cerebellum	Brain; Brain; Brain; Brain; Brain; Brain	Central; Central; Central; Central; Central; Central	LC-MS: Agilent 1100 LC system (Agilent Technologies, Waldbronn, Germany) with Applied Biosystems MDS Sciex API 2000 triple quadrupole mass spectrometer (Concord, Ontario, Canada)	MS-based	Forced swimming test	32	Unavailable	28247204	10.1007/s12640-017-9708-y	Smaga I, Jastrzębska J, Zaniewska M, et al. Changes in the brain endocannabinoid system in rat models of depression. Neurotox Res 2017;31(3):421-35.
Study M207	Zheng P 2016c	Gut microbiome remodeling induces depressive-like behaviors through a pathway mediated by the host's metabolism	In this study, we initially assessed how gut microbiota physiologically influence the psychobehavioral characteristics of germ-free (GF) and SPF mice. To assess whether alterations of gut microbiota have a causal role in depression-like behavior, gut microbiome remodeling was accomplished through fecal microbiota transplantation (FMT) from either major depressive disorder patients or healthy indi…	Fecal microbiota transplantation induced depression model	Other animal model	Animal model	Kunming mouse	Mouse	Hippocampus; Serum	Brain; Blood	Central; Peripheral	NMR: Bruker AVANCE II 600 (Bruker Biospin, Rheinstetten, Germany); GC-MS: Agilent 7890A/5975C (Agilent Technologies, Santa Clara, CA, USA); LC-MS: Agilent 6538 UHD and Accurate-Mass Q-TOF/MS (Agilent Technologies, Santa Clara, CA, USA	NMR; MS-based; MS-based	Forced swimming test, tail suspension test	20	Unavailable	27067014	10.1038/mp.2016.44	Zheng P, Zeng B, Zhou C, et al. Gut microbiome remodeling induces depressive-like behaviors through a pathway mediated by the host's metabolism. Mol Psychiatry 2016;21(6):786-96.
Study M208	Zhao HX 2018	Integrative proteomics-metabolomics strategy for pathological mechanism of vascular depression mouse model	The aim of this study was to establish a protein metabolism regulatory network in a murine vascular depression (VD) model to elucidate a more comprehensive impact of VD on organisms based on the combination of LC-MS-based proteomics and metabolomics. Mice were divided into the following 2 groups: (1) control group (sham operation, n = 26), (2) GCI model group (ischemia-reperfusion injury, n = 31)…	Ischemia-reperfusion injury induced depression model	Other animal model	Animal model	ICR mouse	Mouse	Hippocampus	Brain	Central	LC-MS: Agilent 1290 Infinity liquid chromatography system with Agilent 6538 Accurate Mass Quadrupole Time-of-Flight mass spectrometer (Agilent, USA); LC-MS: Micro LC (Eksigent Micro LC200 Plus) and Triple Quad 6500 (AB SCIEX, Foster City, CA, USA), plus the tandem of Agilent 1290 Infinity Ultra High Performance Liquid Chromatograph and Agilent 6470 Triple Quad LC/MS (Agilent Technology, USA)	MS-based; MS-based	Forced swimming test, tail suspension test	30	Unavailable	29190102	10.1021/acs.jproteome.7b00724	Zhao H, Du H, Liu M, et al. Integrative proteomics-metabolomics strategy for pathological mechanism of vascular depression mouse model. J Proteome Res 2018;17(1):656-69.
Study M209	Zhang YQ 2017	Integrated metabolomics and proteomics analysis of hippocampus in a rat model of depression	In this study, we applied an integrated analysis of gas chromatography/mass spectrometry (GC-MS)-based metabolomics and isobaric tags for relative and absolute quantitation (iTRAQ)-based proteomics to investigate changes in the hippocampus in the chronic unpredictable mild stress (CUMS) rat model of depression. Only the stress-susceptible rats in the CUMS group were selected for profiling against…	Chronic mild stress model	Chronic mild stress model	Animal model	Sprague-Dawley rat	Rat	Hippocampus	Brain	Central	GC-MS: Agilent 7890A/5975C GC/MSD System (Agilent Technologies, CA, USA)	MS-based	Forced swimming test	17	Unavailable	29237567	10.1016/j.neuroscience.2017.12.001	Zhang Y, Yuan S, Pu J, et al. Integrated metabolomics and proteomics analysis of hippocampus in a rat model of depression. Neuroscience 2017;371:207-20.
Study M210	Ma ZJ 2017	[Preliminary screening of biomarkers for curcumin's antidepressant effect based on metabonomics method]	The aim of this study was to screen potential biomarkers of curcumin related to treating depression rats by using metabolomics means, so as to explore the antidepressant action mechanism of curcumin. Rats were divided into the following 4 groups (n = 8 in each group): (1) control group, (2) CUMS group, (3) CUMS + curcumin group (stressor plus curcumin treatment at the dose of 200 mg/kg), (4) CUMS…	Chronic mild stress model	Chronic mild stress model	Animal model	Sprague-Dawley rat	Rat	Serum	Blood	Peripheral	LC-MS: LC-MS-IT-TOF (Shimadzu, Japan)	MS-based	Sucrose preference test	24	Unavailable	29218948	10.19540/j.cnki.cjcmm.20170710.003	Ma ZJ, Zhang W, Dong JM, et al. [Preliminary screening of biomarkers for curcumin's antidepressant effect based on metabonomics method]. China Journal of Chinese Materia Medica 2017;42(18), 3596-601. (Article in Chinese)
Study M353	Perrine SA 2014	Ketamine reverses stress-induced depression-like behavior and increased GABA levels in the anterior cingulate: an 11.7 T 1H-MRS study in rats	In this study male Sprague-Dawley rats were subjected to a modified chronic unpredictable stress (CUS) paradigm that used a random pattern of unpredictable stressors twice daily for 10 days to explore the early developmental stages of depression-like endophenotypes. Control rats were handled daily for 10 days. Some rats from each treatment group received an injection of ketamine (40 mg/kg) after …	Chronic mild stress model	Chronic mild stress model	Animal model	Sprague-Dawley rat	Rat	Anterior cingulate cortex	Brain	Central	NMR: Bruker 11.7 T magnet with Avance DRX-500 console (Bruker Biospin Corp., Billerica, MA)	NMR	Forced swimming test	27	Unavailable	24246571	10.1016/j.pnpbp.2013.11.003	Perrine SA, Ghoddoussi F, Michaels MS, et al. Ketamine reverses stress-induced depression-like behavior and increased GABA levels in the anterior cingulate: an 11.7 T 1H-MRS study in rats. Prog Neuropsychopharmacol Biol Psychiatry 2014;51:9-15.
Study M369	Lomazzo E 2015	Therapeutic potential of inhibitors of endocannabinoid degradation for the treatment of stress-related hyperalgesia in an animal model of chronic pain	The aim of this study was to investigate first, whether basal nociception and emotional state are affected by persistent stress (chronic unpredictable stress, CUS), and second, how the NGF-induced hyperalgesia is affected in mice exposed to CUS. Rats were divided into the following 2 groups: (1) control group, (2) CUS group. Eight to ten samples per group were used for LC-MS analysis. The CUS str…	Chronic mild stress model	Chronic mild stress model	Animal model	C57BL/6J mouse	Mouse	Cingulate cortex; Hippocampus; Hypothalamus; Midbrain; Prefrontal cortex; Serum	Brain; Brain; Brain; Brain; Brain; Blood	Central; Central; Central; Central; Central; Central; Peripheral; Peripheral	LC-MS: 5500 QTrap triple-quadrupole linear ion trap mass spectrometer (AB SCIEX, Darmstadt, Germany)	MS-based	Forced swimming test	72	Unavailable	25100669	10.1038/npp.2014.198	Lomazzo E, Bindila L, Remmers F, et al. Therapeutic potential of inhibitors of endocannabinoid degradation for the treatment of stress-related hyperalgesia in an animal model of chronic pain. Neuropsychopharmacology 2015;40(2):488-501.
Study M370	Agudelo LZ 2014	Skeletal muscle PGC-1α1 modulates kynurenine metabolism and mediates resilience to stress-induced depression	The aim of this study was to describe a mechanism by which skeletal muscle PGC-1α1 induced by exercise training changes kynurenine metabolism and protects from stress-induced depression. Mice were divided into the following 2 groups (n = 4-5 in each group): (1) control group, (2) CMS group (chronic mild stress). Tryptophan and serotonin were measured using LC-MS. The CMS stress procedure lasted f…	Chronic mild stress model	Chronic mild stress model	Animal model	C57BL/6J mouse	Mouse	Brain; Plasma	Brain; Blood	Central; Peripheral	LC-MS: Waters Acquity HPLC system with Waters Xevo TQ-S triple quadrupole mass spectrometer	MS-based	Sucrose preference test, forced swimming test	9	Unavailable	25259918	10.1016/j.cell.2014.07.051	Agudelo LZ, Femenía T, Orhan F, et al. Skeletal muscle PGC-1α1 modulates kynurenine metabolism and mediates resilience to stress-induced depression. Cell 2014;159(1):33-45.
Study M384	Faria R 2014	Alterations in phospholipidomic profile in the brain of mouse model of depression induced by chronic unpredictable stress	The aim of this study was to evaluate the phospholipidomic profile of the brain and myocardium in a mouse model of depression induced by chronic unpredictable stress (CUS). The lipidomic profile was evaluated by thin layer and liquid chromatography and mass spectrometry and lipid oxidation was estimated by FOX II assay. Mice were divided into the following 2 groups (n = 5 in each group): (1) cont…	Chronic mild stress model	Chronic mild stress model	Animal model	C57/BL6 mouse	Mouse	Brain	Brain	Central	LC-MS: Waters Alliance 2690 HPLC system with electrospray (ESI) linear ion trap mass spectrometer (ThermoFinnigan, San Jose, CA, USA)	MS-based	Forced swimming test	10	Unavailable	24814727	10.1016/j.neuroscience.2014.04.042	Faria R, Santana MM, Aveleira CA, et al. Alterations in phospholipidomic profile in the brain of mouse model of depression induced by chronic unpredictable stress. Neuroscience 2014;273:1-11.
Study M390	Laumet G 2017	Upregulation of neuronal kynurenine 3-monooxygenase mediates depression-like behavior in a mouse model of neuropathic pain	The goal of this study was to determine the contribution of brain IL-1b signaling and kynurenine 3-monooxygenase to spared nerve injury (SNI)-induced mechanical allodynia and depression-like behavior. Mice were divided into 2 groups: (1) control group (sham surgery), and (2) SNI group (spared nerve injury model of neuropathic pain). For SNI surgery, the sural common peroneal and tibial branches o…	Neuropathic pain induced depression model	Other animal model	Animal model	C57BL/6J mouse	Mouse	Hippocampus	Brain	Central	LC-MS: Waters Acquity HPLC system with Waters Quattro Premier XE triple quadrupole mass spectrometer	MS-based	Forced swimming test	17	Unavailable	28709913	10.1016/j.bbi.2017.07.008	Laumet G, Zhou W, Dantzer R, et al. Upregulation of neuronal kynurenine 3-monooxygenase mediates depression-like behavior in a mouse model of neuropathic pain. Brain Behav Immun 2017;66:94-102.
Study M397	Zhang X 2015	Sex-dependent depression-like behavior induced by respiratory administration of aluminum oxide nanoparticles	In the present study, male and female mice were exposed to Al2O3 nanoparticles (NPs) through a respiratory route. Only the female mice showed depression-like behavior. Although no obvious pathological changes were observed in mice brain tissues, the neurotransmitter and voltage-gated ion channel related gene expression, as well as the small molecule metabolites in the cerebral cortex, were differ…	Aluminum oxide nanoparticles induced depression model	Other animal model	Animal model	ICR mouse	Mouse	Cortex	Brain	Central	GC-MS: Agilent 7890 coupled with a Pegasus 4D TOF	MS-based	Forced swimming test	24	Unavailable	26690197	10.3390/ijerph121215011	Zhang X, Xu Y, Zhou L, et al. Sex-dependent depression-like behavior induced by respiratory administration of aluminum oxide nanoparticles. Int J Environ Res Public Health 2015;12(12):15692-705.
Study M400	Wang W 2010	Deficiency in endocannabinoid signaling in the nucleus accumbens induced by chronic unpredictable stress	The aim of this study was to examine whether the aforementioned CB1 receptor-mediated responses were altered in the nucleus accumbens (NAc) in chronic unpredictable stress (CUS) model of depression. Rats were divided into the following 4 groups: (1) sub-CUS control group (control for sub-CUS), (2) sub-CUS group (1 week of chronic unpredictable stress), (3) CUS control group (control for CUS), (4)…	Chronic mild stress model	Chronic mild stress model	Animal model	C57BL/6J mouse	Mouse	Striatum	Brain	Central	LC-MS: not reported	MS-based	Sucrose preference test, forced swimming test	24	Unavailable	20664582	10.1038/npp.2010.99	Wang W, Sun D, Pan B, et al. Deficiency in endocannabinoid signaling in the nucleus accumbens induced by chronic unpredictable stress. Neuropsychopharmacology 2010;35(11):2249-61.
Study M450	Wang JJ 2018	Regulation of the kynurenine metabolism pathway by Xiaoyao San and the underlying effect in the hippocampus of the depressed rat	The present study aimed to investigate the antidepressant effects of Xiaoyao San (XYS) in a rat model of chronic unpredictable mild stress (CUMS) and the underlying mechanisms. Rats were divided into the following 5 groups (n = 6 in each group): (1) control group, (2) CUMS group, (3) CUMS + low dose of XYS group (stressor plus XYS treatment at the dose of 5.265 g/kg), (4) CUMS + high dose of XYS …	Chronic mild stress model	Chronic mild stress model	Animal model	Sprague-Dawley rat	Rat	Plasma	Blood	Peripheral	LC-MS: Agilent 1200 HPLC system with Agilent 6410 triple quadrupole mass spectrometer (Agilent Technologies, Inc., CA, USA)	MS-based	Sucrose preference test, forced swimming test	30	Unavailable	29217494	10.1016/j.jep.2017.11.037	Wang J, Li X, He S, et al. Regulation of the kynurenine metabolism pathway by Xiaoyao San and the underlying effect in the hippocampus of the depressed rat. J Ethnopharmacol 2018;214:13-21.
Study M454	Du HL 2017	Metabolic analysis of the antidepressive effects of Yangxinshi Tablet in a vascular depression model in mice	The objective of the study was to identify biomarkers related to vascular depression in hippocampus and explore the antidepressive effects of Yangxinshi Tablet (YXST) on the mouse model. Mice were divided into the following 4 groups: (1) control group, (2) vascular depression model group, (3) vascular depression model + fluoxetine group (vascular depression model plus fluoxetine treatment at the …	Vascular depression model	Other animal model	Animal model	ICR mouse	Mouse	Hippocampus	Brain	Central	LC-MS: Agilent 1290 Infinity LC system with Agilent 6538 Accurate mass quadrupole time-of-flight mass spectrometer (Agilent, USA)	MS-based	Tail suspension test	23	Unavailable	28992663	10.1002/bmc.4114	Du H, Zhang H, Zhao Y, et al. Metabolic analysis of the antidepressive effects of Yangxinshi Tablet in a vascular depression model in mice. Biomed Chromatogr 2017.
Study M457	Gao XX 2018	Deciphering the differential effective and toxic responses of Bupleuri Radix following the induction of chronic unpredictable mild stress and in healthy rats based on serum metabolic profiles	This study aimed to decipher the differential effective and toxic responses of Bupleuri Radix (PBR) in chronic unpredictable mild stress (CUMS) and healthy rats based on serum metabolic profiles. Rats were divided into the following 17 groups (n = 8 in each group): (1) control group, (2) CUMS group, (3-9) seven different doses of PBR group (stressor plus Bupleuri Radix treatment at the dose of co…	Chronic mild stress model	Chronic mild stress model	Animal model	Sprague-Dawley rat	Rat	Serum	Blood	Peripheral	LC-MS: ultra-performance liquid chromatography system (UHPLC) (Thermo-Fisher, USA) with Q Exactive Orbitrap-MS (Thermo-Fisher, USA)	MS-based	Sucrose preference test	32	Unavailable	29379441	10.3389/fphar.2017.00995	Gao X, Liang M, Fang Y, et al. Deciphering the differential effective and toxic responses of Bupleuri Radix following the induction of chronic unpredictable mild stress and in healthy rats based on serum metabolic profiles. Front Pharmacol 2018;8:995.
Study M462	ST000903	Pharmacometabolomic analysis of rat hippocampus and plasma in response to chronic stress and albiflorin treament	Depression is a complex and multifactorial disorder with various co-morbid symptoms. Current pharmacotherapies are limited by slow onset, low efficacy, and distressing side effects. Natural products are a robust source of new drugs. To understand the mechanisms of action of albiflorin, the authors examined the changes in global patterns of metabolism in the hippocampus and plasma of chronic stres…	Chronic mild stress model	Chronic mild stress model	Animal model	Sprague-Dawley rat	Rat	Plasma	Blood	Peripheral	LC-MS: Waters ACQUITY UPLC with SCIEX Qtrap 6500 mass spectrometer	MS-based	Not reported	33	http://www.metabolomicsworkbench.org/data/DRCCMetadata.php?Mode=Study&StudyID=ST000903	N/A	10.21228/M8MT2H	http://www.metabolomicsworkbench.org/data/DRCCMetadata.php?Mode=Study&StudyID=ST000903
Study M473	Hassan AM 2019	High-fat diet induces depression-like behaviour in mice associated with changes in microbiome, neuropeptide Y, and brain metabolome	The aim of this study was to examine the impact of high-fat diet (HFD) on murine behaviour, intestinal microbiome, brain metabolome, neuropeptide Y (NPY) expression, and dipeptidyl peptidase-4 (DPP-4) activity. Male C57Bl/6J mice were fed an HFD (60 kJ% from fat, high-fat diet group) or control diet (12 kJ% from fat, control group) for 8 weeks, followed by behavioural phenotyping. Caecal microbio…	High-fat diet induced depression group	Other animal model	Animal model	C57BL/6J mouse	Mouse	Prefrontal cortex; Hypothalamus; Hippocampus; Striatum	Brain; Brain; Brain; Brain	Central; Central; Central; Central	NMR: Bruker AV700 NMR Spectrometer	NMR	Social interaction test, sucrose preference test	24	Unavailable	29697017	10.1080/1028415X.2018.1465713	Hassan AM, Mancano G, Kashofer K, et al. High-fat diet induces depression-like behaviour in mice associated with changes in microbiome, neuropeptide Y, and brain metabolome. Nutr Neurosci. 2019 Dec;22(12):877-893.
Study M474	Heath A 2018	Medium- and high-intensity rTMS reduces psychomotor agitation with distinct neurobiologic mechanisms	Low-intensity rTMS (LI-rTMS) has demonstrated utility in preclinical models of rTMS treatments but the effects of LI-rTMS in murine models of depression are unknown. The aim of this study was to examine the behavioral and neurobiologic changes in olfactory bulbectomy (OB) mice with medium-intensity rTMS (MI-rTMS) treatment and fluoxetine hydrochloride. The authors then compared 10-Hz rTMS session…	Olfactory bulbectomy induced depression model	Other animal model	Animal model	C57BL/6J mouse	Mouse	Plasma	Blood	Peripheral	LC-MS: Acquity Ultra Pressure Liquid Chromatography (UPLC) system	MS-based	Forced swimming test	43	Unavailable	29976924	10.1038/s41398-018-0129-3	Heath A, Lindberg DR, Makowiecki K, et al. Medium- and high-intensity rTMS reduces psychomotor agitation with distinct neurobiologic mechanisms. Transl Psychiatry. 2018;8(1):126.
Study M476	Jiang HX 2019	Inhibition of fatty acid amide hydrolase improves depressive-like behaviors independent of its peripheral antinociceptive effects in a rat model of neuropathic pain	Adult male Wistar rats with chronic constriction injury (CCI) to the sciatic nerve were treated with the systemic fatty acid amide hydrolase (FAAH) inhibitor URB597 (5.8 mg•kg•day, intraperitoneally) or peripherally acting FAAH inhibitor URB937 (1.6 mg•kg•d, intraperitoneally; n = 11-12). The treatment was applied from the 15th day after surgery and continued for 15 days. Mechanical withdrawal th…	Neuropathic pain induced depression model	Other animal model	Animal model	Wistar rat	Rat	Hippocampus; Serum	Brain; Blood	Central; Peripheral	LC-MS: Agilent 1260 liquid chromatograph with 6460 triple quadrupole mass spectrometer	MS-based	Forced swimming test	36	Unavailable	29863609	10.1213/ANE.0000000000003563	Jiang HX, Ke BW, Liu J, et al. Inhibition of fatty acid amide hydrolase improves depressive-like behaviors independent of its peripheral antinociceptive effects in a rat model of neuropathic pain. Anesth Analg. 2019 Aug;129(2):587-597.
Study M479	Liu K 2018	Metabolic changes associated with a rat model of diabetic depression detected by ex vivo H-1 nuclear magnetic resonance spectroscopy in the prefrontal cortex, hippocampus, and hypothalamus	To explore the mechanisms underpinning the pathogenesis of the disease, the authors used ex vivo 1H nuclear magnetic resonance spectroscopy and immunohistochemistry to investigate the main metabolic and pathological changes in various rat brain areas in an animal model of diabetic depression (DD). Rats were divided into the following 2 groups: (1) control group (n = 8), (2) diabetic depression gr…	Chronic mild stress model	Chronic mild stress model	Animal model	Wistar rat	Rat	Prefrontal cortex; Hippocampus; Hypothalamus	Brain; Brain; Brain	Central; Central; Central	NMR: Bruker Avance III 600 MHz NMR spectrometer	NMR	Not reported	20	Unavailable	29849562	10.1155/2018/6473728	Liu K, Zhao L, Xu W, et al. Metabolic changes associated with a rat model of diabetic depression detected by ex vivo H-1 nuclear magnetic resonance spectroscopy in the prefrontal cortex, hippocampus, and hypothalamus. Neural Plast. 2018;:6473728.
Study M480	Ma WN 2018	Urinary metabolomic study of chlorogenic acid in a rat model of chronic sleep deprivation using gas chromatography-mass spectrometry	The urinary metabolomic study based on gas chromatography-mass spectrometry (GC-MS) had been developed to investigate the possible antidepressant mechanism of chlorogenic acid (CGA) in a rat model of sleep deprivation (SD). The rats were randomly divided into three groups (n = 6 each): (1) control group (big platform group), (2) sleep deprivation group (small platform group also known as sleep de…	Sleep deprivation induced depression model	Other animal model	Animal model	Wistar rat	Rat	Urine	Urine	Peripheral	GC-MS: Agilent 6890/5975B GC/MSD system (Agilent Technologies, California, USA)	MS-based	Sucrose preference test, forced swimming test	18	Unavailable	29607310	10.1155/2018/1361402	Ma WN, Zhou MM, Gou XJ, et al. Urinary metabolomic study of chlorogenic acid in a rat model of chronic sleep deprivation using gas chromatography-mass spectrometry. Int J Genomics. 2018;1361402.
Study M481	Mishra PK 2018	Subanesthetic ketamine reverses neuronal and astroglial metabolic activity deficits in a social defeat model of depression	This study explores the impact of ketamine on neuronal and astroglial metabolic activity in prefrontal cortex in a social defeat (SD) model of depression. C57BL/6 mice were subjected to a social defeat paradigm for 5 min a day for 10 consecutive days. Ketamine (10 mg/kg, intraperitoneal) was administered to mice for two consecutive days following the last defeat stress. Mice were infused with [1,…	Social defeat model	Social defeat model	Animal model	C57BL/6J mouse	Mouse	Prefrontal cortex; Plasma	Brain; Blood	Central; Peripheral	NMR: 600 MHz NMR spectrometer (AVANCE II, Bruker Biospin, Karlsruhe, Germany)	NMR	Sucrose preference test, social interaction test, forced swimming test	49	Unavailable	29964293	10.1111/jnc.14544	Mishra PK, Kumar A, Behar KL, et al. Subanesthetic ketamine reverses neuronal and astroglial metabolic activity deficits in a social defeat model of depression. J Neurochem. 2018;146(6):722-34.
Study M484	Tang CZ 2018	Up-regulated miR-192-5p expression rescues cognitive impairment and restores neural function in mice with depression via the Fbln2-mediated TGF-β1 signaling pathway	The present study was conducted with the goal of investigating the expression of miR-192-5p and its target gene fibulin (Fbln)-2 in an attempt to evaluate their roles in the occurrence and progression of cognitive impairment and neural function in mice with chronic unpredictable mild stress (CUMS)-induced depression through regulation of the TGF-β1 signal transduction pathway. Mice were randomly …	Chronic mild stress model	Chronic mild stress model	Animal model	C57BL/6 mouse	Mouse	Hippocampus	Brain	Central	LC-MS: LC-20A DXR ultra-fast liquid chromatography system (Shimadzu, Kyoto, Japan) with Sciex API 4000 QTrap Mass Spectrometer (Thermo Fisher Scientific, Waltham, MA, USA)	MS-based	Sucrose preference test	20	Unavailable	30118321	10.1096/fj.201800210RR	Tang CZ, Yang JT, Liu QH, et al. Up-regulated miR-192-5p expression rescues cognitive impairment and restores neural function in mice with depression via the Fbln2-mediated TGF-β1 signaling pathway. FASEB J. 2018:fj201800210RR.
Study M487	Wang C 2018	[Analysis on dynamic variations of plasma metabolites of CUMS-induced depression rats by GC-MS metabolomics]	The aim of this study was to compare static and dynamic metabolomics data analysis of CUMS (chronic unpredictable mild stress)-induced depression, GC-MS spectrometry was conducted on the plasma metabolome. S-Plot and ANOVA (analysis of variance)-simultaneous component analysis (ASCA) were respectively applied to static and dynamic analysis of metabolomics data. Rats were divided into the followin…	Chronic mild stress model	Chronic mild stress model	Animal model	Sprague-Dawley rat	Rat	Plasma	Blood	Peripheral	GC-MS: Trace GC-PolarisQ Mass GC-MS (Thermo-Fisher, USA)	MS-based	Sucrose preference test	16	Unavailable	N/A	10.16438/j.0513-4870.2018-0025	Wang C, Jia X, Hou L, et al. [Analysis on dynamic variations of plasma metabolites of CUMS-induced depression rats by GC-MS metabolomics]. Acta Pharmaceutica Sinica. 2018,53 (6): 980-6.
Study M490	Xin F 2018	Mice exposed to bisphenol A exhibit depressive-like behavior with neurotransmitter and neuroactive steroid dysfunction	The aim of this study was to investigate the molecular perturbations associated with endocrine disrupting chemical (EDC)-induced behavioral changes in first (F1) and second (F2) filial generations, using the model EDC bisphenol A (BPA). C57BL/6J dams were exposed to BPA from preconception until lactation through the diet at doses (10 μg/kg bw/d-lower dose or 10 mg/kg bw/d-upper dose) representati…	Bisphenol A induced depression model	Other animal model	Animal model	C57BL/6J mouse	Mouse	Hippocampus; Serum	Brain; Blood	Central; Peripheral	LC-MS: not reported	MS-based	Forced swimming test	40	Unavailable	29763587	10.1016/j.yhbeh.2018.05.010	Xin F, Fischer E, Krapp C, et al. Mice exposed to bisphenol A exhibit depressive-like behavior with neurotransmitter and neuroactive steroid dysfunction. Horm Behav. 2018;102:93-104.
Study M492	Zhao L 2018	A urinary metabolomics (GC-MS) strategy to evaluate the antidepressant-like effect of chlorogenic acid in adrenocorticotropic hormonetreated rats	The aim of this study was to investigate the antidepressant-like effects of chlorogenic acid (CGA) on an adrenocorticotropic hormone (ACTH)-treated rat model. Rats were divided into the following 4 groups (n = 8 in each group): (1) control group, (2) ACTH group, (3) ACTH + memantine group (ACTH plus memantine treatment at the dose of 30 mg/kg i.g.), and (4) ACTH + CGA group (ACTH plus CGA treatme…	ACTH induced depression model	Other animal model	Animal model	Wistar rat	Rat	Urine	Urine	Peripheral	GC-MS: GC-TOFMS (Pegasus HT, Leco Corp., St. Joseph, MI)	MS-based	Sucrose preference test	24	Unavailable	N/A	10.1039/c8ra00074c	Zhao L, Zhang Z, Zhou M, et al. A urinary metabolomics (GC-MS) strategy to evaluate the antidepressant-like effect of chlorogenic acid in adrenocorticotropic hormonetreated rats. RSC Adv. 2018, 8, 9141.
Study M496	Bortolato M 2007	Antidepressant-like activity of the fatty acid amide hydrolase inhibitor URB597 in a rat model of chronic mild stress	The aim of this study was to investigate the impact of chronic treatment with the selective fatty acid amide hydrolase (FAAH) inhibitor, URB597 (also termed KDS-4103), on the outcomes of the chronic mild stress (CMS) in rats, a behavioral model with high isomorphism to human depression. Rats were divided into the following 10 groups (n = 12 in each group): (1) control group (vehicle treatment), (…	Chronic mild stress model	Chronic mild stress model	Animal model	Wistar rat	Rat	Midbrain; Prefrontal cortex; Hippocampus; Striatum; Thalamus	Brain; Brain; Brain; Brain; Brain	Central; Central; Central; Central; Central	LC-MS: not reported	MS-based	Sucrose preference test	72	Unavailable	17511970	10.1016/j.biopsych.2006.12.001	Bortolato M, Mangieri RA, Fu J, et al. Antidepressant-like activity of the fatty acid amide hydrolase inhibitor URB597 in a rat model of chronic mild stress. Biol Psychiatry. 2007;62(10):1103-10.
Study M502	Navarria A 2014	The dual blocker of FAAH/TRPV1 N-arachidonoylserotonin reverses the behavioral despair induced by stress in rats and modulates the HPA-axis	The present study was designed to assess the capability of N-arachidonoylserotonin (AA-5-HT) to reverse the behavioral despair following exposure to stress in rats and the role of the hypothalamus-pituitary-adrenal (HPA) axis. Behavioral tasks were performed, and corticosterone and endocannabinoid (anandamide and 2-arachidonoylglycerol) levels were measured in selected brain areas critically invo…	Acute restraint model	Other animal model	Animal model	Wistar rat	Rat	Medial prefrontal cortex; Hippocampus	Brain; Brain	Central; Central	LC-MS: Shimadzu high-performance liquid chromatography apparatus (LC-10ADVP) with Shimadzu (LCMS-2010) single quadruple mass spectrometer	MS-based	Forced swimming test	24	Unavailable	24861565	10.1016/j.phrs.2014.04.014	Navarria A, Tamburella A, Iannotti FA, et al. The dual blocker of FAAH/TRPV1 N-arachidonoylserotonin reverses the behavioral despair induced by stress in rats and modulates the HPA-axis. Pharmacol Res. 2014;87:151-9.
Study M503	Carnevali L 2015	Antidepressant-like activity and cardioprotective effects of fatty acid amide hydrolase inhibitor URB694 in socially stressed Wistar Kyoto rats	The aim of this study was to examine cardiac activity in a rodent model of social stress-induced depression and investigated whether pharmacological inhibition of the enzyme fatty acid amide hydrolase (FAAH), which terminates signaling of the endocannabinoid anandamide, exerts antidepressant-like and cardioprotective effects. Male Wistar Kyoto rats were divided into the following 4 groups (n = 6 …	Social defeat model	Social defeat model	Animal model	Wistar Kyoto rat	Rat	Prefrontal cortex; Hippocampus; Striatum; Plasma	Brain; Brain; Brain; Blood	Central; Central; Central; Peripheral	LC-MS: not reported	MS-based	Sucrose preference test, forced swimming test	24	Unavailable	26391492	10.1016/j.euroneuro.2015.07.015	Carnevali L, Vacondio F, Rossi S, et al. Antidepressant-like activity and cardioprotective effects of fatty acid amide hydrolase inhibitor URB694 in socially stressed Wistar Kyoto rats. Eur Neuropsychopharmacol. 2015;25(11):2157-69.
Study M505	Vinod KY 2012	Dysfunction in fatty acid amide hydrolase is associated with depressive-like behavior in Wistar Kyoto rats	The role of the endocannabinoid (eCB) system in depressive behavior was examined in Wistar Kyoto (WKY) rat strain, a genetic model of depression. For basal comparison, WKY rats (WKY group) and the control WIS rats (WIS group) were euthanized and brain regions (frontal cortex and hippocampus) were dissected. Brain regions were used for the analysis of AEA. Then antidepressant-like property of URB5…	Wistar Kyoto rat model	Other animal model	Animal model	Wistar rat	Rat	Frontal cortex; Hippocampus	Brain; Brain	Central; Central	LC-MS: not reported	MS-based	Sucrose preference test, forced swimming test	21	Unavailable	22606285	10.1371/journal.pone.0036743	Vinod KY, Xie S, Psychoyos D, et al. Dysfunction in fatty acid amide hydrolase is associated with depressive-like behavior in Wistar Kyoto rats. PLoS One. 2012;7(5):e36743.
Study M506	Fang GX 2018	Effects of rTMS on hippocampal endocannabinoids and depressive like behaviors in adolescent rats	In this study, rats were divided into the following 4 groups (n = 10 in each group): (1) control group, (2) CMS group, (3) rTMS group, (4) CMS + rTMS group. The CMS stress procedure lasted for 3 weeks, then rTMS was performed for seven consecutive days, and the anti-depressive effects were evaluated by behavioral tests including the sucrose preference test, the forced swimming test, and the novel…	Chronic mild stress model	Chronic mild stress model	Animal model	Sprague-Dawley rat	Rat	Hippocampus	Brain	Central	LC-MS: 1100 LC system (binary pump and autosampler; Agilent) with API 4000 mass spectrometer (Applied Biosystems)	MS-based	Sucrose preference test, forced swimming test	40	Unavailable	29987693	10.1007/s11064-018-2591-y	Fang G, Wang Y. Effects of rTMS on hippocampal endocannabinoids and depressive like behaviors in adolescent rats. Neurochem Res. 2018;43(9):1756-65.
Study M511	Akimoto H 2019	Changes in brain metabolites related to stress resilience: metabolomic analysis of the hippocampus in a rat model of depression	This study aimed to investigate the differences in the profiles of hippocampal metabolites between susceptible and resilient rats, and to identify a biomarker that can distinguish the two. Of the 39 rats, 21 were randomly allocated to the Stressed Group, and the remaining 18 were allocated to the unstressed Control Group. Stress-loaded rats were into susceptible and resilient types based on their…	Chronic mild stress model	Chronic mild stress model	Animal model	Wistar/ST rat	Rat	Hippocampus	Brain	Central	NMR: Varian INOVA-700 NMR instrument	NMR	Sucrose preference test	22	Unavailable	30447240	10.1016/j.bbr.2018.11.017	Akimoto H, Oshima S, Sugiyama T, et al. Changes in brain metabolites related to stress resilience: Metabolomic analysis of the hippocampus in a rat model of depression. Behav Brain Res. 2019 Feb 1;359:342-352.
Study M512	Ren Y 2018	Chronic stress disturbs metabolome of blood plasma and urine in diabetic rats	This study aimed to investigate the effect of chronic stress on metabolome of plasma and urine in spontaneously diabetic Goto-Kakizaki (GK) rats. The GK rats were subjected to 8 weeks’ chronic unpredictable mild stress (CUMS) to induce depression-like behavior. Metabolome analysis of blood plasma and urine using liquid chromatography mass spectrometry (LC/MS) was performed. Rats were randomly div…	Chronic mild stress model	Chronic mild stress model	Animal model	Goto-Kakizaki rat	Rat	Plasma; Urine	Blood; Urine	Peripheral; Peripheral	LC-MS: Agilent 1290 Infinity LC, 6530 UHD and AccurateMass Q-TOF/MS	MS-based	Not reported	21	Unavailable	30405462	10.3389/fpsyt.2018.00525	Ren Y, Yang CH, Li ZM, et al. Chronic stress disturbs metabolome of blood plasma and urine in diabetic rats. Front Psychiatry. 2018 Oct 23;9:525.
Study M516	Xu T 2019	Liquid chromatography–mass spectrometry-based urinary metabolomics study on a rat model of simulated microgravity-induced depression	The aim of this study was to examine the metabolic profile of urine samples from a rat model of depression for identifying potential metabolic biomarkers associated with depression. The depression model of rats was induced by 14-d simulated microgravity (SMG) treatment. Principal component analysis and orthogonal partial least squares discriminate analysis were performed to classify and identify …	Simulated microgravity induced depression	Other animal model	Animal model	Sprague-Dawley rat	Rat	Urine	Urine	Peripheral	LC-MS: Waters ACQUITY Ultra Performance LC system with Xevo G2-XS system (Waters Corporation, Milford, MA, USA); Agilent 1290UHPLC-6495QQQ-MS/MS (Agilent Corporation, CA, USA)	MS-based	Not reported	16	Unavailable	30502550	10.1016/j.jpba.2018.11.058	Xu T, Lu C, Feng L, et al. Liquid chromatography–mass spectrometry-based urinary metabolomics study on a rat model of simulated microgravity-induced depression. J Pharm Biomed Anal. 2019 Feb 20;165:31-40.
Study M519	Prabhu VV 2019	Metabolite signature associated with stress susceptibility in socially defeated mice	The present study aimed to identify the neurochemicals in select brain regions of mice exposed to social defeat stress. Adult C57BL/6N mice were subjected social defeat stress for 10 days. Using high-resolution magic angle spinning 1H nuclear magnetic resonance (HR-MAS 1H NMR), untargeted metabolomes were measured in the amygdala (AMG), dorsal hippocampus (dHIP), dorsal striatum (dST), and prefro…	Social defeat model	Social defeat model	Animal model	C57BL/6N mouse	Mouse	Amygdala; Dorsal hippocampus; Dorsal striatum; Prefrontal cortex	Brain; Brain; Brain; Brain	Central; Central; Central; Central	NMR: AVIII 700 spectrometer (Bruker Biospin, Rheinstetten, Germany)	NMR	Social avoidance test	20	Unavailable	30571984	10.1016/j.brainres.2018.12.020	Prabhu VV, Thong NB, Cui Y, et al. Metabolite signature associated with stress susceptibility in socially defeated mice. Brain Res. 2019 Apr 1;1708:171-180.
Study M522	Li JG 2018	Short term intrarectal administration of sodium propionate induces antidepressant-like effects in rats exposed to chronic unpredictable mild stress	This study uses GC-MS spectrometry and a combination of static and dynamic metabolomics data analysis to study the typical gut metabolites of rats with depression-like behaviors. Propionic acid was observed by both static and dynamic metabolomics data analysis, and intervention with NaP (the salt form of propionic acid) was carried out to study the effects of propionic acid on depression. Rats we…	Chronic mild stress model	Chronic mild stress model	Animal model	Sprague-Dawley rat	Rat	Prefrontal cortex	Brain	Central	GC-MS: trace gas chromatograph coupled with a Polyris Q Ion Trap mass spectrometer (Thermo Fisher Scientific, MA, USA); LC-MS: Thermo Scientific Dionex Ultimate 3000 RSLC system combined with a ThermoQ Exactive Orbitrap mass spectrometer	MS-based; MS-based	Sucrose preference test	24	Unavailable	30319461	10.3389/fpsyt.2018.00454	Li J, Hou L, Wang C, et al. Short term intrarectal administration of sodium propionate induces antidepressant-like effects in rats exposed to chronic unpredictable mild stress. Front Psychiatry. 2018 Sep 27;9:454.
Study M523	Xu HR 2018	Targeted neurotransmitters profiling identifies metabolic signatures in rat brain by LC-MS/MS: application in insomnia, depression and Alzheimer's Disease	A rapid, sensitive and reliable LC-MS/MS method was established for simultaneous determination of the NTs and their metabolites, including tryptophan (Trp), tyrosine (Tyr), serotonin (5-HT), 5-hydroxyindolacetic acid (5-HIAA), dopamine (DA), acetylcholine (ACh), norepinephrine (NE), glutamic acid (Glu), and γ-aminobutyric acid (GABA) in rat brain tissues. Rats were divided into the following 2 gr…	Chronic mild stress model	Chronic mild stress model	Animal model	Wistar rat	Rat	Brain	Brain	Central	LC-MS: LC-20 A Prominence™ UFLC XR system and 4000 QTRAP triple quadrupole-linear ion trap mass spectrometry system	MS-based	Not reported	16	Unavailable	30227663	10.3390/molecules23092375	Xu H, Wang Z, Zhu L, et al. Targeted neurotransmitters profiling identifies metabolic signatures in rat brain by LC-MS/MS: application in insomnia, depression and Alzheimer's Disease. Molecules. 2018 Sep 17;23(9). pii: E2375.
Study M524	Cheng D 2018	Tiansi Liquid modulates gut microbiota composition and tryptophan–kynurenine metabolism in rats with hydrocortisone-induced depression	The authors examined the effect of Tiansi Liquid in a rat model of hydrocortisone-induced depression using behavioral testing, 16S rRNA high-throughput pyrosequencing and high-performance liquid chromatography-mass spectrometry-based metabolomics of the tryptophan (TRP)-kynurenine (KYN) pathway. A stress-induced depression model was established by intraperitoneally injecting hydrocortisone 40 mg/…	Hydrocortisone induced depression model	Other animal model	Animal model	Sprague-Dawley rat	Rat	Plasma	Blood	Peripheral	LC-MS: HPLC with SCIEX Ultimate 3000-API 3200 QTRAP TOF mass spectrometer (ABSCIEX, Boston, Massachusetts, USA)	MS-based	Sucrose preference test	30	Unavailable	30384480	10.3390/molecules23112832	Cheng D, Chang H, Ma S, et al. Tiansi liquid modulates gut microbiota composition and tryptophan–kynurenine metabolism in rats with hydrocortisone-induced depression. Molecules. 2018 Oct 31;23(11). pii: E2832.
Study M525	Xu K 2019	Validation of the targeted metabolomic pathway in the hippocampus and comparative analysis with the prefrontal cortex of social defeat model mice	Aiming to further investigate the mechanisms of MDD, liquid chromatography-tandem mass spectrometry was employed to measure target metabolites in the hippocampus of chronic social defeat stress model mice. Mice were divided into the following 2 groups: (1) control group, (2) CSDS group. CSDS-treated mice with an social interaction (SI) ratio < 1 were considered stress-susceptible, while the remai…	Social defeat model	Social defeat model	Animal model	C57BL/6 mouse	Mouse	Hippocampus	Brain	Central	LC-MS: Waters HPLC with AB Sciex Triple QuadTM6500 MS system	MS-based	Social interaction test, sucrose preference test	30	Unavailable	30520040	10.1111/jnc.14641	Xu K, He Y, Chen X, et al. Validation of the targeted metabolomic pathway in the hippocampus and comparative analysis with the prefrontal cortex of social defeat model mice. J Neurochem. 2019 Jun;149(6):799-810.
Study M533	Cai L 2020	Comorbidity of pain and depression in a lumbar disc herniation model: biochemical alterations and the effects of fluoxetine	The current study examined whether a lumbar disc herniation (LDH) model showed the behavioral and biochemical alterations that were in accordance with the characteristics of the comorbidity of pain and depression and tested the effect of fluoxetine on these measures. Wistar rats were divided into the following 4 groups: (1) control group (sham operation), (2) surgery group (lumbar disc herniation…	Chronic pain induced depression model	Other animal model	Animal model	Wistar rat	Rat	Hippocampus	Brain	Central	LC-MS: Prominence 20 A series UFLC System (Shimadzu, Kyoto, Japan) with an API 4,000 Qtrap MS System (ABSciex, Massachusetts, USA)	MS-based	Taste preference test, forced swimming test	40	Unavailable	31616368	10.3389/fneur.2019.01022	Cai L, He Q, Lu Y, et al. Comorbidity of pain and depression in a lumbar disc herniation model: biochemical alterations and the effects of fluoxetine. Front Neurol. 2019;10:1022.
Study M539	Geng CM 2019a	UPLC-Q-TOF-MS profiling of the hippocampus reveals metabolite biomarkers for the impact of Dl-3-n-butylphthalide on the lipopolysaccharide-induced rat model of depression	The aim of this study was to employ an ultra-high-performance LC-MS (UPLC-MS) metabolomic approach combined with principal component analysis, partial least squares-discriminate analysis, and orthogonal partial least-squares discriminant analysis to identify differentially expressed hippocampus metabolites in the lipopolysaccharide (LPS)-induced rat model of depression. Sprague-Dawley rats were d…	Lipopolysaccharide induced depression model	Lipopolysaccharide induced depression model	Animal model	Sprague-Dawley rat	Rat	Hippocampus	Brain	Central	LC-MS: Waters Acquity UPLC system was coupled with the Waters Xevo Q-TOF mass analyzer	MS-based	Sucrose preference test, forced swimming test	18	Unavailable	31371967	10.2147/NDT.S203870	Geng C, Guo Y, Qiao Y, et al. UPLC-Q-TOF-MS profiling of the hippocampus reveals metabolite biomarkers for the impact of Dl-3-n-butylphthalide on the lipopolysaccharide-induced rat model of depression. Neuropsychiatr Dis Treat. 2019;15:1939-1950.
Study M540	Geng CM 2019b	Integrated metabolomics and lipidomics profiling of hippocampus reveal metabolite biomarkers in a rat model of chronic unpredictable mild stress-induced depression	The aim of this study was to conduct integrated metabolomics and lipidomics to identify metabolites and lipids biomarkers in the hippocampus in rat models of chronic unpredictable mild stress (CUMS)-induced depression. Sprague-Dawley rats were divided into the following 2 groups (n = 6 in each group): (1) control group, and (2) CUMS group. The CUMS stress procedure lasted for 4 weeks. Hippocampal…	Chronic mild stress model	Chronic mild stress model	Animal model	Sprague-Dawley rat	Rat	Hippocampus	Brain	Central	LC-MS: Waters AcquityTM UPLC system combined with the use of Waters XevoTM Q-TOF mass analyzer (Waters Corporation, Milford, MA, USA), Ultimate 3000 (Dionex, Sunnyvale, CA, USA) coupled to a Thermo Orbitrap Elite with a heated electrospray ion source (HESI-II) (Thermo Fisher Scientifc, Waltham, MA, USA)	MS-based	Sucrose preference test, forced swimming test	12	Unavailable	32042797	10.21037/atm.2019.11.21	Geng C, Qiao Y, Guo Y, et al. Integrated metabolomics and lipidomics profiling of hippocampus reveal metabolite biomarkers in a rat model of chronic unpredictable mild stress-induced depression. Ann Transl Med. 2019;7(23):781.
Study M541	Gong WX 2019	The anti-depression effect of Angelicae Sinensis Radix is related to the pharmacological activity of modulating the hematological anomalies	The aim of this study was to elucidate the potential anti-depression mechanisms of Angelicae Sinensis Radix (AS) that are related to the activity of modulating the blood system. The model of chronic unpredictable mild stress (CUMS) was performed to assess the anti-depression effect of AS. A metabolomic approach based on UPLC-MS/MS combined with 1H NMR was employed to analyze the endogenous metabo…	Chronic mild stress model	Chronic mild stress model	Animal model	Sprague-Dawley rat	Rat	Serum	Blood	Peripheral	NMR: Bruker 600 MHz AVANCE III spectrometer (Bruker Biospin, Rheinstetten, Germany); LC-MS: Dionex UltiMate 3000 UHPLC system combined with a Q Exactive Orbitrap-MS spectrometer and a Xcalibur workstation (Thermo Fisher Scientific Inc., Waltham, MA, United States)	NMR; MS-based	Sucrose preference test, forced swimming test	45	Unavailable	30894817	10.3389/fphar.2019.00192	Gong W, Zhu S, Chen C, et al. The anti-depression effect of Angelicae Sinensis Radix is related to the pharmacological activity of modulating the hematological anomalies. Front Pharmacol. 2019;10:192.
Study M542	Han XM 2019	Development of an underivatized LC-MS/MS method for quantitation of 14 neurotransmitters in rat hippocampus, plasma and urine: application to CUMS induced depression rats	This study developed an underivatized liquid chromatography tandem mass spectrometry (LC-MS/MS) method for simultaneous monitoring the 3 components of glutamate metabolism in rat hippocampus and 11 components of tryptophan and phenylalanine metabolism in rat hippocampus, plasma and urine, and applied it to investigate their changes in rats induced by chronic unpredictable mild stress (CUMS). Spra…	Chronic mild stress model	Chronic mild stress model	Animal model	Sprague-Dawley rat	Rat	Hippocampus; Plasma; Urine	Brain; Blood; Urine	Central; Peripheral; Peripheral	LC-MS: Agilent 1200 series HPLC (Agilent, Santa Clara, CA, USA) with AB Sciex Qtrap 4000 tandem mass spectrometer (Foster City, CA, USA)	MS-based	Sucrose preference test	16	Unavailable	31288191	10.1016/j.jpba.2019.06.043	Han XM, Qin YJ, Zhu Y, et al. Development of an underivatized LC-MS/MS method for quantitation of 14 neurotransmitters in rat hippocampus, plasma and urine: application to CUMS induced depression rats. J Pharm Biomed Anal. 2019;174:683-695.
Study M547	Li JG 2019	Altered gut metabolome contributes to depression-like behaviors in rats exposed to chronic unpredictable mild stress	In this study, the authors performed a temporal dynamic gas chromatography–mass spectrometry (GC–MS) analysis of the fecal and plasma metabolomes during the development of depressive-like behaviors in chronic unpredictable mild stress (CUMS) rats. UHPLC-ESI-MS/MS quantitation of 12 neurotransmitters in the hippocampus was carried out. Sprague-Dawley rats were divided into the following 2 groups (…	Chronic mild stress model	Chronic mild stress model	Animal model	Sprague-Dawley rat	Rat	Hippocampus; Prefrontal cortex; Plasma	Brain; Brain; Blood	Central; Central; Peripheral	GC-MS: trace gas chromatograph coupled with a Polyris Q Ion Trap mass spectrometer (Thermo Fisher Scientific, MA, USA); LC-MS: Ultra-high performance liquid chromatography-Electrospray Ionization -Tandem Mass Spectrometry (UHPLC-ESI-MS/MS)	MS-based; MS-based	Sucrose preference test	12	Unavailable	30696813	10.1038/s41398-019-0391-z	Li J, Jia X, Wang C, et al. Altered gut metabolome contributes to depression-like behaviors in rats exposed to chronic unpredictable mild stress. Transl Psychiatry. 2019;9(1):40.
Study M548	Kirkedal C 2019	Hemisphere-dependent endocannabinoid system activity in prefrontal cortex and hippocampus of the Flinders Sensitive Line rodent model of depression	In this study, the authors analyzed the anandamide and 2-arachidonoylglycerol levels in the plasma, prefrontal cortex, and hippocampus of the Flinders Sensitive Line (FSL group), and their controls, the Flinders Resistant Line (FRL group) by liquid chromatography/multiple reaction monitoring (LC/MRM). Eight samples per group were used for LC-MS analysis.	Flinders sensitive line model	Other animal model	Animal model	Sprague-Dawley rat	Rat	Prefrontal cortex; Hippocampus; Plasma	Brain; Brain; Blood	Central; Central; Peripheral	LC-MS: not reported	MS-based	Not reported	16	Unavailable	30716357	10.1016/j.neuint.2019.01.023	Kirkedal C, Elfving B, Muller HK, et al. Hemisphere-dependent endocannabinoid system activity in prefrontal cortex and hippocampus of the Flinders Sensitive Line rodent model of depression. Neurochem Int. 2019;125:7-15.
Study M550	Li KD 2019	Antidepressant-like effects of dietary gardenia blue pigment derived from genipin and tyrosine	In this study, one of the gardenia blue pigments, was obtained from the reaction of genipin with tyrosine (genipin–tyrosine derivant (GTD)), and its antidepressant-like effects were investigated in chronic unpredictable mild stress (CUMS) models. Sprague-Dawley rats were divided into the following 4 groups (n = 8 per group): (1) control group, (2) CUMS group, (3) CUMS + genipin group (stressor pl…	Chronic mild stress model	Chronic mild stress model	Animal model	Sprague-Dawley rat	Rat	Hippocampus	Brain	Central	LC-MS: Shimadzu LC-20AD system coupled with a Sciex Qtrap 6500 mass spectrophotometer (SCIEX, USA)	MS-based	Sucrose preference test	32	Unavailable	31264676	10.1039/c9fo00480g	Li KD, Yan K, Wang QS, et al. Antidepressant-like effects of dietary gardenia blue pigment derived from genipin and tyrosine. Food Funct. 2019;10(8):4533-4545.
Study M552	Liu SB 2019	[1H-NMR metabolomics analysis of changes of serum metabolites in rats with depression induced by Compound Chaigui Prescription]	The aim of this study was to analyze the effect of Compound Chaigui Prescription on the changes of serum metabolites in rats with depression by 1H-NMR metabolomics. Sprague-Dawley rats were divided into the following 7 groups (n = 8 in each group): (1) control group, (2) CUMS group, (3) CUMS + venlafaxine group (stressor plus venlafaxine treatment at the dose of 35 mg/kg), (4) CUMS + low dose of …	Chronic mild stress model	Chronic mild stress model	Animal model	Sprague-Dawley rat	Rat	Serum	Blood	Peripheral	NMR: Bruker 600 MHz AVANC III spectrometer	NMR	Sucrose preference test	56	Unavailable	N/A	10.7501/j.issn.0253-2670.2019.01.016	Liu SB, Xu T, Gao Y, et al. [1H-NMR metabolomics analysis of changes of serum metabolites in rats with depression induced by Compound Chaigui Prescription]. Chinese Traditional and Herbal Drugs. 2019;50(1):97-103. (Article in Chinese: 刘少博, 许腾, 高耀, 等. 基于1H-NMR代谢组学复方柴归方干预抑郁模型大鼠血清代谢物规律分析. 中草药. 2019;50(1):97-103.)
Study M553	Liu XJ 2019	Brain metabonomics study of the antidepressant-like effect of Xiaoyaosan on the CUMS-depression rats by 1 H NMR analysis	The aim of this study was to characterize the diversity and variation of two kinds metabolites of brain, i.e. aqueous and lipophilic metabolites, gaining comprehensive insights into the metabolic processes of depression-like behavior, and to reveal the mechanisms of antidepressant-like effects of Xiaoyaosan. A CUMS (chronic unpredictable mild stress)-induced depression-like behavior model was est…	Chronic mild stress model	Chronic mild stress model	Animal model	Sprague-Dawley rat	Rat	Brain	Brain	Central	NMR: Bruker 600 MHz AVANC III spectrometer	NMR	Sucrose preference test	24	Unavailable	30708033	10.1016/j.jep.2019.01.018	Liu X, Zheng X, Du G, et al. Brain metabonomics study of the antidepressant-like effect of Xiaoyaosan on the CUMS-depression rats by 1 H NMR analysis. J Ethnopharmacol. 2019;235:141-154.
Study M556	Ma WN 2019	Chronic paradoxical sleep deprivation-induced depression-like behavior, energy metabolism and microbial changes in rats	The aim of this study was to examine the relationship between the microbiota and chronic paradoxical sleep deprivation (PSD)-induced behavioral and metabolic changes. Wistar rats were divided into the following 2 groups (n = 10 in each group): (1) control group, and (2) sleep deprivation group (seven days paradoxical sleep deprivation group). 7d-PSD rats displayed depression-like behavior. GC–MS …	Sleep deprivation induced depression model	Other animal model	Animal model	Wistar rat	Rat	Urine	Urine	Peripheral	GC-MS: Agilent 7890B/5977A, GC/MSD system	MS-based	Sucrose preference test, forced swimming test, tail suspension test	16	Unavailable	30953642	10.1016/j.lfs.2019.04.006	Ma W, Song J, Wang H, et al. Chronic paradoxical sleep deprivation-induced depression-like behavior, energy metabolism and microbial changes in rats. Life Sci. 2019;225:88-97.
Study M558	Mou XJ 2019a	[Effects of Shugan Hewei Decoction and active substance fractions on behavior and neurotransmitter levels in hypothalamus of depression model rats]	The aim of this study was to investigate the effects of Shugan Hewei Decoction (SGHWT) and its active substance fractions (volatile oils, polysaccharides, and terpenoids) on behavior and neurotransmitter levels in hypothalamus of chronic unpredictable mild stress (CUMS) depression model rats. Sprague-Dawley rats were divided into the following 9 groups (n = 8 in each group): (1) control group, (2…	Chronic mild stress model	Chronic mild stress model	Animal model	Sprague-Dawley rat	Rat	Hypothalamus	Brain	Central	LC-MS: LC-30AD liquid chromatography system (Shimadzu, Kyoto, Japan) coupled to 4500 AB Sciex QTRAP mass spectrometer (AB SCIEX, Foster City, CA, USA)	MS-based	Sucrose preference test, forced swimming test	72	Unavailable	31602893	10.19540/j.cnki.cjcmm.20190515.301	Mou XJ, Liu H, Lin N, et al. [Effects of Shugan Hewei Decoction and active substance fractions on behavior and neurotransmitter levels in hypothalamus of depression model rats]. Zhongguo Zhong Yao Za Zhi. 2019;44(15):3343-8.
Study M559	Mou XJ 2019b	[Active substance fractions and effects of Shugan Hewei Tang on hippocampal neurotransmitters in rat model of chronic stress-induced depression]	The aim of this study was to investigate the effects of Shugan Hewei Decoction (SGHWT) and its active substance fractions (volatile oils, polysaccharides, and terpenoids) on behavior and neurotransmitter levels in hippocampus of chronic unpredictable mild stress (CUMS) depression model rats. Sprague-Dawley rats were divided into the following 11 groups (n = 8 in each group): (1) control group, (2…	Chronic mild stress model	Chronic mild stress model	Animal model	Sprague-Dawley rat	Rat	Hippocampus	Brain	Central	LC-MS: LC-30AD liquid chromatography system (Shimadzu, Kyoto, Japan) coupled to 4500 AB Sciex QTRAP mass spectrometer (AB SCIEX, Foster City, CA, USA)	MS-based	Sucrose preference test, forced swimming test	88	Unavailable	30989918	10.19540/j.cnki.cjcmm.20181129.003	Mou XJ, Ming H, Xu LS, et al. [Active substance fractions and effects of Shugan Hewei Tang on hippocampal neurotransmitters in rat model of chronic stress-induced depression]. Zhongguo Zhong Yao Za Zhi. 2019;44(3):526-534.
Study M563	Qu W 2019	Impact of traditional Chinese medicine treatment on chronic unpredictable mild stress-induced depression-like behaviors: intestinal microbiota and gut microbiome function	In this study, a randomized, controlled trial was conducted to examine the impact of stress on gut microbiota dysbiosis and depression, and traditional Chinese medicine (TCM) in alleviating the damage using chronic unpredictable mild stress (CUMS) rats, a well-established rodent model for depression. Sprague-Dawley rats were divided into the following 3 groups: (1) control group, (2) CUMS group, …	Chronic mild stress model	Chronic mild stress model	Animal model	Sprague-Dawley rat	Rat	Brain	Brain	Central	LC-MS: AB Sciex Ultra high Performance LC system with AB Sciex Triple TOF 5600+ (Analyst TF 1.7, AB Sciex) TOF mass spectrometer	MS-based	Sucrose preference test	15	Unavailable	31464319	10.1039/c9fo00399a	Qu W, Liu S, Zhang W, et al. Impact of traditional Chinese medicine treatment on chronic unpredictable mild stress-induced depression-like behaviors: intestinal microbiota and gut microbiome function. Food Funct. 2019;10(9):5886-5897.
Study M564	Song J 2019	Metabolomic signatures and microbial community profiling of depressive rat model induced by adrenocorticotrophic hormone	In this study, an integrative gas chromatography-time-of-fight mass spectrometer (GC-TOFMS)-based urinary metabolomics was performed on chronic adrenocorticotropic hormone (ACTH)-treated rat model with depression phenotype to reveal the differentiated urinary metabolites. Wistar rats were divided into the following 2 groups (n = 10 in each group): (1) control group, and (2) ACTH group (s.c. injec…	ACTH induced depression model	Other animal model	Animal model	Wistar rat	Rat	Urine	Urine	Peripheral	GC-MS: GC-TOFMS (Pegasus HT, Leco Corp., St. Joseph, MI; electron ionization mode)	MS-based	Forced swimming test, tail suspension test	12	Unavailable	31307473	10.1186/s12967-019-1970-8	Song J, Ma W, Gu X, et al. Metabolomic signatures and microbial community profiling of depressive rat model induced by adrenocorticotrophic hormone. J Transl Med. 2019;17(1):224.
Study M565	Tang CZ 2019	Up-regulated miR-192-5p expression rescues cognitive impairment and restores neural function in mice with depression via the Fbln2-mediated TGF-beta1 signaling pathway	In this study, the hippocampal cAMP level in the chronic unpredictable mild stress (CUMS) model of depression was investigated by LC-MS. C57BL/6 mice were divided into the following 2 groups: (1) control group, and (2) CUMS group. The CUMS stress procedure lasted for 4 weeks. Ten samples per group were used for LC-MS analysis.	Chronic mild stress model	Chronic mild stress model	Animal model	C57BL/6 mouse	Mouse	Hippocampus	Brain	Central	LC-MS: LC-20A DXR ultra-fast liquid chromatography system (Shimadzu, Kyoto, Japan) with Sciex API 4000 QTrap Mass Spectrometer (Thermo Fisher Scientific, Waltham, MA, USA)	MS-based	Tail suspension test	20	Unavailable	30118321	10.1096/fj.201800210RR	Tang CZ, Yang JT, Liu QH, et al. Up-regulated miR-192-5p expression rescues cognitive impairment and restores neural function in mice with depression via the Fbln2-mediated TGF-beta1 signaling pathway. FASEB J. 2019;33(1):606-618.
Study M567	Tillmann S 2019	Behavioral and metabolic effects of S-adenosylmethionine and imipramine in the Flinders Sensitive Line rat model of depression	The present study investigated if S-adenosylmethionine (SAM) supplementation may correct liver SAM and behavioral abnormalities in Flinders Sensitive Line (FSL) rats, an animal model of depression, compared with the control rats, Flinders Resistant Line (FRL) rats. C1 metabolites in plasma (betaine, choline, dimethylglycine, homocysteine, cystathionine) and liver extracts were measured using UPLC…	Flinders sensitive line model	Other animal model	Animal model	Sprague-Dawley rat	Rat	Plasma	Blood	Peripheral	LC-MS: Acquity Ultra Performance LC system with MicroMass Quattro Premier XE tandem quadrupole mass spectrometer (UPLC-MS/MS) (Waters Corporation, Milford, MA, USA)	MS-based	Forced swimming test	20	Unavailable	30738101	10.1016/j.bbr.2019.02.011	Tillmann S, Happ DF, Mikkelsen PF, et al. Behavioral and metabolic effects of S-adenosylmethionine and imipramine in the Flinders Sensitive Line rat model of depression. Behav Brain Res. 2019;364:274-280.
Study M568	Vagena E 2019	A high-fat diet promotes depression-like behavior in mice by suppressing hypothalamic PKA signaling	The aim of this study was to investigate whether obesity is a causative factor for the development of depression and what is the molecular pathway(s) that link these two disorders. Using lipidomic and transcriptomic methods, the authors identified a mechanism that links exposure to a high-fat diet (HFD) in mice with alterations in hypothalamic function that lead to depression. C57BL/6J mice were …	High-fat diet induced depression group	Other animal model	Animal model	C57BL/6J mouse	Mouse	Hypothalamus; Cortex	Brain; Brain	Central; Central	GC-MS: Agilent 6890 GC system and Agilent 5973NMSD	MS-based	Sucrose preference test, forced swimming test, tail suspension test	12	Unavailable	31076569	10.1038/s41398-019-0470-1	Vagena E, Ryu JK, Baeza-Raja B, et al. A high-fat diet promotes depression-like behavior in mice by suppressing hypothalamic PKA signaling. Transl Psychiatry. 2019;9(1):141.
Study M569	Wang CZ 2019	Effects of Platycodins Folium on depression in mice based on a UPLC-Q/TOF-MS serum assay and hippocampus metabolomics	The aim of this study was to investigate the antidepressant effect of Platycodins Folium (PF) using lipopolysaccharide (LPS)-induced depressive mice. ICR mice were divided into the following 3 groups: (1) control group, (2) LPS group (LPS injection), and (3) LPS + HPF group (LPS injection plus PF treatment at the dose of 400 mg/kg). All the mice were administered their respective solutions once d…	Lipopolysaccharide induced depression model	Lipopolysaccharide induced depression model	Animal model	ICR mouse	Mouse	Hippocampus; Serum	Brain; Blood	Central; Peripheral	LC-MS: UPLC system with Waters Xevo G2-XS QTOF mass spectrometer (Waters Co., Milford, MA, USA)	MS-based	Sucrose preference test, forced swimming test, tail suspension test	24	Unavailable	31052597	10.3390/molecules24091712	Wang C, Lin H, Yang N, et al. Effects of Platycodins Folium on depression in mice based on a UPLC-Q/TOF-MS serum assay and hippocampus metabolomics. Molecules. 2019;24(9):1712.
Study M570	Wang LS 2019	LC-MS/MS-based quantification of tryptophan metabolites and neurotransmitters in the serum and brain of mice	In this study, a simple, rapid, sensitive and specific liquid chromatography-tandem mass spectrometry method was developed for simultaneous determination of tryptophan, kynurenine, kynurenic acid, 3-hydroxykynurenine, 5-hydroxytryptamine, 5-hydroxyindoleacetic acid, norepinephrine, L-glutamic acid, GABA and acetylcholine in mice serum and the brain tissues in a single chromatographic run. In orde…	Chronic mild stress model	Chronic mild stress model	Animal model	BALB/c mouse	Mouse	Cerebral cortex; Hippocampus; Serum	Brain; Brain; Blood	Central; Central; Peripheral	LC-MS: SHIMADZU Prominence LC system (Kyoto, Japan) with QTRAP 5500 mass spectrometer (AB SCIEX, Foster City, CA)	MS-based	Sucrose preference test, tail suspension test	16	Unavailable	30836315	10.1016/j.jchromb.2019.02.021	Wang LS, Zhang MD, Tao X, et al. LC-MS/MS-based quantification of tryptophan metabolites and neurotransmitters in the serum and brain of mice. J Chromatogr B Analyt Technol Biomed Life Sci. 2019;1112:24-32.
Study M571	Wu Y 2019	Perturbation of Ephrin receptor signaling and glutamatergic transmission in the hypothalamus in depression using proteomics integrated with metabolomics	In this study, gas chromatography-mass spectrometry was employed to detect the metabolomes in the hypothalamus of the lipopolysaccharide (LPS)-induced depression mouse. CD-1 mice were divided into the following 2 groups: (1) control group, and (2) LPS group (i.p. at a dose of 0.83 mg/kg). Ten samples per group were used for metabolomics analysis.	Lipopolysaccharide induced depression model	Lipopolysaccharide induced depression model	Animal model	CD-1 mouse	Mouse	Hypothalamus	Brain	Central	GC-MS: not reported	MS-based	Sucrose preference test, forced swimming test, tail suspension test	20	https://www.ebi.ac.uk/pride/archive/projects/PXD016040	31920518	10.3389/fnins.2019.01359	Wu Y, Wei Z, Li Y, et al. Perturbation of Ephrin receptor signaling and glutamatergic transmission in the hypothalamus in depression using proteomics integrated with metabolomics. Front Neurosci. 2019;13:1359.
Study M573	Yang LN 2019	Integrated metabolomics and proteomics analysis revealed second messenger system disturbance in hippocampus of chronic social defeat stress rat	In this study, we combined a non-targeted gas chromatography-mass spectrometry-based metabolomic approach and isobaric tags for relative and absolute quantitation (iTRAQ)-based proteomic analysis to elucidate metabolite and protein alterations in the hippocampus of rat after chronic social defeat stress (CSDS), an extensively used animal model of depression. Sprague-Dawley rats were divided into …	Social defeat model	Social defeat model	Animal model	Sprague-Dawley rat	Rat	Hippocampus	Brain	Central	GC-MS: Agilent 7890A/5975C GC/MSD System (Agilent Technologies Inc., USA)	MS-based	Sucrose preference test, forced swimming test	17	Unavailable	30983951	10.3389/fnins.2019.00247	Yang LN, Pu JC, Liu LX, et al. Integrated metabolomics and proteomics analysis revealed second messenger system disturbance in hippocampus of chronic social defeat stress rat. Front Neurosci. 2019;13:247.
Study M574	Yang R 2019	Dietary of n-3 polyunsaturated fatty acids influence neurotransmitter systems of rats exposed to unpredictable chronic mild stress	The aim of this study was to investigate the effects of unpredictable chronic mild stress (CUMS) and n-3 polyunsaturated fatty acids (n-3 PUFAs) on central nervous system. High-performance liquid chromatography coupled to tandem mass spectrometry (HPLC-MS/MS) was used to quantify the levels of neurotransmitters and their metabolites involved in serotonergic, dopaminergic, noradrenergic, GABAergic…	Chronic mild stress model	Chronic mild stress model	Animal model	Sprague-Dawley rat	Rat	Hippocampus; Prefrontal cortex	Brain; Brain	Central; Central	LC-MS: Waters Acquity ultra performance liquid chromatography system (Waters, USA) with Micromass Quattro Premier XE tandem quadruple mass spectrometer (Waters, USA)	MS-based	Sucrose preference test, forced swimming test	38	Unavailable	31445977	10.1016/j.bbr.2019.112172	Yang R, Zhang MQ, Xue Y, et al. Dietary of n-3 polyunsaturated fatty acids influence neurotransmitter systems of rats exposed to unpredictable chronic mild stress. Behav Brain Res. 2019;376:112172.
Study M575	Yang X 2019	The internal link of serum steroid hormones levels in insomnia, depression, and Alzheimer's disease rats: Is there an effective way to distinguish among these three diseases based on potential biomarkers?	In this study, to investigate the internal connection and difference of steroid hormones among insomnia, depression, and Alzheimer's disease, and distinguish them from the perspective of biomarkers, an easy, quick, and efficient high-performance liquid chromatography with tandem mass spectrometry method was established and validated to determine six steroid hormones simultaneously in rat serum. C…	Chronic mild stress model	Chronic mild stress model	Animal model	Wistar rat	Rat	Serum	Blood	Peripheral	LC-MS: XR LC-20AD Prominence HPLC system (Shimadzu, Japan) with 4000 QTRAP MS/MS system (AB Sciex, Foster city, CA)	MS-based	Not reported	16	Unavailable	30848087	10.1002/jssc.201801298	Yang X, Wang Z, Zhang Q, et. The internal link of serum steroid hormones levels in insomnia, depression, and Alzheimer's disease rats: Is there an effective way to distinguish among these three diseases based on potential biomarkers? J Sep Sci. 2019;42(10):1833-1841.
Study M578	Zhang HF 2019	Hippocampal metabolic alteration in rat exhibited susceptibility to prenatal stress	The aim of this study was to explore the potential molecular markers and pathways that link the metabolic to the pathogenesis of depression. The authors monitored changes in hippocampus metabolites during the development of depressive-like behaviors in rats exposed to prenatal stress via UHPLC-Q-TOF/MS approach. Female pregnant Sprague-Dawley rats were divided into the following 2 groups: (1) con…	Prenatal stress model	Other animal model	Animal model	Sprague-Dawley rat	Rat	Hippocampus	Brain	Central	LC-MS: Agilent 1290 Infinity LC system (Agilent Technologies, Santa-Clara, California, USA) coupled with Agilent 6550 (Agilent Technologies, Santa-Clara, California, USA) and AB SCIEX Triple TOF 6600 System (AB SCIEX, Framingham, MA, USA)	MS-based	Sucrose preference test, forced swimming test, tail suspension test	16	Unavailable	31611004	10.1016/j.jad.2019.08.002	Zhang H, He W, Huang Y, et al. Hippocampal metabolic alteration in rat exhibited susceptibility to prenatal stress. J Affect Disord. 2019;259:458-467.
Study M581	Zhang YW 2019	An integrated strategy for ascertaining quality marker of Schisandra chinensis (Turcz.) Baill based on correlation analysis between depression-related monoaminergic metabolites and chemical components profiling	In this study, rats were exposed to the chronic unpredictable mild stress (CUMS) to induce depression, then the monoaminergic metabolites contained in noradrenergic, dopaminergic and serotonergic pathways were selected to screen potential biomarkers of depression treated by Schisandra chinensis (Turcz.) Baill (S. chinensis) based on target metabolomics using a rapid HPLC-MS/MS method. Sprague-Daw…	Chronic mild stress model	Chronic mild stress model	Animal model	Sprague-Dawley rat	Rat	Hippocampus; Hypothalamus; Prefrontal cortex	Brain; Brain; Brain	Central; Central; Central	LC-MS: QTRAPTM 4000 MS/MS system (AB Sciex, USA) with XR LC-20AD ProminenceTM HPLC system (Shimadzu, Japan)	MS-based	Forced swimming test	24	Unavailable	31047662	10.1016/j.chroma.2019.03.056	Zhang Y, Lv X, Liu R, et al. An integrated strategy for ascertaining quality marker of Schisandra chinensis (Turcz.) Baill based on correlation analysis between depression-related monoaminergic metabolites and chemical components profiling. J Chromatogr A. 2019;1598:122-131.
Study M582	Zhao J 2019	A comprehensive metabolomics investigation of hippocampus, serum, and feces affected by chronic fluoxetine treatment using the chronic unpredictable mild stress mouse model of depression	In this study, a metabolomic investigation of depression and chronic fluoxetine treatment was conducted using a chronic unpredictable mild stress (CUMS) model with C57BL/6N mice. C57BL/6N mice were divided into the following 4 groups (n = 7 in each group): (1) control group, (2) control + fluoxetine group (control plus fluoxetine treatment at the dose of 20 mg/kg), (3) CUMS group (stressor plus v…	Chronic mild stress model	Chronic mild stress model	Animal model	C57BL/6N mouse	Mouse	Hippocampus; Serum	Brain; Blood	Central; Peripheral	LC-MS: Acquity UPLC system (Waters Co., Milford, MA, USA) with Waters Acquity Xevo G2 Q-TOF tandem mass spectrometer (Waters Corp., Manchester, UK)	MS-based	Forced swimming test, tail suspension test	28	Unavailable	31110199	10.1038/s41598-019-44052-2	Zhao J, Jung YH, Jin Y, et al. A comprehensive metabolomics investigation of hippocampus, serum, and feces affected by chronic fluoxetine treatment using the chronic unpredictable mild stress mouse model of depression. Sci Rep. 2019;9(1):7566.
Study M583	Zhao XE 2019	Stable isotope labeling derivatization and magnetic dispersive solid phase extraction coupled with UHPLC-MS/MS for the measurement of brain neurotransmitters in post-stroke depression rats administrated with gastrodin	In this study, d0/d3-6-N-methyl-rhodamine 6G-N-hydroxysuccinimidyl formate (d0/d3-MRSF) were firstly designed, synthesized and used as stable isotope labeling derivatization reagents for the determination of multiple neurotransmitters by ultra-high performance liquid chromatography-tandem mass spectrometry. The developed method was applied to the analysis of endogenous neurotransmitters in brain …	Ischemic stroke with chronic mild stressed model	Other animal model	Animal model	Sprague-Dawley rat	Rat	Hippocampus	Brain	Central	LC-MS: Agilent 1290 series UHPLC system with Agilent 6460 Triple Quadrupole system (Agilent, USA)	MS-based	Not reported	12	Unavailable	30661621	10.1016/j.aca.2018.11.011	Zhao XE, He Y, Zhu S, et al. Stable isotope labeling derivatization and magnetic dispersive solid phase extraction coupled with UHPLC-MS/MS for the measurement of brain neurotransmitters in post-stroke depression rats administrated with gastrodin. Anal Chim Acta. 2019;1051:73-81.
Study M584	Zhu SW 2019	[The contribution of Radix Bupleuri-Radix Paeoniae Alba herb pair to Xiaoyaosan based on 1H NMR metabolomics]	The aim of this study was to explores the antidepressant mechanism of Radix Bupleuri-Radix Paeoniae Alba herb pair and the core role in Xiaoyaosan. The behavioral indicators were used to observe the effects of herb pair, Xiaoyaosan, and a negative control (Xiaoyaosan remove Radix Bupleuri-Radix Paeoniae Alba) on chronic unpredictable mild stress (CUMS) rats. Sprague-Dawley rats were divided into …	Chronic mild stress model	Chronic mild stress model	Animal model	Sprague-Dawley rat	Rat	Serum	Blood	Peripheral	NMR: BRUKER 600 MHz AVANCE III NMR	NMR	Sucrose preference test, forced swimming test	56	Unavailable	N/A	10.16438/j.0513-4870.2018-1123	Zhu S, Gong W, Chen C, et al. [The contribution of Radix Bupleuri-Radix Paeoniae Alba herb pair to Xiaoyaosan based on 1H NMR metabolomics]. Acta Pharmaceutica Sinica 2019;54(4):720-728. (Article in Chinese: 朱十伟, 宫文霞, 陈聪聪, 等. 基于1H NMR代谢组学技术的柴胡-白芍药对对逍遥散的贡献研究. 药学学报2019;54(4):720-728.)
Study M586	Abildgaard A 2020	A diet-induced gut microbiota component and related plasma metabolites are associated with depressive-like behaviour in rats	The aims of this study were to study the effect of probiotics on gut microbiota composition and its association with depressive-like behaviour in FSL rats, and to identify plasma metabolites associated with gut microbiota and depressive-like behaviour. FSL rats were divided into the following 3 groups: (1) control group, (2) high-fat diet group, and (3) high-fat diet + probiotics group. Untargete…	High-fat diet induced depression group	Other animal model	Animal model	Sprague-Dawley rat	Rat	Plasma	Blood	Peripheral	LC-MS: not reported	MS-based	Forced swimming test	33	Unavailable	32933808	10.1016/j.euroneuro.2020.09.001	Abildgaard A, Kern T, Pedersen O, et al. A diet-induced gut microbiota component and related plasma metabolites are associated with depressive-like behaviour in rats. Eur Neuropsychopharmacol. 2020.
Study M591	Chan SY 2020	Post-inflammatory behavioural despair in male mice is associated with reduced cortical glutamate-glutamine ratios, and circulating lipid and energy metabolites	The aims of this study were to confirm that peripherally administered lipopolysaccharide (LPS) has central effects on brain inflammatory markers and increases depressive-like behaviour after 24 h in mice, and to determine what are the plasma and brain metabolite profiles that accompany the behavioural changes. CD-1 mice were divided into the following 2 groups: (1) control group, and (2) LPS grou…	Lipopolysaccharide induced depression model	Lipopolysaccharide induced depression model	Animal model	CD-1 mouse	Mouse	Prefrontal cortex; Hippocampus; Plasma	Brain; Brain; Blood	Central; Central; Peripheral	NMR: 700-MHz Bruker AVII spectrometer	NMR	Forced swimming test	29	Unavailable	33033375	10.1038/s41598-020-74008-w	Chan SY, Probert F, Radford-Smith DE, et al. Post-inflammatory behavioural despair in male mice is associated with reduced cortical glutamate-glutamine ratios, and circulating lipid and energy metabolites. Sci Rep. 2020;10(1):16857.
Study M594	Chen X 2020	Entorhinal cortex-based metabolic profiling of chronic restraint stress mice model of depression	In this study, we used liquid chromatography-tandem mass spectrometry method to explore metabolic alterations in the entorhinal cortex (EC) of mice after exposed to chronic restraint stress (CRS). C57BL/6 mice were divided into the following 2 groups: (1) control group, and (2) CRS group. The CRS stress procedure lasted for 2 weeks. Eight samples per group were used for metabonomic analysis.	Chronic restraint stress model	Chronic restraint stress model	Animal model	C57BL/6 mouse	Mouse	Entorhinal cortex	Brain	Central	LC-MS: Waters ultraperformance liquid chromatography (UPLC) with Waters Xevo TQS mass spectrometry system	MS-based	Sucrose preference test, forced swimming test	16	Unavailable	32074509	10.18632/aging.102798	Chen X, Lan T, Wang Y, et al. Entorhinal cortex-based metabolic profiling of chronic restraint stress mice model of depression. Aging. 2020;12(3):3042-3052.
Study M598	Cui YF 2020	Early-life stress induces depression-like behavior and synaptic-plasticity changes in a maternal separation rat model: gender difference and metabolomics study	The aim of this study was to explore the mechanism of the maternal separation (MS) rat model in depression-like behavior in adult rats. Sprague-Dawley rats were divided into the following 4 groups: (1) male control group, (2) male MS group, (3) female control group, and (4) female MS group. From postnatal day (PND) 1 to 21, the pups of the MS groups were separated from their dams for 6 hours dail…	Maternal separation model	Other animal model	Animal model	Sprague-Dawley rat	Rat	Brain	Brain	Central	LC-MS: Agilent 1290 Infinity LC UPLC system with Aglient-QTOF/MS-6545 mass spectrometer	MS-based	Sucrose preference test, forced swimming test	18	Unavailable	32174832	10.3389/fphar.2020.00102	Cui Y, Cao K, Lin H, et al. Early-life stress induces depression-like behavior and synaptic-plasticity changes in a maternal separation rat model: gender difference and metabolomics study. Front Pharmacol. 2020;11:102.
Study M600	Demers G 2020	Fish oil supplementation alleviates metabolic and anxiodepressive effects of diet-induced obesity and associated changes in brain lipid composition in mice	The aim of this study was to explore the effects of omega-3 polyunsaturated fatty acids (n-3 PUFA) supplementation on energy homeostasis, anxiodepressive behavior, brain lipid composition, and gliosis in the diet-induced obese state. C57BL/6J mice were divided into the following 4 groups (n = 12 in each group): (1) control group (control diet with control corn oil), (2) high-fat diet group (high-…	High-fat diet induced depression group	Other animal model	Animal model	C57BL/6J mouse	Mouse	Forebrain	Brain	Central	GC-MS: 7890B gas chromatograph with 5977A Mass Selective Detector (Agilent Technologies, Santa Clara, USA)	MS-based	Forced swimming test	39	Unavailable	32546855	10.1038/s41366-020-0623-6	Demers G, Roy J, Machuca-Parra AI, et al. Fish oil supplementation alleviates metabolic and anxiodepressive effects of diet-induced obesity and associated changes in brain lipid composition in mice. Int J Obes. 2020;44(9):1936-1945.
Study M609	Geng CM 2020a	The impact of Dl-3-n-butylphthalide on the lipidomics of the hippocampus in a rat model of lipopolysaccharide-induced depression	In this study, an untargeted lipidomics approach of ultra-performance liquid chromatography coupled with mass spectrometry (UPLC-MS) was performed to reveal the potential discriminating lipid profile of the hippocampus for Dl-3-n-butylphthalide (NBP) involvement in lipopolysaccharide (LPS)-induced depression. Sprague-Dawley rats were divided into the following 3 groups (n = 6 in each group): (1) …	Lipopolysaccharide induced depression model	Lipopolysaccharide induced depression model	Animal model	Sprague-Dawley rat	Rat	Hippocampus	Brain	Central	LC-MS: Ultimate 3000 (Dionex, USA) with Thermo Orbitrap Elite	MS-based	Sucrose preference test, forced swimming test	18	Unavailable	32464175	10.1016/j.prostaglandins.2020.106464	Geng C, Hao G, Yi Q, et al. The impact of Dl-3-n-butylphthalide on the lipidomics of the hippocampus in a rat model of lipopolysaccharide-induced depression. Prostaglandins Other Lipid Mediat. 2020;150:106464.
Study M610	Geng CM 2020b	Systematic impacts of chronic unpredictable mild stress on metabolomics in rats	The aim of this study was to provide a panoramic and systematic view of metabolic alterations in stress-targeted tissues (serum, heart, liver, brain, and kidney) in the context of the chronic unpredictable mild stress (CUMS)-induced rat model of depression. Sprague-Dawley rats were divided into the following 2 groups (n = 8 in each group): (1) control group, and (2) CUMS group. The CUMS stress pr…	Chronic mild stress model	Chronic mild stress model	Animal model	Sprague-Dawley rat	Rat	Brain; Serum	Brain; Blood	Central; Peripheral	GC-MS: 7890B GC system with 7000C mass spectrometer	MS-based	Sucrose preference test, forced swimming test	16	Unavailable	31959868	10.1038/s41598-020-57566-x	Geng C, Guo Y, Wang C, et al. Systematic impacts of chronic unpredictable mild stress on metabolomics in rats. Sci Rep. 2020;10(1):700.
Study M611	Geng CM 2020c	Comprehensive evaluation of lipopolysaccharide-induced changes in rats based on metabolomics	In this study, a comprehensive metabolomics-based analysis of the serum, liver, kidney, hippocampus, and heart following exposure to lipopolysaccharide (LPS) was performed. Sprague-Dawley rats were divided into the following 2 groups (n = 8 in each group): (1) control group, and (2) LPS group (500 ug/kg of LPS injection every other day for 14 days). Gas chromatography–mass spectrometry (GC–MS) wa…	Lipopolysaccharide induced depression model	Lipopolysaccharide induced depression model	Animal model	Sprague-Dawley rat	Rat	Hippocampus; Serum	Brain; Blood	Central; Peripheral	GC-MS: 7890B GC system with 7000C mass spectrometer	MS-based	Not reported	16	Unavailable	32904659	10.2147/JIR.S266012	Geng C, Guo Y, Wang C, et al. Comprehensive evaluation of lipopolysaccharide-induced changes in rats based on metabolomics. J Inflamm Res. 2020;13:477-486.
Study M613	Hamilton PJ 2020	Chronic stress and antidepressant treatment alter purine metabolism and beta oxidation within mouse brain and serum	The aim of this study was to perform metabolomic, lipidomic, and proteomic profiling on serum plus several brain regions (ventral hippocampus, nucleus accumbens, and medial prefrontal cortex) of susceptible, resilient, and unstressed control mice. Chronic social defeat stress (CSDS) model of depression was established. To identify how commonly used tricyclic antidepressants impact the molecular c…	Social defeat model	Social defeat model	Animal model	C57BL/6 J mouse	Mouse	Ventral hippocampus; Nucleus accumbens; Medial prefrontal cortex; Serum	Brain; Brain; Brain; Blood	Central; Central; Central; Peripheral	LC-MS: not reported; GC-MS: not reported	MS-based; MS-based	Social interaction test	N/A	https://www.nature.com/articles/s41598-020-75114-5#Sec18	33093530	10.1038/s41598-020-75114-5	Hamilton PJ, Chen EY, Tolstikov V, et al. Chronic stress and antidepressant treatment alter purine metabolism and beta oxidation within mouse brain and serum. Sci Rep. 2020;10(1):18134.
Study M614	Han YM 2020	Urine metabolomic responses to aerobic and resistance training in rats under chronic unpredictable mild stress	The aim of this study was to investigate the effects of aerobic and resistance training on urinary metabolites by metabolomics analysis in the chronic unpredictable mild stress (CUMS) model of depression. Sprague-Dawley rats were divided into the following 4 groups (n = 8 per group): (1) control group, (2) CUMS group, (3) CUMS + aerobic training group (stressor plus aerobic training treatment at …	Chronic mild stress model	Chronic mild stress model	Animal model	Sprague-Dawley rat	Rat	Urine	Urine	Peripheral	NMR: Bruker 600 MHz AVANCE III NMR spectrometer (Bruker Biospin, Rheinstetten, Germany)	NMR	Sucrose preference test	32	Unavailable	32785263	10.1371/journal.pone.0237377	Han Y, Jia Y, Tian J, et al. Urine metabolomic responses to aerobic and resistance training in rats under chronic unpredictable mild stress. PLoS One. 2020;15(8):e0237377.
Study M616	He Y 2020	Metabolomic abnormalities of purine and lipids implicated olfactory bulb dysfunction of CUMS depressive rats	In this study, we conducted the non-targeted metabolomics method based on gas chromatography-mass spectrometry (GC-MS) coupled with multivariate statistical analysis to characterize the differential metabolites in olfactory bulb of chronic unpredictable mild stress (CUMS) rats. Sprague-Dawley rats were divided into the following 2 groups: (1) control group, and (2) CUMS group. The CUMS stress pro…	Chronic mild stress model	Chronic mild stress model	Animal model	Sprague-Dawley rat	Rat	Olfactory bulb	Brain	Central	GC-MS: Agilent 7890A/5975C system (Agilent Technologies Inc., USA)	MS-based	Sucrose preference test, forced swimming test	18	Unavailable	32152797	10.1007/s11011-020-00557-8	He Y, Wang Y, Wu Z, et al. Metabolomic abnormalities of purine and lipids implicated olfactory bulb dysfunction of CUMS depressive rats. Metab Brain Dis. 2020;35(4):649-659.
Study M617	Huang XX 2020	Serum metabonomic study on the antidepressant-like effects of ellagic acid in a chronic unpredictable mild stress-induced mouse model	In this study, the effects and serum metabolomic analysis of ellagic acid against depression were investigated using a chronic unpredictable mild stress-induced (CUMS) model. C57BL/6 mice were divided into the following 3 groups (n = 12 in each group): (1) control group, (2) CUMS group, and (3) CUMS + ellagic acid group (stressor plus ellagic acid treatment at the dose of 100 mg/kg). The CUMS str…	Chronic mild stress model	Chronic mild stress model	Animal model	C57BL/6 mouse	Mouse	Serum	Blood	Peripheral	LC-MS: Agilent ACQUITY Ultraperformance Liquid Chromatography-quadrupole Time-of-flight Mass Spectrometry (UPLC-Q-TOF-MS, G6540B)	MS-based	Sucrose preference test, forced swimming test, tail suspension test	15	Unavailable	32786855	10.1021/acs.jafc.0c02895	Huang X, Li W, You B, et al. Serum metabonomic study on the antidepressant-like effects of ellagic acid in a chronic unpredictable mild stress-induced mouse model. J Agric Food Chem. 2020;68(35):9546-9556.
Study M619	Jiao ZY 2021	An investigation of the antidepressant-like effect of Jiaotaiwan in rats by nontargeted metabolomics based on ultra-high-performance liquid chromatography quadrupole time-of-flight mass spectrometry	The aim of this study was to investigate the anti-depressive effect of Jiaotaiwan in chronic unpredictable mild stress (CUMS)-induced rat models and demonstrate the potential biomarkers and relevant metabolic pathways. Sprague-Dawley rats were divided into the following 6 groups (n = 10 in each group): (1) control group, (2) CUMS group, (3) CUMS + fluoxetine group (stressor plus fluoxetine treatm…	Chronic mild stress model	Chronic mild stress model	Animal model	Sprague-Dawley rat	Rat	Serum	Blood	Peripheral	LC-MS: UPLC-Q-TOF/MS system (Waters, USA)	MS-based	Sucrose preference test	60	Unavailable	33140524	10.1002/jssc.202000576	Jiao Z, Zhao H, Huang W, et al. An investigation of the antidepressant-like effect of Jiaotaiwan in rats by nontargeted metabolomics based on ultra-high-performance liquid chromatography quadrupole time-of-flight mass spectrometry. J Sep Sci. 2021 Jan;44(2):645-655.
Study M625	Leclercq S 2020	Gut microbiota-induced changes in β-hydroxybutyrate metabolism are linked to altered sociability and depression in alcohol use disorder	In this study, the molecular mechanisms behind the gut microbiota-brain interactions were evaluated by using a preclinical model consisting of fecal microbiota transplantation (FMT) from alcohol use disorder (AUD) versus healthy subjects in mice, by using a metabolomics approach, and by evaluating the neuroactive impact of the modulation of a selected metabolite. C57BL/6J mice were divided into t…	Fecal microbiota transplantation induced depression model	Other animal model	Animal model	C57BL/6J mouse	Mouse	Plasma	Blood	Peripheral	NMR: Bruker 600 spectrometer (14.1 T)	NMR	Forced swimming test	24	Unavailable	33053357	10.1016/j.celrep.2020.108238	Leclercq S, Roy TL, Furgiuele S, et al. Gut microbiota-induced changes in β-hydroxybutyrate metabolism are linked to altered sociability and depression in alcohol use disorder. Cell Rep. 2020;33(2):108238.
Study M627	Li CC 2020	Peripheral and cerebral abnormalities of the tryptophan metabolism in the depression-like rats induced by chronic unpredicted mild stress	The aim of this study was to compare the difference between peripheral and cerebral tryptophan metabolism in depression. The chronic unpredicted mild stress (CUMS) was used to induce depressive-like syndrome in rats. Sprague-Dawley rats were divided into the following 2 groups: (1) control group, and (2) CUMS group. The CUMS stress procedure lasted for 5 weeks. Tryptophan metabolites in the corte…	Chronic mild stress model	Chronic mild stress model	Animal model	Sprague-Dawley rat	Rat	Cortex; Hippocampus	Brain; Brain	Central; Central	LC-MS: prominence ultrafast liquid chromatography (UFLC) (Shimadzu, Kyoto, Japan) with QTRAP 5500 mass spectrometer (AB SCIEX, Framingham, MA, USA)	MS-based	Sucrose preference test, forced swimming test	20	Unavailable	32450184	10.1016/j.neuint.2020.104771	Li CC, Jiang N, Gan L, et al. Peripheral and cerebral abnormalities of the tryptophan metabolism in the depression-like rats induced by chronic unpredicted mild stress. Neurochem Int. 2020;138:104771.
Study M629	Li SF 2020	Antidepressant-like effects of coumaroylspermidine extract from safflower injection residues	The aim of this study was to investigate the antidepressant effects of coumaroylspermidine extract (CSE) using the chronic unpredictable mild stress (CUMS) model. Sprague-Dawley rats were divided into the following 5 groups (n = 10 in each group): (1) control group, (2) CUMS group, (3) CUMS + venlafaxine group (stressor plus venlafaxine treatment at the dose of 35 mg/kg), (4) CUMS + middle dose o…	Chronic mild stress model	Chronic mild stress model	Animal model	Sprague-Dawley rat	Rat	Hippocampus; Serum	Brain; Blood	Central; Peripheral	NMR: Bruker 600-MHz Spectrometer (Bruker, Germany); LC-MS: LS-MS/MS-IT-TOF machine	NMR; MS-based	Sucrose preference test, forced swimming test	50	Unavailable	32625082	10.3389/fphar.2020.00713	Li S, Li T, Jin Y, et al. Antidepressant-like effects of coumaroylspermidine extract from safflower injection residues. Front Pharmacol. 2020;11:713.
Study M631	Li YB 2020	Serum metabolic profiling reveals the antidepressive effects of the total iridoids of Valeriana jatamansi Jones on chronic unpredictable mild stress mice	In this study, an integrated 1H NMR-based metabolomic approach was applied to screen and identify biomarkers associated with chronic unpredictable mild stress (CUMS) mice and understand the antidepressive influences of iridoid-rich fraction of V. jatamansi (IRFV) in a depressive mouse model. Kunming mice were divided into the following 5 groups (n = 7 in each group): (1) control group, (2) CUMS g…	Chronic mild stress model	Chronic mild stress model	Animal model	Kunming mouse	Mouse	Serum	Blood	Peripheral	NMR: Varian VNMRS 600 MHz NMR spectrometer	NMR	Sucrose preference test, tail suspension test	35	Unavailable	32265710	10.3389/fphar.2020.00338	Li Y, Wu L, Chen C, et al. Serum metabolic profiling reveals the antidepressive effects of the total iridoids of Valeriana jatamansi Jones on chronic unpredictable mild stress mice. Front Pharmacol. 2020;11:338.
Study M632	Linghu T 2020	A unique insight for energy metabolism disorders in depression based on chronic unpredictable mild stress rats using stable isotope-resolved metabolomics	In this study, the stable isotope-resolved metabolomics (SIRM) technology was applied to the chronic unpredictable mild stress (CUMS) model of depression. Sprague-Dawley rats were divided into the following 2 groups (n = 10 in each group): (1) control group, and (2) CUMS group. The CUMS stress procedure lasted for 4 weeks. Hydrophilic metabolites and hydrophobic metabolites were extracted through…	Chronic mild stress model	Chronic mild stress model	Animal model	Sprague-Dawley rat	Rat	Serum	Blood	Peripheral	LC-MS: Thermo DIONEX UltiMate 3000 high performance liquid chromatograph with Thermo Q Exactive HF Hybrid Quadrupole-Orbitrap mass spectrometer (Thermo Fisher Scientific, Inc., Germany)	MS-based	Sucrose preference test	20	Unavailable	32927418	10.1016/j.jpba.2020.113588	Linghu T, Gao Y, Li A, et al. A unique insight for energy metabolism disorders in depression based on chronic unpredictable mild stress rats using stable isotope-resolved metabolomics. J Pharm Biomed Anal. 2020;191:113588.
Study M633	Liu T 2020a	A metabolomic study on the anti-depressive effects of two active components from Chrysanthemum morifolium	The aim of this study was to clarify the role of Chrysanthemum morifolium in ameliorating depression-like behaviour induced by corticosterone. C57BL/6 mice were divided into the following 4 groups (n = 8 in each group): (1) control group, (2) corticosterone group (corticosterone injection at the dose of 20 mg/kg), (3) corticosterone + fluoxetine group (corticosterone injection plus fluoxetine tre…	Corticosterone induced depression model	Other animal model	Animal model	C57BL/6 mouse	Mouse	Urine	Urine	Peripheral	LC-MS: UltraPerformance Liquid Chromatography (UPLC) system (Dionex; UltiMate 3000 System, Thermo Scientific, USA) with Q/TOF mass spectrometer system	MS-based	Sucrose preference test	32	Unavailable	32657166	10.1080/21691401.2020.1774597	Liu T, Zhou N, Xu R, et al. A metabolomic study on the anti-depressive effects of two active components from Chrysanthemum morifolium. Artif Cells Nanomed Biotechnol. 2020;48(1):718-727.
Study M642	Matsuda Y 2020	Ergothioneine, a metabolite of the gut bacterium Lactobacillus reuteri, protects against stress-induced sleep disturbances	In this study, the authors analyzed changes in gut microbiota and their sulfur metabolites in the feces of a depression rat model using the modified 14-day social defeat stress (SDS) paradigm. Sprague-Dawley rats were divided into the following 2 groups: (1) control group, and (2) SDS group. The SDS stress procedure lasted for 2 weeks. Fecal and blood samples were used for sulfur metabolomics ana…	Social defeat model	Social defeat model	Animal model	Sprague-Dawley rat	Rat	Plasma	Blood	Peripheral	LC-MS: LC-MS/MS (Shimadzu Nexera UHPLC system with on-line LCMS 8040, Kyoto, Japan)	MS-based	Social interaction test	12	Unavailable	32467627	10.1038/s41398-020-0855-1	Matsuda Y, Ozawa N, Shinozaki T, et al. Ergothioneine, a metabolite of the gut bacterium Lactobacillus reuteri, protects against stress-induced sleep disturbances. Transl Psychiatry. 2020;10(1):170.
Study M646	Mishra PK 2020	Impaired neuronal and astroglial metabolic activity in chronic unpredictable mild stress model of depression: reversal of behavioral and metabolic deficit with lanicemine	The aim of this study was to evaluate neural metabolic activity in prefrontal cortex (PFC) in C57BL6 mice undergoing a chronic unpredictable mild stress (CUMS) for three weeks to induce depression. C57BL/6J mice were divided into the following 2 groups: (1) control group (n = 30), and (2) CUMS group (n = 29). The CUMS stress procedure lasted for 3 weeks. Concentration of prefrontal cortex metabol…	Chronic mild stress model	Chronic mild stress model	Animal model	C57BL/6J mouse	Mouse	Prefrontal cortex; Plasma	Brain; Blood	Central; Peripheral	NMR: 600 MHz NMR spectrometer (AVANCE II, Bruker Biospin, Karlsruhe, Germany)	NMR	Sucrose preference test, forced swimming test	59	Unavailable	32360130	10.1016/j.neuint.2020.104750	Mishra PK, Adusumilli M, Deolal P, et al. Impaired neuronal and astroglial metabolic activity in chronic unpredictable mild stress model of depression: reversal of behavioral and metabolic deficit with lanicemine. Neurochem Int. 2020;137:104750.
Study M651	Peng Y 2020	Fish oil alleviates LPS-induced inflammation and depressive-like behavior in mice via restoration of metabolic impairments	In this study, the metabolomic technique was applied to investigate the potential involvement of fish oil (FO) metabolites in ameliorating depressive-like behaviors in lipopolysaccharides (LPS)-injected mice. C57BL/6 mice were divided into the following 3 groups: (1) control group (vehicle, n = 10), (2) LPS group (an intraperitoneal injection of LPS at a dose of 1 mg/kg, n = 8), and (3) LPS + fis…	Lipopolysaccharide induced depression model	Lipopolysaccharide induced depression model	Animal model	C57BL/6 mouse	Mouse	Brain; Plasma	Brain; Blood	Central; Peripheral	LC-MS: Waters Acquity UPLC (Waters, Milford, MA, USA) with a Waters SYNAPT G2-Si High Definition Mass Spectrometry (HDMS) instrument	MS-based	Sucrose preference test, tail suspension test, forced swimming test	28	Unavailable	32916272	10.1016/j.bbi.2020.09.005	Peng Y, Shi Z, Satyanarayanan SK, et al. Fish oil alleviates LPS-induced inflammation and depressive-like behavior in mice via restoration of metabolic impairments. Brain Behav Immun. 2020;90:393-402.
Study M659	Tao X 2020	Homeostasis imbalance of microglia and astrocytes leads to alteration in the metabolites of the kynurenine pathway in LPS-induced depressive-like mice	The aim of this study was to evaluate the effect of different doses of lipopolysaccharide (LPS) on depressive-like behaviors, neuroplasticity, the immune system, and kynurenine pathway in the brain of mice. C57BL/6J mice were divided into the following 2 groups (n = 12 in each group): (1) control group (vehicle), and (2) LPS group (single injection of LPS, 0.8 mg/kg, i.p.). The levels of the two …	Lipopolysaccharide induced depression model	Lipopolysaccharide induced depression model	Animal model	C57BL/6J mouse	Mouse	Hippocampus; Cerebral cortex	Brain; Brain	Central; Central	LC-MS: SHIMADZU Prominence LC system (Kyoto, Japan) with QTRAP 5500 mass spectrometer (AB SCIEX, Foster City, CA, USA)	MS-based	Tail suspension test	14	Unavailable	32098023	10.3390/ijms21041460	Tao X, Yan M, Wang L, et al. Homeostasis imbalance of microglia and astrocytes leads to alteration in the metabolites of the kynurenine pathway in LPS-induced depressive-like mice. Int J Mol Sci. 2020;21(4):1460.
Study M662	Wang QS 2020	Intranasal delivery of berberine via in situ thermoresponsive hydrogels with non-invasive therapy exhibits better antidepressant-like effects	In this study, the authors reported an unconventional strategy by the intranasal delivery of berberine with an in situ thermoresponsive hydrogel (berberine/hydroxylpropyl-β-cyclodextrin, BBH/HP-β-CD) as the holder in the nasal cavity to improve its antidepressant-like activity. Chronic unpredictable mild stress (CUMS) model of depression was established. Wistar rats were divided into the followin…	Chronic mild stress model	Chronic mild stress model	Animal model	Wistar rat	Rat	Hippocampus	Brain	Central	LC-MS: Shimadzu LC20A (Shimadzu, Japan) with Qtrap 5500 (ABSCIEX, USA)	MS-based	Sucrose preference test	32	Unavailable	32270794	10.1039/c9bm02006c	Wang QS, Li K, Gao LN, et al. Intranasal delivery of berberine via in situ thermoresponsive hydrogels with non-invasive therapy exhibits better antidepressant-like effects. Biomater Sci. 2020;8(10):2853-2865.
Study M664	Wang W 2020	Dl-3-n-butylphthalide attenuates mouse behavioral deficits to chronic social defeat stress by regulating energy metabolism via AKT/CREB signaling pathway	The aim of this study was to investigate the effect of Dl-3-n-butylphthalide (NBP) in a chronic social defeat stress (CSDS) model of depression and its underlying molecular mechanisms. C57BL/6 J mice were divided into the following 3 groups: (1) control group (vehicle treatment, n = 12), (2) CSDS group (stressor plus vehicle treatment, n = 15), and (3) CSDS + Dl-3-n-butylphthalide group (stressor…	Social defeat model	Social defeat model	Animal model	C57BL/6 J mouse	Mouse	Hippocampus; Prefrontal cortex	Brain; Brain	Central; Central	LC-MS: Agilent 1290 Infinity chromatography system and AB SCIEX QTRAP 5500 mass spectrometer	MS-based	Social interaction test, sucrose preference test, tail suspension test	15	Unavailable	32066705	10.1038/s41398-020-0731-z	Wang W, Wang T, Bai S, et al. Dl-3-n-butylphthalide attenuates mouse behavioral deficits to chronic social defeat stress by regulating energy metabolism via AKT/CREB signaling pathway. Transl Psychiatry. 2020;10(1):49.
Study M665	Wu M 2020	Associations between disordered gut microbiota and changes of neurotransmitters and short-chain fatty acids in depressed mice	The aim of this study was to explore the associations between changes in neurotransmitters and short-chain fatty acids (SCFAs) and altered gut microbiota in the chronic restraint stress (CRS) model of depression. C57BL/6 mice were divided into the following 2 groups: (1) control group, and (2) CRS group (restraint stress for 28 days). Liquid and gas chromatography mass spectroscopy were used to i…	Chronic restraint stress model	Chronic restraint stress model	Animal model	C57BL/6 mouse	Mouse	Hypothalamus	Brain	Central	LC-MS: Agilent 1290 HPLC system with 5500 QTRAP mass spectrometer (AB SCIEX); GC-MS: 5977B GC/MSD	MS-based; MS-based	Sucrose preference test, forced swimming test	20	Unavailable	33067412	10.1038/s41398-020-01038-3	Wu M, Tian T, Mao Q, et al. Associations between disordered gut microbiota and changes of neurotransmitters and short-chain fatty acids in depressed mice. Transl Psychiatry. 2020;10(1):350.
Study M671	Xu SH 2020	Chronic stress in a rat model of depression disturbs the glutamine-glutamate-GABA cycle in the striatum, hippocampus, and cerebellum	In this study, a gas chromatography–mass spectrometer (GC/MS)-based metabolomic analysis was performed in the striatum of depressed rats induced by chronic unpredictable mild stress (CUMS). Sprague-Dawley rats were divided into the following 2 groups: (1) control group, and (2) CUMS group. The CUMS stress procedure lasted for 4 weeks. Eight samples per group were used for metabonomic analysis.	Chronic mild stress model	Chronic mild stress model	Animal model	Sprague-Dawley rat	Rat	Striatum	Brain	Central	GC-MS: Agilent 7890A/5975C GC/MSD system (Agilent Technologies Inc., USA)	MS-based	Sucrose preference test, forced swimming test	16	Unavailable	32158215	10.2147/NDT.S245282	Xu S, Liu Y, Pu J, et al. Chronic stress in a rat model of depression disturbs the glutamine-glutamate-GABA cycle in the striatum, hippocampus, and cerebellum. Neuropsychiatr Dis Treat. 2020;16:557-570.
Study M672	Xu T 2020	Urinary metabolomics analysis of the anti-depressive effects of Hemerocallis citrina extracts in a simulated microgravity-induced rat model of depression	The aim of this study was to identify the metabolic products and metabolic pathways of Hemerocallis citrina extracts antidepressant and elucidate its mechanism, which might provide a theoretical foundation for the application of H. citrina in the treatment of depression. The depression model of rats was induced by 14-d simulated microgravity (SMG) treatment. Sprague-Dawley rats were divided into …	Simulated microgravity induced depression	Other animal model	Animal model	Sprague-Dawley rat	Rat	Urine	Urine	Peripheral	LC-MS: Waters ACQUITY Ultra Performance LC system with QTOF analyzer in a Xevo G2-XS system(Waters Corporation, Milford, MA, USA); Agilent 1290UHPLC-6495QQQ-MS/MS (Agilent Corporation, Palo Alto, CA, USA)	MS-based	Not reported	24	Unavailable	N/A	10.5246/jcps.2020.03.015	Xu T, Wang Y, Lu C, et al. Urinary metabolomics analysis of the anti-depressive effects of Hemerocallis citrina extracts in a simulated microgravity-induced rat model of depression. J Chin Pharm Sci 2020; 29(3):176-191.
Study M673	Xue SS 2020	The impact of repetitive transcranial magnetic stimulation and fluoxetine on the brain lipidome in a rat model of chronic unpredictable stress	In this study, the antidepressive effects of repetitive transcranial magnetic stimulation (rTMS) and fluoxetine treatments were assessed using a chronic unpredictable stress (CUS) model in rats. Changes in lipid composition in the hippocampus and prefrontal cortex (PFC) were evaluated using a mass spectrometry-based lipidomic approach. Sprague-Dawley rats were divided into the following 4 groups …	Chronic mild stress model	Chronic mild stress model	Animal model	Sprague-Dawley rat	Rat	Hippocampus; Prefrontal cortex	Brain; Brain	Central; Central	LC-MS: ultra-HPLC with Q ExactiveTM plus mass spectrometer	MS-based	Sucrose preference test, forced swimming test	32	Unavailable	32325156	10.1016/j.pnpbp.2020.109946	Xue SS, Zhou CH, Xue F, et al. The impact of repetitive transcranial magnetic stimulation and fluoxetine on the brain lipidome in a rat model of chronic unpredictable stress. Prog Neuropsychopharmacol Biol Psychiatry. 2020;102:109946.
Study M674	Yang JN 2020	Enhanced pseudotargeted analysis using a segment data dependent acquisition strategy by liquid chromatography-tandem mass spectrometry for a metabolomics study of liquiritin in the treatment of depression	In this study, an enhanced pseudotargeted method using a segment data-dependent acquisition mode based on ultra-high performance liquid chromatography–tandem mass spectrometry was developed. The segment data dependent acquisition-based pseudotargeted method was successfully applied to the urine metabolomics study of the chronic unpredictable mild stress (CUMS) model of depression with the treatme…	Chronic mild stress model	Chronic mild stress model	Animal model	Sprague-Dawley rat	Rat	Urine	Urine	Peripheral	LC-MS: ACQUITY UHPLC I-Class system (Waters, Milford, MA, USA) and SYNAPT-G2S Q-TOF mass spectrometer (Waters, Milford, MA, USA); UHPLC-triple quadrupole MS (UHPLC-TQ MS) equipped with LCMS-8045 mass spectrometer (Shimadzu, Japan)	MS-based	Sucrose preference test, forced swimming test	32	Unavailable	32144949	10.1002/jssc.202000107	Yang J, Jin W, Liu D, et al. Enhanced pseudotargeted analysis using a segment data dependent acquisition strategy by liquid chromatography-tandem mass spectrometry for a metabolomics study of liquiritin in the treatment of depression. J Sep Sci. 2020;43(11):2088-2096.
Study M675	Ye R 2020	Stress causes cognitive impairment by affecting cholesterol efflux and reuptake leading to abnormalities in lipid metabolism of rats	In this study, a rodent model of chronic unpredictable mild stress (CUMS) was selected, and serum was used for LC-MS-based metabolomics. Wistar rats were divided into the following 2 groups: (1) control group, and (2) CUMS group. The CUMS stress procedure lasted for 10 weeks, and five serum samples per group were used for LC-MS-based metabolomics.	Chronic mild stress model	Chronic mild stress model	Animal model	Wistar rat	Rat	Serum	Blood	Peripheral	LC-MS: not reported	MS-based	Sucrose preference test	20	Unavailable	32259885	10.31083/j.jin.2020.01.1249	Ye R, Zhang M, Zhang S, et al. Stress causes cognitive impairment by affecting cholesterol efflux and reuptake leading to abnormalities in lipid metabolism of rats. J Integr Neurosci. 2020;19(1):39-49.
Study M676	Yu M 2020a	Gut microbiota is the key to the antidepressant effect of Chaihu-Shu-Gan-San	The aim of this study was to investigate the antidepressant effects of Chaihu-Shu-Gan-San against chronic variable stress (CVS)-induced depression rats with and without antibiotic treatment using 16S rRNA gene sequencing and ultra-performance liquid chromatography coupled with time of flight mass spectrometry (UPLC-Q-TOF/MS) based metabolome approaches. Wistar rats were divided into the following…	Chronic mild stress model	Chronic mild stress model	Animal model	Wistar rat	Rat	Hippocampus	Brain	Central	LC-MS: Waters Acquity Ultra Performance LC system (Waters Corp., Milford, MA, USA) with Waters SYNAPT G2 HDMS (Waters Corp., Manchester, UK) Q-TOF mass spectrometer	MS-based	Sucrose preference test	32	Unavailable	32050718	10.3390/metabo10020063	Yu M, Jia HM, Zhang T, et al. Gut microbiota is the key to the antidepressant effect of Chaihu-Shu-Gan-San. Metabolites. 2020;10(2):63.
Study M680	Zhang F 2020	5-Fluorouracil induced dysregulation of the microbiome-gut-brain axis manifesting as depressive like behaviors in rats	In this study, behavioral experiments were initially performed to determine whether the rats developed depression-like behaviors after 4 days 5-fluorouracil treatment. Sprague-Dawley rats were divided into the following 4 groups: (1) control group (vehicle injection, n = 10), (2) 5-fluorouracil group (5-fluorouracil intraperitoneal injection of 40 mg/kg once a day for 4 days, n = 10), (3) 5-fluor…	5-Fluorouracil induced depression model	Other animal model	Animal model	Sprague-Dawley rat	Rat	Prefrontal cortex	Brain	Central	NMR: Bruker 600 MHz AVANCE III spectrometer	NMR	Sucrose preference test, tail suspension test	36	Unavailable	32574836	10.1016/j.bbadis.2020.165884	Zhang F, Chen H, Zhang R, et al. 5-Fluorouracil induced dysregulation of the microbiome-gut-brain axis manifesting as depressive like behaviors in rats. Biochim Biophys Acta Mol Basis Dis. 2020;1866(10):165884.
Study M681	Zhang HY 2020	Serum metabolomics reveals the intervention mechanism and compatible regularity of Chaihu Shu Gan San on chronic unpredictable mild stress-induced depression rat model	The aim of this study was to provide a comprehensive study of the intervention mechanism and compatible regularity of Chaihu Shu Gan San (CSGS) and four compatibility groups (NJ, NC, NZ and NS) in a chronic unpredictable mild stress (CUMS)-induced depression model. Sprague-Dawley rats were divided into the following 7 groups (n = 6 in each group): (1) control group, (2) CUMS group, (3) CUMS + Cha…	Chronic mild stress model	Chronic mild stress model	Animal model	Sprague-Dawley rat	Rat	Serum	Blood	Peripheral	LC-MS: Waters Acquity UPLC I-Class system (Waters Corp., Milford, MA, USA) with Waters definition accurate mass quadrupole time-of-flight (Q-TOF) Xevo G2-S mass spectrometer (Waters Corp., Milford, MA, USA)	MS-based	Sucrose preference test	42	Unavailable	32419180	10.1111/jphp.13286	Zhang H, Huang H, Song H, et al. Serum metabolomics reveals the intervention mechanism and compatible regularity of Chaihu Shu Gan San on chronic unpredictable mild stress-induced depression rat model. J Pharm Pharmacol. 2020;72(8):1133-1143.
Study M682	Zhang H 2020	A metabolomic study on the gender-dependent effects of maternal exposure to fenvalerate on neurodevelopment in offspring mice	The aim of this study was to identify the effects of maternal exposure to fenvalerate on neurodevelopment in offspring mice. Pregnant ICR mice were randomly divided into 2 groups, including the control group and the fenvalerate group (fenvalerate 30 mg/kg/day, gavage, from D8 to D18 during pregnancy). Thirty-five-day old ICR offsprings (fenvalerate-treated offspring group and control offspring gr…	Fenvalerate induced depression model	Other animal model	Animal model	ICR mouse	Mouse	Serum	Blood	Peripheral	LC-MS: UltiMate3000 high-performance liquid chromatography system (Dionex, Germering, Germany) coupled with the Q-Exactive mass spectrometer (Thermo Fisher Scientific, Bremen, Germany)	MS-based	Forced swimming test	12	Unavailable	31869608	10.1016/j.scitotenv.2019.136130	Zhang H, Lu T, Feng Y, et al. A metabolomic study on the gender-dependent effects of maternal exposure to fenvalerate on neurodevelopment in offspring mice. Sci Total Environ. 2020;707:136130.
Study M683	Zhang HC 2020	An integrative metabolomics and network pharmacology method for exploring the effect and mechanism of Radix Bupleuri and Radix Paeoniae Alba on anti-depression	In this study, metabolomics and network pharmacology methods were used to explore the potential mechanism of antidepressant-like effects of the Radix Bupleuri and Radix Paeoniae Alba drug pair. Chronic unpredictable mild stress (CUMS) model of depression was established. Sprague-Dawley rats were divided into the following 6 groups (n = 10 in each group): (1) control group, (2) CUMS group, (3) CUM…	Chronic mild stress model	Chronic mild stress model	Animal model	Sprague-Dawley rat	Rat	Urine	Urine	Peripheral	LC-MS: AB-5600 HPLC-Q/TOF-MS (AB SCIEX)	MS-based	Sucrose preference test, forced swimming test	60	Unavailable	32653815	10.1016/j.jpba.2020.113435	Zhang H, Zhang S, Hu M, et al. An integrative metabolomics and network pharmacology method for exploring the effect and mechanism of Radix Bupleuri and Radix Paeoniae Alba on anti-depression. J Pharm Biomed Anal. 2020;189:113435.
Study M684	Zhang K 2020	Electroacupuncture relieves LPS-induced depression-like behaviour in rats through IDO-mediated tryptophan-degrading pathway	The aim of this study was to observe the effects of electroacupuncture on depression-like behaviour in lipopolysaccharide (LPS)-treated rats and the underlying mechanism. Wistar rats were divided into the following 3 groups (n = 8 in each group): (1) control group (vehicle injection), (2) LPS group (LPS intraperitoneal injection for 1 week, 0.5 mg/kg), and (3) LPS + electroacupuncture group (LPS …	Lipopolysaccharide induced depression model	Lipopolysaccharide induced depression model	Animal model	Wistar rat	Rat	Hippocampus	Brain	Central	LC-MS: Agilent 1290 Infinity II UHPLC system coupled to 6470A triple quadrupole mass spectrometer (Santa Clara, CA, United States)	MS-based	Sucrose preference test, forced swimming test	18	Unavailable	33116524	10.2147/NDT.S274778	Zhang K, Liu R, Gao Y, et al. Electroacupuncture relieves LPS-induced depression-like behaviour in rats through IDO-mediated tryptophan-degrading pathway. Neuropsychiatr Dis Treat. 2020;16:2257-2266.
Study M685	Zhang Y 2020	Reduced neuronal cAMP in the nucleus accumbens damages blood-brain barrier integrity and promotes stress vulnerability	The aim of this study was to investigate the effect of chronic social stress on the endothelial tight junction protein expression in the nucleus accumbens. Metabolomic profiling of the nucleus accumbens, prefrontal cortex, and hippocampus of social defeat-stressed (SDS) mice were performed to identify the molecular events that mediate blood-brain barrier breakdown. C57BL/6J mice were divided into…	Social defeat model	Social defeat model	Animal model	C57BL/6J mouse	Mouse	Nucleus accumbens; Hippocampus; Prefrontal cortex	Brain; Brain; Brain	Central; Central; Central	GC-MS: GCMS-QP2010 Ultra (Shimadzu, Japan) system; LC-MS: HPLC Triple-TOF/MS 5600 system (AB SCIEX, USA)	MS-based; MS-based	Social interaction test, tail suspension test, sucrose preference test, forced swimming test	28	Unavailable	31812254	10.1016/j.biopsych.2019.09.027	Zhang Y, Lu W, Wang Z, et al. Reduced neuronal cAMP in the nucleus accumbens damages blood-brain barrier integrity and promotes stress vulnerability. Biol Psychiatry. 2020;87(6):526-537.
Study M688	Zhou XJ 2020b	Anti-depressive effects of Kai-Xin-San on lipid metabolism in depressed patients and CUMS rats using metabolomic analysis	The aim of this study was to assess the effects of Kai-Xin-San (KXS) on lipid metabolism in rats exposed to chronic and unpredictable mild stress (CUMS). Wistar rats were divided into the following 4 groups (n = 10 in each group): (1) control group, (2) CUMS group, (3) CUMS + Kai-Xin-San group (stressor plus Kai-Xin-San treatment at the dose of 676 mg/kg/day), and (4) CUMS + fluoxetine group (str…	Chronic mild stress model	Chronic mild stress model	Animal model	Wistar rat	Rat	Serum	Blood	Peripheral	LC-MS: Agilent 1100 quaternary high-performance liquid chromatography (Agilent, EASY-nLC 1000, USA) with Q-Exactive mass spectrometer (Thermo Finnigan, Germany)	MS-based	Sucrose preference test, forced swimming test	40	Unavailable	31991203	10.1016/j.jep.2020.112615	Zhou X, Wang J, Lu Y, et al. Anti-depressive effects of Kai-Xin-San on lipid metabolism in depressed patients and CUMS rats using metabolomic analysis. J Ethnopharmacol. 2020;252:112615.
Study M689	Zhu YL 2020	Metabolomics analysis of the antidepressant prescription Danzhi Xiaoyao Powder in a rat model of Chronic Unpredictable Mild Stress (CUMS)	The aim of this study was to the mechanism of the antidepressant effect of Danzhi Xiaoyao Powder on a rat model of chronic unpredictable mild stress (CUMS). Sprague-Dawley rats were divided into the following 3 groups: (1) control group, (2) CUMS group, and (3) CUMS + Danzhi Xiaoyao Powder group (stressor plus Danzhi Xiaoyao Powder treatment at the dose of 25 mg/kg). The CUMS stress procedure las…	Chronic mild stress model	Chronic mild stress model	Animal model	Sprague-Dawley rat	Rat	Plasma	Blood	Peripheral	LC-MS: Agilent 1290 Infinity LC Ultra High Performance Liquid Chromatography System (UPLC) with mass spectrometry	MS-based	Sucrose preference test, forced swimming test	30	Unavailable	32387465	10.1016/j.jep.2020.112832	Zhu YL, Li SL, Zhu CY, et al. Metabolomics analysis of the antidepressant prescription Danzhi Xiaoyao Powder in a rat model of Chronic Unpredictable Mild Stress (CUMS). J Ethnopharmacol. 2020;260:112832.
Study M690	Chai C 2021	Anti-depressant effect of Zhi-zi-chi decoction on CUMS mice and elucidation of its signaling pathway	The aim of this study was to evaluate the effect of Zhi-zi-chi decoction on relieving depression via behavioral tests, serum metabolomics and signaling target expression analysis on chronic unpredictable mild stress (CUMS) model mice. Balb/c mice were divided into the following 7 groups (n = 10 in each group): (1) control group, (2) Zhi-zi-chi decoction control group (no stress, plus vehicle trea…	Chronic mild stress model	Chronic mild stress model	Animal model	Balb/c mouse	Mouse	Serum	Blood	Peripheral	LC-MS: ultra-fast liquid chromatography system (Shimadzu Corporation UFLC XR, Kyoto, Japan) with triple time-of-flight mass spectrometer (TripleTOF 5600 system, AB Sciex, Foster City, CA, USA)	MS-based	Sucrose preference test, forced swimming test, tail suspension test	70	Unavailable	32827659	10.1016/j.jep.2020.113283	Chai C, Jin B, Yan Y, et al. Anti-depressant effect of Zhi-zi-chi decoction on CUMS mice and elucidation of its signaling pathway. J Ethnopharmacol. 2021;266:113283.
Study M691	Li X 2021	Integrated network pharmacology and metabolomics to dissect the combination mechanisms of Bupleurum chinense DC-Paeonia lactiflora Pall herb pair for treating depression	In this study, the combined effect of Chaihu-Baishao was evaluated by the chronic unpredictable mild stress (CUMS) rat model. Sprague-Dawley rats were divided into the following 5 groups (n = 8 in each group): (1) control group, (2) CUMS group, (3) CUMS + low dose of Baishao group (stressor plus Baishao treatment at the dose of 7.5 g/kg), (4) CUMS + low dose of Chaihu group (stressor plus Chaihu …	Chronic mild stress model	Chronic mild stress model	Animal model	Sprague-Dawley rat	Rat	Plasma	Blood	Peripheral	LC-MS: Thermo-Fisher Dionex UltiMate 3000 UHPLC-Q Exactive Orbitrap-MS (Thermo Fisher, USA)	MS-based	Sucrose preference test, forced swimming test	40	Unavailable	32810624	10.1016/j.jep.2020.113281	Li X, Qin XM, Tian JS, et al. Integrated network pharmacology and metabolomics to dissect the combination mechanisms of Bupleurum chinense DC-Paeonia lactiflora Pall herb pair for treating depression. J Ethnopharmacol. 2021;264:113281.
Study M693	Setoyama D 2021b	Personality classification enhances blood metabolome analysis and biotyping for major depressive disorders: two-species investigation	In this study, the authors obtained the plasma metabolites profiles of the chronic social defeat (SD) mice by LCMS-based metabolome analysis. C57BL/6J mice were divided into the following 2 groups (n = 8 in each group): (1) control group, and (2) SDS group (consecutive social stress for 10 consecutive days). Six plasma samples per group were used for metabonomic analysis.	Social defeat model	Social defeat model	Animal model	C57BL/6J mouse	Mouse	Plasma	Blood	Peripheral	LC-MS: LCMS 8060 instrument (Shimadzu, Japan)	MS-based	Not reported	16	Unavailable	33038697	10.1016/j.jad.2020.09.118	Setoyama D, Yoshino A, Takamura M, et al. Personality classification enhances blood metabolome analysis and biotyping for major depressive disorders: two-species investigation. J Affect Disord. 2021;279:20-30.
Study M695	Song YG 2021	Raw and wine processed Schisandra chinensis attenuate anxiety like behavior via modulating gut microbiota and lipid metabolism pathway	The aim of this study was to investigate the possible mechanism and related metabolism of Schisandra chinensis and wine processed Schisandra chinensis ameliorating anxiety behavior through modulating gut microbiota. Chronic unpredictable mild stress (CUMS) model was established. Sprague-Dawley rats were divided into the following 4 groups (n = 6 in each group): (1) control group, (2) CUMS group, …	Chronic mild stress model	Chronic mild stress model	Animal model	Sprague-Dawley rat	Rat	Plasma	Blood	Peripheral	LC-MS: not reported	MS-based	Forced swimming test, tail suspension test	24	Unavailable	33007392	10.1016/j.jep.2020.113426	Song Y, Shan B, Zeng S, et al. Raw and wine processed Schisandra chinensis attenuate anxiety like behavior via modulating gut microbiota and lipid metabolism pathway. J Ethnopharmacol. 2021;266:113426.
Study M696	Yang JN 2021	A green and efficient pseudotargeted lipidomics method for the study of depression based on ultra-high performance supercritical fluid chromatography-tandem mass spectrometry	In this study, a green andefficient pseudotargeted lipidomics method based on ultra-high performancesupercritical fluid chromatography-tandem mass spectrometry (UHPSFC-MS/MS) was developed. The UHPSFC-MS/MS-based pseudotargeted method was applied to the lipidomics study of the therapeutic effects of liquiritin on chronic unpredictable mild stress (CUMS) model of depression. Sprague-Dawley rats we…	Chronic mild stress model	Chronic mild stress model	Animal model	Sprague-Dawley rat	Rat	Plasma	Blood	Peripheral	LC-MS: LCMS-8060 mass spectrometer (Shimadzu, Japan)	MS-based	Not reported	36	Unavailable	33017797	10.1016/j.jpba.2020.113646	Yang J, Liu D, Jin W, et al. A green and efficient pseudotargeted lipidomics method for the study of depression based on ultra-high performance supercritical fluid chromatography-tandem mass spectrometry. J Pharm Biomed Anal. 2021;192:113646.
Study M697	Carnevali L 2020	Antidepressant-like effects of pharmacological inhibition of FAAH activity in socially isolated female rats	The aim of this study was to measure the development of behavioral (passive stress coping, anhedonia) and biological (reduced hippocampal BDNF levels, HPA axis hyperactivity, body weight loss) alterations in adult female rats exposed to prolonged social isolation. Groningen rats were divided into the following 3 groups (n = 10 in each group): (1) control group (pair-housed rats), (2) social isola…	Chronic social isolation induced depression model	Other animal model	Animal model	Groningen rat	Rat	Hippocampus; Plasma	Brain; Blood	Central; Peripheral	LC-MS: Thermo Accela UHPLC gradient system with Thermo TSQ Quantum Max triple quadrupole mass spectrometer (Thermo, USA)	MS-based	Sucrose preference test, forced swimming test	30	Unavailable	31948828	10.1016/j.euroneuro.2019.12.119	Carnevali L, Statello R, Vacondio F, et al. Antidepressant-like effects of pharmacological inhibition of FAAH activity in socially isolated female rats. Eur Neuropsychopharmacol. 2020;32:77-87.
Study M698	Guo JJ 2020	Proteomics-based screening of the target proteins associated with antidepressant-like effect and mechanism of Saikosaponin A	The aim of this study was to explore the anti-depression effect of SA and screen the target proteins regulated by Saikosaponin A in a rat model of chronic unpredictable mild stress (CUMS)-induced depression. Sprague-Dawley rats were divided into the following 3 groups (n = 15 in each group): (1) control group, (2) CUMS group, and (3) CUMS + Saikosaponin A group (stressor plus Saikosaponin A treat…	Chronic mild stress model	Chronic mild stress model	Animal model	Sprague-Dawley rat	Rat	Hippocampus	Brain	Central	LC-MS: Agilent 1200 series HPLC system (Agilent, USA) with mass spectrometer (Agilent, 6410B, USA)	MS-based	Sucrose preference test	18	Unavailable	31762213	10.1111/jcmm.14695	Guo J, Zhang F, Gao J, et al. Proteomics-based screening of the target proteins associated with antidepressant-like effect and mechanism of Saikosaponin A. J Cell Mol Med. 2020;24(1):174-188.
Study M700	Chen JJ 2019	Absence of gut microbiota affects lipid metabolism in the prefrontal cortex of mice	In this study, germ-free (GF) mice, specific pathogen-free (SPF) mice and colonized GF (CGF) mice were used to study the effects of gut microbiota on the lipid metabolism in the prefrontal cortex of mice. Balb/c mice were divided into the following 3 groups (n = 8 in each group): (1) control group (specific pathogen-free), (2) germ-free group, and (3) colonized germ-free group (germ-free mice pla…	Germ-free induced depression group	Other animal model	Animal model	Balb/c mouse	Mouse	Prefrontal cortex	Brain	Central	LC-MS: UHPLC (1290 Infinity LC, Agilent Technologies) coupled to quadrupole time-of-flight (AB Sciex TripleTOF 6600)	MS-based	Forced swimming test	24	Unavailable	31587617	10.1080/01616412.2019.1675021	Chen JJ, Xie J, Zeng BH, et al. Absence of gut microbiota affects lipid metabolism in the prefrontal cortex of mice. Neurol Res. 2019;41(12):1104-1112.
Study M705	Portero-Tresserra M 2018	Maternal separation increases alcohol-drinking behaviour and reduces endocannabinoid levels in the mouse striatum and prefrontal cortex	The aim of this study was to evaluate the long-term effects of maternal separation with early weaning (MSEW) on emotional and social behaviour, alcohol rewarding properties, and alcohol consumption, abstinence and relapse in adolescent male C57BL/6 mice. C57BL/6 mice were divided into the following 2 groups: (1) control group (standard nest), and (2) maternal separation group (maternal separation…	Maternal separation model	Other animal model	Animal model	C57BL/6 mouse	Mouse	Striatum; Prefrontal cortex; Plasma	Brain; Brain; Blood	Central; Central; Peripheral	LC-MS: Agilent 6410 triple quadrupole (Agilent Technologies, Wilmington, DE); Agilent 6410 triple quadrupole (Agilent Technologies, Wilmington, DE) (Waters Associates, Milford, MA, USA)	MS-based	Tail suspension test	19	Unavailable	29478745	10.1016/j.euroneuro.2018.02.003	Portero-Tresserra M, Gracia-Rubio I, Cantacorps L, et al. Maternal separation increases alcohol-drinking behaviour and reduces endocannabinoid levels in the mouse striatum and prefrontal cortex. Eur Neuropsychopharmacol. 2018;28(4):499-512.
Study M710	Zhang X 2016	Rhodioloside ameliorates depressive behavior via up-regulation of monoaminergic system activity and anti-inflammatory effect in olfactory bulbectomized rats	In this study, the olfactory bulbectomized model was used to investigate the antidepressant-like effect of Rhodioloside. Sprague-Dawley rats were divided into the following 5 groups (n = 8 in each group): (1) control group (sham olfactory bulbectomized rats), (2) olfactory bulbectomized group (olfactory bulbectomized rats), (3) olfactory bulbectomized + amitriptyline group (olfactory bulbectomize…	Olfactory bulbectomy induced depression model	Other animal model	Animal model	Sprague-Dawley rat	Rat	Prefrontal cortex	Brain	Central	LC-MS: HPLC-MS (Waters Corp., Milford, MA, USA)	MS-based	Sucrose preference test	25	Unavailable	27214337	10.1016/j.intimp.2016.05.008	Zhang X, Du Q, Liu C, et al. Rhodioloside ameliorates depressive behavior via up-regulation of monoaminergic system activity and anti-inflammatory effect in olfactory bulbectomized rats. Int Immunopharmacol. 2016;36:300-304.
Study M711	Zheng F 2018	[Effect of unpredictable chronic mild stress on gut microbiota in mice]	The aim of this study was to study the effect of unpredictable chronic mild stress (CUMS) on gut microbiota in mice. C57BL/6 mice were divided into the following 2 groups (n = 12 in each group): (1) control group, and (2) CUMS group. The CUMS stress procedure lasted for 5 weeks. The changes of neurotransmitters in hippocampus of mice were determined by LC-MS/MS.	Chronic mild stress model	Chronic mild stress model	Animal model	C57BL/6 mouse	Mouse	Hippocampus	Brain	Central	LC-MS: not reported	MS-based	Sucrose preference test, forced swimming test, tail suspension test	24	Unavailable	N/A	10.3969/j.issn.1001-1978.2018.11.012	Zheng F, Zhu H, Zhou J, et al. [Effect of unpredictable chronic mild stress on gut microbiota in mice]. Chinese Pharmacological Bulletin 2018;34(11):1533-8. (Article in Chinese: 郑方, 朱晗, 周瑾, 等. 慢性轻度不可预知应激对小鼠肠道菌群结构的影响. 中国药理学通报 2018;34(11):1533-8.)
Study M713	Zhu H 2020a	Long-term stability and characteristics of behavioral, biochemical, and molecular markers of three different rodent models for depression	The aim of this study was to explore the long-term differences between three mouse models for depression, including chronic unpredictable mild stress (CUMS), corticosterone model, and olfactory bulbectomy models. C57BL/6 mice were divided into the following 2 groups (n = 30 in each group): (1) control group (no stress), and (2) CUMS group (a variety of unpredictable mild stressors). Behavioral te…	Chronic mild stress model	Chronic mild stress model	Animal model	C57BL/6 mouse	Mouse	Hippocampus	Brain	Central	LC-MS: not reported	MS-based	Forced swimming test, tail suspension test	20	Unavailable	31867894	10.1002/brb3.1508	Zhu H, Tao Y, Wang T, et al. Long-term stability and characteristics of behavioral, biochemical, and molecular markers of three different rodent models for depression. Brain Behav. 2020;10(2):e01508.
Study M714	Zhu H 2020b	Long-term stability and characteristics of behavioral, biochemical, and molecular markers of three different rodent models for depression	The aim of this study was to explore the long-term differences between three mouse models for depression, including chronic unpredictable mild stress (CUMS), corticosterone model, and olfactory bulbectomy models. C57BL/6 mice were divided into the following 2 groups (n = 30 in each group): (1) control group (saline injections), and (2) corticosterone group (corticosterone i.p. administered 40 mg/…	Corticosterone induced depression model	Other animal model	Animal model	C57BL/6 mouse	Mouse	Hippocampus	Brain	Central	LC-MS: not reported	MS-based	Forced swimming test, tail suspension test	20	Unavailable	31867894	10.1002/brb3.1508	Zhu H, Tao Y, Wang T, et al. Long-term stability and characteristics of behavioral, biochemical, and molecular markers of three different rodent models for depression. Brain Behav. 2020;10(2):e01508.
Study M720	Tian Y 2020	Alterations of neurotransmitters and related metabolites in the habenula from CUMS-susceptible and -resilient rats	In this study, chronic unpredictable mild stress (CUMS) model was established in rats, susceptible group and resilient group were distinguished according to depressive-like behaviors. Sprague-Dawley rats were divided into the following 3 groups: (1) control group, (2) CUMS susceptible group, and (3) CUMS resilient group. The CUMS stress procedure lasted for 4 weeks. Multiple neurotransmitters and…	Chronic mild stress model	Chronic mild stress model	Animal model	Sprague-Dawley rat	Rat	Habenula	Brain	Central	LC-MS: not reported	MS-based	Sucrose preference test, forced swimming test	18	Unavailable	33246560	10.1016/j.bbrc.2020.11.065	Tian Y, Wu Z, Wang Y, et al. Alterations of neurotransmitters and related metabolites in the habenula from CUMS-susceptible and -resilient rats. Biochem Biophys Res Commun. 2020;S0006-291X(20)32109-4.
Study M721	Siopi E 2020a	Changes in gut microbiota by chronic stress impair the efficacy of fluoxetine	In this study, the authors used the chronic unpredictable mild stress (CUMS) model of depression to study the effect of gut microbiota on the antidepressant and neurogenic effects of fluoxetine. C57BL/6J mice were divided into the following 3 groups: (1) control group, (2) CUMS group, and (3) CUMS + fluoxetine group (stressor plus fluoxetine treatment at the dose of 18 mg/kg). The CUMS stress pro…	Chronic mild stress model	Chronic mild stress model	Animal model	C57BL/6J mouse	Mouse	Hippocampus; Serum	Brain; Blood	Central; Peripheral	LC-MS: Waters ACQUITY UPLC and Thermo-Finnigan LTQ mass spectrometer; GC-MS: Thermo-Finnigan Trace DSQ fast-scanning single-quadrupole mass spectrometer	MS-based; MS-based	Forced swimming test, tail suspension test	15	Unavailable	32187541	10.1016/j.celrep.2020.02.099	Siopi E, Chevalier G, Katsimpardi L, et al. Changes in gut microbiota by chronic stress impair the efficacy of fluoxetine. Cell Rep. 2020;30(11):3682-3690.e6.
Study M722	Siopi E 2020b	Changes in gut microbiota by chronic stress impair the efficacy of fluoxetine	In this study, the authors used the chronic unpredictable mild stress (CUMS) model of depression to study the effect of gut microbiota on the antidepressant and neurogenic effects of fluoxetine. C57BL/6J mice were divided into the following 4 groups: (1) control-transferred group (microbiota recipient mice, transfer from control mice), (2) CUMS-transferred group (microbiota recipient mice, transf…	Fecal microbiota transplantation induced depression model	Other animal model	Animal model	C57BL/6J mouse	Mouse	Hippocampus; Serum	Brain; Blood	Central; Peripheral	LC-MS: Waters ACQUITY UPLC and Thermo-Finnigan LTQ mass spectrometer; GC-MS: Thermo-Finnigan Trace DSQ fast-scanning single-quadrupole mass spectrometer	MS-based; MS-based	Forced swimming test, tail suspension test	20	Unavailable	32187541	10.1016/j.celrep.2020.02.099	Siopi E, Chevalier G, Katsimpardi L, et al. Changes in gut microbiota by chronic stress impair the efficacy of fluoxetine. Cell Rep. 2020;30(11):3682-3690.e6.
Study M728	Deng YY 2021a	Involvement of the microbiota-gut-brain axis in chronic restraint stress: disturbances of the kynurenine metabolic pathway in both the gut and brain	In this study, a murine model of chronic restraint stress (CRS) was established to investigate the metabolic signaling of tryptophan neurotransmission at the intestinal and central levels in depression. C57BL/6 J mice were divided into the following 4 groups: (1) control group, (2) CRS group, (3) citalopram group (citalopram treatment at the dose of 10 mg/kg), and (4) CRS + citalopram group (CRS …	Chronic restraint stress model	Chronic restraint stress model	Animal model	C57BL/6 J mouse	Mouse	Prefrontal cortex; Hippocampus; Serum	Brain; Brain; Blood	Central; Central; Peripheral	LC-MS: UHPLC Ultimate 3000 system coupled with a Q Exactive hybrid quadrupole-orbitrap mass spectrometer	MS-based	Sucrose preference test, forced swimming test	40	Unavailable	33535879	10.1080/19490976.2020.1869501	Deng Y, Zhou M, Wang J, et al. Involvement of the microbiota-gut-brain axis in chronic restraint stress: disturbances of the kynurenine metabolic pathway in both the gut and brain. Gut Microbes. 2021 Jan-Dec;13(1):1-16.
Study M729	Deng YY 2021b	Involvement of the microbiota-gut-brain axis in chronic restraint stress: disturbances of the kynurenine metabolic pathway in both the gut and brain	In this study, a murine model of chronic restraint stress (CRS) was established to investigate the metabolic signaling of tryptophan neurotransmission at the intestinal and central levels in depression. C57BL/6 J mice were divided into the following 4 groups: (1) control group, (2) CRS group, (3) 1-methyl-tryptophan group (1-methyl-tryptophan treatment at the dose of 15 mg/kg), and (4) CRS + 1-me…	Chronic restraint stress model	Chronic restraint stress model	Animal model	C57BL/6 J mouse	Mouse	Hippocampus	Brain	Central	LC-MS: UHPLC Ultimate 3000 system coupled with a Q Exactive hybrid quadrupole-orbitrap mass spectrometer	MS-based	Sucrose preference test, forced swimming test	40	Unavailable	33535879	10.1080/19490976.2020.1869501	Deng Y, Zhou M, Wang J, et al. Involvement of the microbiota-gut-brain axis in chronic restraint stress: disturbances of the kynurenine metabolic pathway in both the gut and brain. Gut Microbes. 2021 Jan-Dec;13(1):1-16.
Study M730	Deng YY 2021c	Involvement of the microbiota-gut-brain axis in chronic restraint stress: disturbances of the kynurenine metabolic pathway in both the gut and brain	In this study, a murine model of chronic restraint stress (CRS) was established to investigate the metabolic signaling of tryptophan neurotransmission at the intestinal and central levels in depression. C57BL/6 J mice were divided into the following 4 groups: (1) control group, (2) CRS group, (3) Parabacteroides distasonis group (Parabacteroides distasonis treatment at the dose of 4 × 10^10 CFU/m…	Chronic restraint stress model	Chronic restraint stress model	Animal model	C57BL/6 J mouse	Mouse	Hippocampus	Brain	Central	LC-MS: UHPLC Ultimate 3000 system coupled with a Q Exactive hybrid quadrupole-orbitrap mass spectrometer	MS-based	Sucrose preference test, forced swimming test	40	Unavailable	33535879	10.1080/19490976.2020.1869501	Deng Y, Zhou M, Wang J, et al. Involvement of the microbiota-gut-brain axis in chronic restraint stress: disturbances of the kynurenine metabolic pathway in both the gut and brain. Gut Microbes. 2021 Jan-Dec;13(1):1-16.
Study M732	Hao CY 2020	Intravenous administration of sodium propionate induces antidepressant or prodepressant effect in a dose dependent manner	The aim of this study was to investigate the effects of propionate on depression. Propionate dose gradients were intravenously administrated to rats exposed to chronic unpredictable mild stress (CUMS) for 1 week. Sprague-Dawley rats were divided into the following 5 groups (n = 16 in each group): (1) control group, (2) CUMS group, (3) CUMS + low dose of propionate group (stressor plus propionate …	Chronic mild stress model	Chronic mild stress model	Animal model	Sprague-Dawley rat	Rat	Hippocampus	Brain	Central	LC-MS: Thermo Scientific Dionex Ultimate 3000 RSLC system combined with a Thermo Q Executive Orbitrap mass spectrometer; GC-MS: trace gas chromatograph coupled with a Polyris Q Ion Trap mass spectrometer (Thermo Fisher Scientific, MA, USA)	MS-based; MS-based	Sucrose preference test, forced swimming test, tail suspension test	80	Unavailable	33199803	10.1038/s41598-020-77085-z	Hao C, Gao Z, Liu X, et al. Intravenous administration of sodium propionate induces antidepressant or prodepressant effect in a dose dependent manner. Sci Rep. 2020 Nov 16;10(1):19917.
Study M736	Kamoun N 2021	Long-lasting analgesic and neuroprotective action of the non-benzodiazepine anxiolytic etifoxine in a mouse model of neuropathic pain	The aim of this study was to evaluate the potential action of etifoxine in the relief of both somatosensory and affective consequences of neuropathic pain. C57BL6J mice were divided into the following 4 groups: (1) control group, (2) cuff group (neuropathic pain model), (3) cuff + vehicle group (neuropathic pain model plus vehicle treatment), and (4) cuff + etifoxine group (neuropathic pain model…	Neuropathic pain induced depression model	Other animal model	Animal model	C57BL6J mouse	Mouse	Brainstem	Brain	Central	LC-MS: Dionex Ultimate 3000 HPLC system coupled to a triple quadrupole mass spectrometer (Thermo Electron, San Jose, USA)	MS-based	Forced swimming test	23	Unavailable	33212115	10.1016/j.neuropharm.2020.108407	Kamoun N, Gazzo G, Goumon Y, et al. Long-lasting analgesic and neuroprotective action of the non-benzodiazepine anxiolytic etifoxine in a mouse model of neuropathic pain. Neuropharmacology. 2021 Jan;182:108407.
Study M738	Liu XJ 2021a	Integrating hippocampal metabolomics and network pharmacology deciphers the antidepressant mechanisms of Xiaoyaosan	The aim of this study was to indicate the hippocampal metabolic fluctuations of depression and to demonstrate the potential action of Xiaoyaosan against depression from the aspect of hippocampal metabolomics. A hippocampal metabolomics method was applied to evaluate the efficacy of Xiaoyaosan on rat model of chronic unpredictable mild stress (CUMS). Sprague-Dawley rats were divided into the follo…	Chronic mild stress model	Chronic mild stress model	Animal model	Sprague-Dawley rat	Rat	Hippocampus	Brain	Central	GC-MS: Thermo Polaris Q Ion Trap mass spectrometer (Thermo Fisher Scientific Inc., MA, USA) with a DB-5MS capillary column	MS-based	Sucrose preference test	18	Unavailable	33152435	10.1016/j.jep.2020.113549	Liu X, Wei F, Liu H, et al. Integrating hippocampal metabolomics and network pharmacology deciphers the antidepressant mechanisms of Xiaoyaosan. J Ethnopharmacol. 2021 Mar 25;268:113549.
Study M739	Liu XJ 2021b	Serum metabolomics reveals compatibility rules of the antidepressant effects of Xiaoyaosan and its efficacy groups	In this study, the chronic unpredictable mild stress (CUMS) depression-like model was constructed. Afterwards, Xiaoyaosan was divided into the Shugan and the Jianpi groups according to the research strategy of efficacy groups. Sprague-Dawley rats were divided into the following 4 groups (n = 6 in each group): (1) control group, (2) CUMS group, (3) CUMS + venlafaxine group (stressor plus venlafaxi…	Chronic mild stress model	Chronic mild stress model	Animal model	Sprague-Dawley rat	Rat	Serum	Blood	Peripheral	NMR: Bruker 600-MHz AVANCE III NMR spectrometer (Bruker, Germany)	NMR	Not reported	24	Unavailable	33676173	10.1016/j.psychres.2021.113827	Liu X, Wang Y, Lv M, et al. Serum metabolomics reveals compatibility rules of the antidepressant effects of Xiaoyaosan and its efficacy groups. Psychiatry Res. 2021 Feb 24;299:113827.
Study M742	Zhang L 2020	Curcumin improves chronic pain induced depression through regulating serum metabolomics in a rat model of trigeminal neuralgia	The aim of this study was to analyze the biomarkers related to depression in serum and to evaluate the anti-depression properties of curcumin in a chronic pain-induced depression model of rats. Sprague-Dawley rats were divided into the following 3 groups (n = 8 in each group): (1) control group (n = 8), (2) trigeminal neuralgia group (n = 8), and (3) trigeminal neuralgia + curcumin group (trigemi…	Neuropathic pain induced depression model	Other animal model	Animal model	Sprague-Dawley rat	Rat	Serum	Blood	Peripheral	LC-MS: LCMS-IT-TOF system (Shimadzu, Japan)	MS-based	Sucrose preference test, forced swimming test	25	Unavailable	33402844	10.2147/JPR.S283782	Zhang L, Ma Z, Wu Z, et al. Curcumin improves chronic pain induced depression through regulating serum metabolomics in a rat model of trigeminal neuralgia. J Pain Res. 2020 Dec 29;13:3479-3492.
Study M743	Shan BX 2020a	Gut microbiome-derived lactate promotes to anxiety-like behaviors through GPR81 receptor-mediated lipid metabolism pathway	The aim of this study was to investigate the direct links between the gut microbiome and metabolome and their impact on anxiety, behavior in chronic unpredictable stress (CUS) rats using the combination of microbiome and metabolome analyses. Sprague-Dawley rats were divided into the following 2 groups: (1) control group, and (2) CUS group. The CUS stress procedure lasted for 30 days. Plasma metab…	Chronic mild stress model	Chronic mild stress model	Animal model	Sprague-Dawley rat	Rat	Plasma	Blood	Peripheral	LC-MS: UltiMate 3000 UHPLC system (Thermo Scientific, San Jose, CA, USA) with orbitrap mass spectrometer (LTQ ORBITRAP VELOS PRO, Thermo Fisher Scientific, San Jose, CA, USA)	MS-based	Forced swimming test, tail suspension test	12	Unavailable	32402927	10.1016/j.psyneuen.2020.104699	Shan B, Ai Z, Zeng S, et al. Gut microbiome-derived lactate promotes to anxiety-like behaviors through GPR81 receptor-mediated lipid metabolism pathway. Psychoneuroendocrinology. 2020 Jul;117:104699.
Study M744	Shan BX 2020b	Gut microbiome-derived lactate promotes to anxiety-like behaviors through GPR81 receptor-mediated lipid metabolism pathway	The aim of this study was to investigate the direct links between the gut microbiome and metabolome and their impact on anxiety, behavior in chronic unpredictable stress (CUS) rats using the combination of microbiome and metabolome analyses. Sprague-Dawley rats were divided into the following 2 groups: (1) control group, and (2) CUS group. The CUS stress procedure lasted for 30 days. Then fresh f…	Fecal microbiota transplantation induced depression model	Other animal model	Animal model	Sprague-Dawley rat	Rat	Hippocampus	Brain	Central	LC-MS: UltiMate 3000 UHPLC system (Thermo Scientific, San Jose, CA, USA) with orbitrap mass spectrometer (LTQ ORBITRAP VELOS PRO, Thermo Fisher Scientific, San Jose, CA, USA)	MS-based	Forced swimming test, tail suspension test	12	Unavailable	32402927	10.1016/j.psyneuen.2020.104699	Shan B, Ai Z, Zeng S, et al. Gut microbiome-derived lactate promotes to anxiety-like behaviors through GPR81 receptor-mediated lipid metabolism pathway. Psychoneuroendocrinology. 2020 Jul;117:104699.
Study M748	Taniguchi E 2021	Photoperiodic changes in hippocampal neurogenesis and plasma metabolomic profiles in relation to depression-like behavior in mice	The aim of this study was to examine the effects of photoperiod on plasma metabolomic profiles in relation to depression-like behavior to understand a possible linkage between peripheral metabolism and behavior. C57BL/6 J mice were divided into the following 2 groups: (1) long-day group (light–dark cycle of 16 h and 8 h for three weeks), and (2) short-day group (light–dark cycle of 8 h and 16 h f…	Photoperiodic alteration induced depression	Other animal model	Animal model	C57BL/6 J mouse	Mouse	Plasma	Blood	Peripheral	LC-MS: not reported	MS-based	Forced swimming test	6	Unavailable	33482168	10.1016/j.bbr.2021.113136	Taniguchi E, Tashiro A, Hattori A, et al. Photoperiodic changes in hippocampal neurogenesis and plasma metabolomic profiles in relation to depression-like behavior in mice. Behav Brain Res. 2021 Apr 9;403:113136.
Study M755	Xu K 2021	Chronic D-ribose and D-mannose overload induce depressive/anxiety-like behavior and spatial memory impairment in mice	The aim of this study was to examine the effects of low- and high-dose D-ribose and D-mannose on depressive- and anxiety-like behavior. C57BL/6J mice were divided into the following 2 groups: (1) control group, and (2) high-dose D-ribose group (D-ribose daily intraperitoneal injections at the dose of 4 g/kg for 4 weeks). High-dose levels of D-ribose induced depressive-like behavior in mice. Nine …	D-ribose induced depression model	Other animal model	Animal model	C57BL/6J mouse	Mouse	Hippocampus	Brain	Central	LC-MS: Acquity UPLC I-Class (Waters Corp. Milford, MA) coupled to a Waters Xevo G2-S QTof massmspectrometry system	MS-based	Sucrose preference test, tail suspension test	18	https://www.ncbi.nlm.nih.gov/pmc/articles/PMC7854712/	33531473	10.1038/s41398-020-01126-4	Xu K, Wang M, Zhou W, et al. Chronic D-ribose and D-mannose overload induce depressive/anxiety-like behavior and spatial memory impairment in mice. Transl Psychiatry. 2021 Feb 2;11(1):90.
Study M758	Chen X 2021	Synergistic effect of several neurotransmitters in PFC-NAc-VTA neural circuit for the antidepression effect of Shuganheweitang in a chronic unpredictable mild stress model	The aim of this study was to verify the efficacy by modern methods and investigate the material basis for the efficacy of Shuganheweitang. Different fractions have been prepared and several neurotransmitters in the PFC-NAc-VTA neural circuit that maybe related to the mechanism of chronic unpredictable mild stress (CUMS)-induced depression have been detected. Sprague-Dawley rats were divided into …	Chronic mild stress model	Chronic mild stress model	Animal model	Sprague-Dawley rat	Rat	Prefrontal cortex; Nucleus accumbens; Ventral tegmental area	Brain; Brain; Brain	Central; Central; Central	LC-MS: LC-30 AD UPLC system with AB 4500 QTRAP Mass spectrometer (AB SCIEX, USA)	MS-based	Sucrose preference test, forced swimming test	80	Unavailable	N/A	10.1177/1934578X211002415	Chen X, Ma Y, Mou X, et al. Synergistic effect of several neurotransmitters in PFC-NAc-VTA neural circuit for the antidepression effect of Shuganheweitang in a chronic unpredictable mild stress model. Natural Product Communications 2021;16(3):1-14.
Study M760	Gao Y 2021	Metabolomic analysis of the hippocampus in a rat model of chronic mild unpredictable stress-induced depression based on a pathway crosstalk and network module approach	In this study, neurotransmitters in the hippocampus of rats with chronic unpredictable mild stress (CUMS) depression were detected. Rats were divided into the following 2 groups: (1) control group, and (2) CUMS group. Ten hippocampal samples per group were used for targeted metabonomic analysis.	Chronic mild stress model	Chronic mild stress model	Animal model	Rat	Rat	Hippocampus	Brain	Central	LC-MS: UPLC 1290 II chromatograph (Agilent, USA) with QTRAP 3200 mass spectrometer (AB SCIEX, USA)	MS-based	Not reported	20	Unavailable	33190083	10.1016/j.jpba.2020.113755	Gao Y, Mu J, Xu T, et al. Metabolomic analysis of the hippocampus in a rat model of chronic mild unpredictable stress-induced depression based on a pathway crosstalk and network module approach. J Pharm Biomed Anal. 2021 Jan 30;193:113755.
Study M764	Hoda U 2021	Embelin ameliorates cognitive dysfunction and progression of kindling in pentylenetetrazol-induced kindling in mice by attenuating brain inflammation	The aim of this study was to evaluate the effect of embelin on various epileptic models and related brain inflammation. Swiss albino mice were divided into the following 4 groups: (1) control group, (2) pentylenetetrazol group, (3) pentylenetetrazol + middle dose of embelin group (pentylenetetrazol plus embelin treatment at the dose of 10 mg/kg), and (4) pentylenetetrazol + high dose of embelin g…	Pentylenetetrazol induced depression model	Other animal model	Animal model	Swiss albino mouse	Mouse	Hippocampus; Cortex	Brain; Brain	Central; Central	LC-MS: Finnigan Surveyor UHPLC with online degasser and PDA detector coupled with ABI 4000 Q Trap mass spectrometer (Applied Biosystems, USA)	MS-based	Forced swimming test	32	Unavailable	33581600	10.1016/j.yebeh.2021.107788	Hoda U, Jain S, Samim M, et al. Embelin ameliorates cognitive dysfunction and progression of kindling in pentylenetetrazol-induced kindling in mice by attenuating brain inflammation. Epilepsy Behav. 2021 Mar;116:107788.
Study M767	Qu SY 2021	Analysis of antidepressant activity of Huang-Lian Jie-Du Decoction through network pharmacology and metabolomics	The aim of this study was to explore antidepressant activity of Huang-Lian Jie-Du Decoction (HLJDD), and evaluating active components and potential depression-associated targets. HLJDD was administered on chronic unpredictable mild stress-induced (CUMS) depressive mice. C57BL/6 mice were divided into the following 3 groups (n = 10 in each group): (1) control group, (2) CUMS group, and (3) CUMS + …	Chronic mild stress model	Chronic mild stress model	Animal model	C57BL/6 mouse	Mouse	Hippocampus; Cortex; Striatum; Amygdala	Brain; Brain; Brain; Brain	Central; Central; Central; Central	LC-MS: not reported	MS-based	Forced swimming test	30	Unavailable	33746756	10.3389/fphar.2021.619288	Qu SY, Li XY, Heng X, et al. Analysis of antidepressant activity of Huang-Lian Jie-Du Decoction through network pharmacology and metabolomics. Front Pharmacol. 2021 Mar 4;12:619288.
