# Supplementary material for: Metabolomic changes in animal models of depression: a systematic analysis
Source: Mol Psychiatry. 2021 Sep 1;26(12):7328–36. doi: 10.1038/s41380-021-01269-w (PMC8872989; doi:10.1038/s41380-021-01269-w)
Supplement: Supplementary file 16 — Supplementary Data 4 [file 41380_2021_1269_MOESM16_ESM.xlsx]

## Sheet: Metabolite
Supplementary Data 4. The full list of candidate metabolites.
ID	Metabolite_name	HMDB	KEGG	Pubchem	Study_ID	Groups	Tissue_Metabolite_level_1	Tissue_Metabolite_level_2	Tissue_Metabolite_level_3	Organism_Metabolite_level_1	Organism_Metabolite_level_2	Categories_of_depression_Metabolite_level_1	Categories_of_depression_Metabolite_level_2	Categories_of_depression_Metabolite_level_3	Platform_Metabolite_level	Up/Down_regulated
1	Imidazoleacetic acid	HMDB0002024	C02835	96215	Study M002	CUMS group vs. control group	Cerebral cortex	Brain	Central	Sprague-Dawley rat	Rat	Chronic mild stress model	Chronic mild stress model	Animal model	MS-based	Up
2	Methylimidazoleacetic acid	HMDB0002820	C05828	75810	Study M002	CUMS group vs. control group	Cerebral cortex	Brain	Central	Sprague-Dawley rat	Rat	Chronic mild stress model	Chronic mild stress model	Animal model	MS-based	Up
3	N-Acetyl-L-aspartic acid	HMDB0000812	C01042	65065	Study M002	CUMS group vs. control group	Cerebral cortex	Brain	Central	Sprague-Dawley rat	Rat	Chronic mild stress model	Chronic mild stress model	Animal model	MS-based	Up
4	L-Phenylalanine	HMDB0000159	C00079	6140	Study M002	CUMS group vs. control group	Cerebral cortex	Brain	Central	Sprague-Dawley rat	Rat	Chronic mild stress model	Chronic mild stress model	Animal model	MS-based	Up
5	L-Cysteine	HMDB0000574	C00097	5862	Study M002	CUMS group vs. control group	Cerebral cortex	Brain	Central	Sprague-Dawley rat	Rat	Chronic mild stress model	Chronic mild stress model	Animal model	MS-based	Up
6	L-Tryptophan	HMDB0000929	C00078	6305	Study M002	CUMS group vs. control group	Cerebral cortex	Brain	Central	Sprague-Dawley rat	Rat	Chronic mild stress model	Chronic mild stress model	Animal model	MS-based	Up
7	L-Valine	HMDB0000883	C00183	6287	Study M002	CUMS group vs. control group	Hippocampus	Brain	Central	Sprague-Dawley rat	Rat	Chronic mild stress model	Chronic mild stress model	Animal model	MS-based	Up
8	L-Leucine	HMDB0000687	C00123	6106	Study M002	CUMS group vs. control group	Hippocampus	Brain	Central	Sprague-Dawley rat	Rat	Chronic mild stress model	Chronic mild stress model	Animal model	MS-based	Up
9	L-Proline	HMDB0000162	C00148	145742	Study M002	CUMS group vs. control group	Hippocampus	Brain	Central	Sprague-Dawley rat	Rat	Chronic mild stress model	Chronic mild stress model	Animal model	MS-based	Up
10	N-Acetyl-L-aspartic acid	HMDB0000812	C01042	65065	Study M002	CUMS group vs. control group	Hippocampus	Brain	Central	Sprague-Dawley rat	Rat	Chronic mild stress model	Chronic mild stress model	Animal model	MS-based	Up
11	L-Glutamic acid	HMDB0000148	C00025	33032	Study M002	CUMS group vs. control group	Hippocampus	Brain	Central	Sprague-Dawley rat	Rat	Chronic mild stress model	Chronic mild stress model	Animal model	MS-based	Up
12	L-Phenylalanine	HMDB0000159	C00079	6140	Study M002	CUMS group vs. control group	Hippocampus	Brain	Central	Sprague-Dawley rat	Rat	Chronic mild stress model	Chronic mild stress model	Animal model	MS-based	Up
13	Glycine	HMDB0000123	C00037	750	Study M002	CUMS group vs. control group	Thalamus	Brain	Central	Sprague-Dawley rat	Rat	Chronic mild stress model	Chronic mild stress model	Animal model	MS-based	Up
14	L-Valine	HMDB0000883	C00183	6287	Study M002	CUMS group vs. control group	Thalamus	Brain	Central	Sprague-Dawley rat	Rat	Chronic mild stress model	Chronic mild stress model	Animal model	MS-based	Up
15	L-Serine	HMDB0000187	C00065	5951	Study M002	CUMS group vs. control group	Thalamus	Brain	Central	Sprague-Dawley rat	Rat	Chronic mild stress model	Chronic mild stress model	Animal model	MS-based	Up
16	L-Threonine	HMDB0000167	C00188	6288	Study M002	CUMS group vs. control group	Thalamus	Brain	Central	Sprague-Dawley rat	Rat	Chronic mild stress model	Chronic mild stress model	Animal model	MS-based	Up
17	L-Phenylalanine	HMDB0000159	C00079	6140	Study M002	CUMS group vs. control group	Thalamus	Brain	Central	Sprague-Dawley rat	Rat	Chronic mild stress model	Chronic mild stress model	Animal model	MS-based	Up
18	Arachidonic acid	HMDB0001043	C00219	444899	Study M002	CUMS group vs. control group	Thalamus	Brain	Central	Sprague-Dawley rat	Rat	Chronic mild stress model	Chronic mild stress model	Animal model	MS-based	Up
19	L-Tryptophan	HMDB0000929	C00078	6305	Study M002	CUMS group vs. control group	Thalamus	Brain	Central	Sprague-Dawley rat	Rat	Chronic mild stress model	Chronic mild stress model	Animal model	MS-based	Up
20	L-Isoleucine	HMDB0000172	C00407	6306	Study M002	CUMS group vs. control group	Thalamus	Brain	Central	Sprague-Dawley rat	Rat	Chronic mild stress model	Chronic mild stress model	Animal model	MS-based	Up
21	L-Valine	HMDB0000883	C00183	6287	Study M002	CUMS group vs. control group	Brain	Brain	Central	Sprague-Dawley rat	Rat	Chronic mild stress model	Chronic mild stress model	Animal model	MS-based	Up
22	L-Leucine	HMDB0000687	C00123	6106	Study M002	CUMS group vs. control group	Brain	Brain	Central	Sprague-Dawley rat	Rat	Chronic mild stress model	Chronic mild stress model	Animal model	MS-based	Up
23	L-Proline	HMDB0000162	C00148	145742	Study M002	CUMS group vs. control group	Brain	Brain	Central	Sprague-Dawley rat	Rat	Chronic mild stress model	Chronic mild stress model	Animal model	MS-based	Up
24	L-Methionine	HMDB0000696	C00073	6137	Study M002	CUMS group vs. control group	Brain	Brain	Central	Sprague-Dawley rat	Rat	Chronic mild stress model	Chronic mild stress model	Animal model	MS-based	Up
25	L-Phenylalanine	HMDB0000159	C00079	6140	Study M002	CUMS group vs. control group	Brain	Brain	Central	Sprague-Dawley rat	Rat	Chronic mild stress model	Chronic mild stress model	Animal model	MS-based	Up
26	L-Isoleucine	HMDB0000172	C00407	6306	Study M002	CUMS group vs. control group	Brain	Brain	Central	Sprague-Dawley rat	Rat	Chronic mild stress model	Chronic mild stress model	Animal model	MS-based	Up
27	L-Threonine	HMDB0000167	C00188	6288	Study M002	CUMS group vs. control group	Brain	Brain	Central	Sprague-Dawley rat	Rat	Chronic mild stress model	Chronic mild stress model	Animal model	MS-based	Up
28	L-Lactic acid	HMDB0000190	C00186	107689	Study M002	CUMS group vs. control group	Cerebral cortex	Brain	Central	Sprague-Dawley rat	Rat	Chronic mild stress model	Chronic mild stress model	Animal model	MS-based	Down
29	L-Alanine	HMDB0000161	C00041	5950	Study M002	CUMS group vs. control group	Cerebral cortex	Brain	Central	Sprague-Dawley rat	Rat	Chronic mild stress model	Chronic mild stress model	Animal model	MS-based	Down
30	L-Asparagine	HMDB0000168	C00152	6267	Study M002	CUMS group vs. control group	Cerebral cortex	Brain	Central	Sprague-Dawley rat	Rat	Chronic mild stress model	Chronic mild stress model	Animal model	MS-based	Down
31	L-Glutamine	HMDB0000641	C00064	5961	Study M002	CUMS group vs. control group	Cerebral cortex	Brain	Central	Sprague-Dawley rat	Rat	Chronic mild stress model	Chronic mild stress model	Animal model	MS-based	Down
32	L-Aspartic acid	HMDB0000191	C00049	5960	Study M002	CUMS group vs. control group	Cerebral cortex	Brain	Central	Sprague-Dawley rat	Rat	Chronic mild stress model	Chronic mild stress model	Animal model	MS-based	Down
33	Indole-3-propionic acid	HMDB0002302	N/A	3744	Study M002	CUMS group vs. control group	Hippocampus	Brain	Central	Sprague-Dawley rat	Rat	Chronic mild stress model	Chronic mild stress model	Animal model	MS-based	Down
34	L-Lysine	HMDB0000182	C00047	5962	Study M002	CUMS group vs. control group	Hippocampus	Brain	Central	Sprague-Dawley rat	Rat	Chronic mild stress model	Chronic mild stress model	Animal model	MS-based	Down
35	L-Lactic acid	HMDB0000190	C00186	107689	Study M002	CUMS group vs. control group	Thalamus	Brain	Central	Sprague-Dawley rat	Rat	Chronic mild stress model	Chronic mild stress model	Animal model	MS-based	Down
36	N-Acetyl-L-aspartic acid	HMDB0000812	C01042	65065	Study M002	CUMS group vs. control group	Thalamus	Brain	Central	Sprague-Dawley rat	Rat	Chronic mild stress model	Chronic mild stress model	Animal model	MS-based	Down
37	N-Acetyl-L-aspartic acid	HMDB0000812	C01042	65065	Study M002	CUMS group vs. control group	Brain	Brain	Central	Sprague-Dawley rat	Rat	Chronic mild stress model	Chronic mild stress model	Animal model	MS-based	Down
38	Homovanillic acid	HMDB0000118	C05582	1738	Study M003	day 9 CUMS group vs. control group	Urine	Urine	Peripheral	Sprague-Dawley rat	Rat	Chronic mild stress model	Chronic mild stress model	Animal model	MS-based	Up
39	L-Glutamic acid	HMDB0000148	C00025	33032	Study M003	day 9 CUMS group vs. control group	Urine	Urine	Peripheral	Sprague-Dawley rat	Rat	Chronic mild stress model	Chronic mild stress model	Animal model	MS-based	Up
40	Hippuric acid	HMDB0000714	C01586	464	Study M003	day 9 CUMS group vs. control group	Urine	Urine	Peripheral	Sprague-Dawley rat	Rat	Chronic mild stress model	Chronic mild stress model	Animal model	MS-based	Up
41	Tyramine	HMDB0000306	C00483	5610	Study M003	day 9 CUMS group vs. control group	Urine	Urine	Peripheral	Sprague-Dawley rat	Rat	Chronic mild stress model	Chronic mild stress model	Animal model	MS-based	Up
42	L-Methionine	HMDB0000696	C00073	6137	Study M003	day 9 CUMS group vs. control group	Urine	Urine	Peripheral	Sprague-Dawley rat	Rat	Chronic mild stress model	Chronic mild stress model	Animal model	MS-based	Up
43	Adipic acid	HMDB0000448	C06104	196	Study M003	day 9 CUMS group vs. control group	Urine	Urine	Peripheral	Sprague-Dawley rat	Rat	Chronic mild stress model	Chronic mild stress model	Animal model	MS-based	Up
44	L-Phenylalanine	HMDB0000159	C00079	6140	Study M003	day 9 CUMS group vs. control group	Urine	Urine	Peripheral	Sprague-Dawley rat	Rat	Chronic mild stress model	Chronic mild stress model	Animal model	MS-based	Up
45	L-Glutamine	HMDB0000641	C00064	5961	Study M003	day 27 CUMS group vs. control group	Urine	Urine	Peripheral	Sprague-Dawley rat	Rat	Chronic mild stress model	Chronic mild stress model	Animal model	MS-based	Up
46	L-Glutamic acid	HMDB0000148	C00025	33032	Study M003	day 27 CUMS group vs. control group	Urine	Urine	Peripheral	Sprague-Dawley rat	Rat	Chronic mild stress model	Chronic mild stress model	Animal model	MS-based	Up
47	Hippuric acid	HMDB0000714	C01586	464	Study M003	day 27 CUMS group vs. control group	Urine	Urine	Peripheral	Sprague-Dawley rat	Rat	Chronic mild stress model	Chronic mild stress model	Animal model	MS-based	Up
48	Tyramine	HMDB0000306	C00483	5610	Study M003	day 27 CUMS group vs. control group	Urine	Urine	Peripheral	Sprague-Dawley rat	Rat	Chronic mild stress model	Chronic mild stress model	Animal model	MS-based	Up
49	4-Aminohippuric acid	HMDB0001867	N/A	2148	Study M003	day 27 CUMS group vs. control group	Urine	Urine	Peripheral	Sprague-Dawley rat	Rat	Chronic mild stress model	Chronic mild stress model	Animal model	MS-based	Up
50	L-Glutamine	HMDB0000641	C00064	5961	Study M003	day 9 CUMS group vs. control group	Urine	Urine	Peripheral	Sprague-Dawley rat	Rat	Chronic mild stress model	Chronic mild stress model	Animal model	MS-based	Down
51	Pimelic acid	HMDB0000857	C02656	385	Study M003	day 9 CUMS group vs. control group	Urine	Urine	Peripheral	Sprague-Dawley rat	Rat	Chronic mild stress model	Chronic mild stress model	Animal model	MS-based	Down
52	L-Proline	HMDB0000162	C00148	145742	Study M003	day 9 CUMS group vs. control group	Urine	Urine	Peripheral	Sprague-Dawley rat	Rat	Chronic mild stress model	Chronic mild stress model	Animal model	MS-based	Down
53	Citric acid	HMDB0000094	C00158	311	Study M003	day 9 CUMS group vs. control group	Urine	Urine	Peripheral	Sprague-Dawley rat	Rat	Chronic mild stress model	Chronic mild stress model	Animal model	MS-based	Down
54	Palmitic acid	HMDB0000220	C00249	985	Study M003	day 9 CUMS group vs. control group	Urine	Urine	Peripheral	Sprague-Dawley rat	Rat	Chronic mild stress model	Chronic mild stress model	Animal model	MS-based	Down
55	L-Threonine	HMDB0000167	C00188	6288	Study M003	day 9 CUMS group vs. control group	Urine	Urine	Peripheral	Sprague-Dawley rat	Rat	Chronic mild stress model	Chronic mild stress model	Animal model	MS-based	Down
56	Succinic acid	HMDB0000254	C00042	1110	Study M003	day 9 CUMS group vs. control group	Urine	Urine	Peripheral	Sprague-Dawley rat	Rat	Chronic mild stress model	Chronic mild stress model	Animal model	MS-based	Down
57	Homovanillic acid	HMDB0000118	C05582	1738	Study M003	day 27 CUMS group vs. control group	Urine	Urine	Peripheral	Sprague-Dawley rat	Rat	Chronic mild stress model	Chronic mild stress model	Animal model	MS-based	Down
58	Pimelic acid	HMDB0000857	C02656	385	Study M003	day 27 CUMS group vs. control group	Urine	Urine	Peripheral	Sprague-Dawley rat	Rat	Chronic mild stress model	Chronic mild stress model	Animal model	MS-based	Down
59	L-Proline	HMDB0000162	C00148	145742	Study M003	day 27 CUMS group vs. control group	Urine	Urine	Peripheral	Sprague-Dawley rat	Rat	Chronic mild stress model	Chronic mild stress model	Animal model	MS-based	Down
60	Citric acid	HMDB0000094	C00158	311	Study M003	day 27 CUMS group vs. control group	Urine	Urine	Peripheral	Sprague-Dawley rat	Rat	Chronic mild stress model	Chronic mild stress model	Animal model	MS-based	Down
61	Palmitic acid	HMDB0000220	C00249	985	Study M003	day 27 CUMS group vs. control group	Urine	Urine	Peripheral	Sprague-Dawley rat	Rat	Chronic mild stress model	Chronic mild stress model	Animal model	MS-based	Down
62	Caproic acid	HMDB0000535	C01585	8892	Study M003	day 27 CUMS group vs. control group	Urine	Urine	Peripheral	Sprague-Dawley rat	Rat	Chronic mild stress model	Chronic mild stress model	Animal model	MS-based	Down
63	L-Valine	HMDB0000883	C00183	6287	Study M003	day 27 CUMS group vs. control group	Urine	Urine	Peripheral	Sprague-Dawley rat	Rat	Chronic mild stress model	Chronic mild stress model	Animal model	MS-based	Down
64	Suberic acid	HMDB0000893	C08278	10457	Study M003	day 27 CUMS group vs. control group	Urine	Urine	Peripheral	Sprague-Dawley rat	Rat	Chronic mild stress model	Chronic mild stress model	Animal model	MS-based	Down
65	L-Tyrosine	HMDB0000158	C00082	6057	Study M003	day 27 CUMS group vs. control group	Urine	Urine	Peripheral	Sprague-Dawley rat	Rat	Chronic mild stress model	Chronic mild stress model	Animal model	MS-based	Down
66	5-Hydroxyindoleacetic acid	HMDB0000763	C05635	1826	Study M003	day 27 CUMS group vs. control group	Urine	Urine	Peripheral	Sprague-Dawley rat	Rat	Chronic mild stress model	Chronic mild stress model	Animal model	MS-based	Down
67	L-Tryptophan	HMDB0000929	C00078	6305	Study M003	day 27 CUMS group vs. control group	Urine	Urine	Peripheral	Sprague-Dawley rat	Rat	Chronic mild stress model	Chronic mild stress model	Animal model	MS-based	Down
68	Glycine	HMDB0000123	C00037	750	Study M005	CUMS group vs. control group	Plasma	Blood	Peripheral	Sprague-Dawley rat	Rat	Chronic mild stress model	Chronic mild stress model	Animal model	MS-based	Up
69	Succinic acid	HMDB0000254	C00042	1110	Study M005	CUMS group vs. control group	Plasma	Blood	Peripheral	Sprague-Dawley rat	Rat	Chronic mild stress model	Chronic mild stress model	Animal model	MS-based	Up
70	L-Glyceric acid	HMDB0006372	N/A	6326776	Study M005	CUMS group vs. control group	Plasma	Blood	Peripheral	Sprague-Dawley rat	Rat	Chronic mild stress model	Chronic mild stress model	Animal model	MS-based	Up
71	L-Glutamine	HMDB0000641	C00064	5961	Study M005	CUMS group vs. control group	Plasma	Blood	Peripheral	Sprague-Dawley rat	Rat	Chronic mild stress model	Chronic mild stress model	Animal model	MS-based	Up
72	D-Fructose	HMDB0000660	C02336	5984	Study M005	CUMS group vs. control group	Plasma	Blood	Peripheral	Sprague-Dawley rat	Rat	Chronic mild stress model	Chronic mild stress model	Animal model	MS-based	Up
73	D-Glucose	HMDB0000122	C00031	5793	Study M005	CUMS group vs. control group	Plasma	Blood	Peripheral	Sprague-Dawley rat	Rat	Chronic mild stress model	Chronic mild stress model	Animal model	MS-based	Up
74	L-Glutamic acid	HMDB0000148	C00025	33032	Study M005	CUMS group vs. control group	Plasma	Blood	Peripheral	Sprague-Dawley rat	Rat	Chronic mild stress model	Chronic mild stress model	Animal model	MS-based	Down
75	L-Tyrosine	HMDB0000158	C00082	6057	Study M005	CUMS group vs. control group	Plasma	Blood	Peripheral	Sprague-Dawley rat	Rat	Chronic mild stress model	Chronic mild stress model	Animal model	MS-based	Down
76	Palmitic acid	HMDB0000220	C00249	985	Study M005	CUMS group vs. control group	Plasma	Blood	Peripheral	Sprague-Dawley rat	Rat	Chronic mild stress model	Chronic mild stress model	Animal model	MS-based	Down
77	L-Tryptophan	HMDB0000929	C00078	6305	Study M005	CUMS group vs. control group	Plasma	Blood	Peripheral	Sprague-Dawley rat	Rat	Chronic mild stress model	Chronic mild stress model	Animal model	MS-based	Down
78	Linoleic acid	HMDB0000673	C01595	5280450	Study M005	CUMS group vs. control group	Plasma	Blood	Peripheral	Sprague-Dawley rat	Rat	Chronic mild stress model	Chronic mild stress model	Animal model	MS-based	Down
79	Stearic acid	HMDB0000827	C01530	5281	Study M005	CUMS group vs. control group	Plasma	Blood	Peripheral	Sprague-Dawley rat	Rat	Chronic mild stress model	Chronic mild stress model	Animal model	MS-based	Down
80	Hippuric acid	HMDB0000714	C01586	464	Study M007	CRS group vs. control group	Plasma	Blood	Peripheral	Wistar rat	Rat	Chronic restraint stress model	Chronic restraint stress model	Animal model	MS-based	Up
81	Methyl hippurate	HMDB0000859	N/A	14566	Study M007	CRS group vs. control group	Plasma	Blood	Peripheral	Wistar rat	Rat	Chronic restraint stress model	Chronic restraint stress model	Animal model	MS-based	Up
82	Cholic acid	HMDB0000619	C00695	221493	Study M007	CRS group vs. control group	Plasma	Blood	Peripheral	Wistar rat	Rat	Chronic restraint stress model	Chronic restraint stress model	Animal model	MS-based	Up
83	Chenodeoxycholic acid	HMDB0000518	C02528	10133	Study M007	CRS group vs. control group	Plasma	Blood	Peripheral	Wistar rat	Rat	Chronic restraint stress model	Chronic restraint stress model	Animal model	MS-based	Up
84	LysoPC(16:0)	HMDB0010382	C04230	460602	Study M007	CRS group vs. control group	Plasma	Blood	Peripheral	Wistar rat	Rat	Chronic restraint stress model	Chronic restraint stress model	Animal model	MS-based	Up
85	L-leucyl-L-proline	HMDB0011175	N/A	44369311	Study M007	CRS group vs. control group	Urine	Urine	Peripheral	Wistar rat	Rat	Chronic restraint stress model	Chronic restraint stress model	Animal model	MS-based	Up
86	Pantothenic acid	HMDB0000210	C00864	988	Study M007	CRS group vs. control group	Urine	Urine	Peripheral	Wistar rat	Rat	Chronic restraint stress model	Chronic restraint stress model	Animal model	MS-based	Up
87	Phytosphingosine	HMDB0004610	C12144	122121	Study M007	CRS group vs. control group	Urine	Urine	Peripheral	Wistar rat	Rat	Chronic restraint stress model	Chronic restraint stress model	Animal model	MS-based	Up
88	Spermine	HMDB0001256	C00750	1103	Study M007	CRS group vs. control group	Plasma	Blood	Peripheral	Wistar rat	Rat	Chronic restraint stress model	Chronic restraint stress model	Animal model	MS-based	Down
89	L-Leucine	HMDB0000687	C00123	6106	Study M007	CRS group vs. control group	Plasma	Blood	Peripheral	Wistar rat	Rat	Chronic restraint stress model	Chronic restraint stress model	Animal model	MS-based	Down
90	Propionylcarnitine	HMDB0000824	C03017	188824	Study M007	CRS group vs. control group	Plasma	Blood	Peripheral	Wistar rat	Rat	Chronic restraint stress model	Chronic restraint stress model	Animal model	MS-based	Down
91	Butyrylcarnitine	HMDB0002013	C02862	439829	Study M007	CRS group vs. control group	Plasma	Blood	Peripheral	Wistar rat	Rat	Chronic restraint stress model	Chronic restraint stress model	Animal model	MS-based	Down
92	Ethyl N2-acetyl-L-argininate	N/A	N/A	91795	Study M007	CRS group vs. control group	Urine	Urine	Peripheral	Wistar rat	Rat	Chronic restraint stress model	Chronic restraint stress model	Animal model	MS-based	Down
93	N1-Methyl-4-pyridone-3-carboxamide	HMDB0004194	C05843	440810	Study M007	CRS group vs. control group	Urine	Urine	Peripheral	Wistar rat	Rat	Chronic restraint stress model	Chronic restraint stress model	Animal model	MS-based	Down
94	Kynurenic acid	HMDB0000715	C01717	3845	Study M007	CRS group vs. control group	Urine	Urine	Peripheral	Wistar rat	Rat	Chronic restraint stress model	Chronic restraint stress model	Animal model	MS-based	Down
95	Methyl hippurate	HMDB0000859	N/A	14566	Study M007	CRS group vs. control group	Urine	Urine	Peripheral	Wistar rat	Rat	Chronic restraint stress model	Chronic restraint stress model	Animal model	MS-based	Down
96	N2-Succinyl-L-ornithine	HMDB0001199	C03415	127370	Study M007	CRS group vs. control group	Urine	Urine	Peripheral	Wistar rat	Rat	Chronic restraint stress model	Chronic restraint stress model	Animal model	MS-based	Down
97	L-Phenylalanine	HMDB0000159	C00079	6140	Study M008	CUMS group vs. control group	Urine	Urine	Peripheral	Sprague-Dawley rat	Rat	Chronic mild stress model	Chronic mild stress model	Animal model	MS-based	Up
98	Kynurenic acid	HMDB0000715	C01717	3845	Study M008	CUMS group vs. control group	Urine	Urine	Peripheral	Sprague-Dawley rat	Rat	Chronic mild stress model	Chronic mild stress model	Animal model	MS-based	Up
99	Phenylacetylglycine	HMDB0000821	C05598	68144	Study M008	CUMS group vs. control group	Urine	Urine	Peripheral	Sprague-Dawley rat	Rat	Chronic mild stress model	Chronic mild stress model	Animal model	MS-based	Up
100	Hippuric acid	HMDB0000714	C01586	464	Study M008	CUMS group vs. control group	Urine	Urine	Peripheral	Sprague-Dawley rat	Rat	Chronic mild stress model	Chronic mild stress model	Animal model	MS-based	Up
101	Xanthurenic acid	HMDB0000881	C02470	5699	Study M008	CUMS group vs. control group	Urine	Urine	Peripheral	Sprague-Dawley rat	Rat	Chronic mild stress model	Chronic mild stress model	Animal model	MS-based	Up
102	N2-Succinyl-L-ornithine	HMDB0001199	C03415	127370	Study M008	CUMS group vs. control group	Urine	Urine	Peripheral	Sprague-Dawley rat	Rat	Chronic mild stress model	Chronic mild stress model	Animal model	MS-based	Up
103	Phenylacetylglycine	HMDB0000821	C05598	68144	Study M008	CUMS group vs. control group	Urine	Urine	Peripheral	Sprague-Dawley rat	Rat	Chronic mild stress model	Chronic mild stress model	Animal model	MS-based	Up
104	L-Tryptophan	HMDB0000929	C00078	6305	Study M008	CUMS group vs. control group	Urine	Urine	Peripheral	Sprague-Dawley rat	Rat	Chronic mild stress model	Chronic mild stress model	Animal model	MS-based	Down
105	Creatinine	HMDB0000562	C00791	588	Study M008	CUMS group vs. control group	Urine	Urine	Peripheral	Sprague-Dawley rat	Rat	Chronic mild stress model	Chronic mild stress model	Animal model	MS-based	Down
106	Indoleacetic acid	HMDB0000197	C00954	802	Study M008	CUMS group vs. control group	Urine	Urine	Peripheral	Sprague-Dawley rat	Rat	Chronic mild stress model	Chronic mild stress model	Animal model	MS-based	Down
107	Citric acid	HMDB0000094	C00158	311	Study M008	CUMS group vs. control group	Urine	Urine	Peripheral	Sprague-Dawley rat	Rat	Chronic mild stress model	Chronic mild stress model	Animal model	MS-based	Down
108	Oxoglutaric acid	HMDB0000208	C00026	51	Study M008	CUMS group vs. control group	Urine	Urine	Peripheral	Sprague-Dawley rat	Rat	Chronic mild stress model	Chronic mild stress model	Animal model	MS-based	Down
109	Indoxyl sulfate	HMDB0000682	N/A	10258	Study M008	CUMS group vs. control group	Urine	Urine	Peripheral	Sprague-Dawley rat	Rat	Chronic mild stress model	Chronic mild stress model	Animal model	MS-based	Down
110	Glycine	HMDB0000123	C00037	750	Study M009	CUMS group vs. control group	Plasma	Blood	Peripheral	Sprague-Dawley rat	Rat	Chronic mild stress model	Chronic mild stress model	Animal model	MS-based	Up
111	Succinic acid	HMDB0000254	C00042	1110	Study M009	CUMS group vs. control group	Plasma	Blood	Peripheral	Sprague-Dawley rat	Rat	Chronic mild stress model	Chronic mild stress model	Animal model	MS-based	Up
112	L-Glyceric acid	HMDB0006372	N/A	6326776	Study M009	CUMS group vs. control group	Plasma	Blood	Peripheral	Sprague-Dawley rat	Rat	Chronic mild stress model	Chronic mild stress model	Animal model	MS-based	Up
113	L-Glutamine	HMDB0000641	C00064	5961	Study M009	CUMS group vs. control group	Plasma	Blood	Peripheral	Sprague-Dawley rat	Rat	Chronic mild stress model	Chronic mild stress model	Animal model	MS-based	Up
114	D-Fructose	HMDB0000660	C02336	5984	Study M009	CUMS group vs. control group	Plasma	Blood	Peripheral	Sprague-Dawley rat	Rat	Chronic mild stress model	Chronic mild stress model	Animal model	MS-based	Up
115	D-Glucose	HMDB0000122	C00031	5793	Study M009	CUMS group vs. control group	Plasma	Blood	Peripheral	Sprague-Dawley rat	Rat	Chronic mild stress model	Chronic mild stress model	Animal model	MS-based	Up
116	L-Glutamic acid	HMDB0000148	C00025	33032	Study M009	CUMS group vs. control group	Plasma	Blood	Peripheral	Sprague-Dawley rat	Rat	Chronic mild stress model	Chronic mild stress model	Animal model	MS-based	Down
117	L-Tyrosine	HMDB0000158	C00082	6057	Study M009	CUMS group vs. control group	Plasma	Blood	Peripheral	Sprague-Dawley rat	Rat	Chronic mild stress model	Chronic mild stress model	Animal model	MS-based	Down
118	Palmitic acid	HMDB0000220	C00249	985	Study M009	CUMS group vs. control group	Plasma	Blood	Peripheral	Sprague-Dawley rat	Rat	Chronic mild stress model	Chronic mild stress model	Animal model	MS-based	Down
119	L-Tryptophan	HMDB0000929	C00078	6305	Study M009	CUMS group vs. control group	Plasma	Blood	Peripheral	Sprague-Dawley rat	Rat	Chronic mild stress model	Chronic mild stress model	Animal model	MS-based	Down
120	Linoleic acid	HMDB0000673	C01595	5280450	Study M009	CUMS group vs. control group	Plasma	Blood	Peripheral	Sprague-Dawley rat	Rat	Chronic mild stress model	Chronic mild stress model	Animal model	MS-based	Down
121	Stearic acid	HMDB0000827	C01530	5281	Study M009	CUMS group vs. control group	Plasma	Blood	Peripheral	Sprague-Dawley rat	Rat	Chronic mild stress model	Chronic mild stress model	Animal model	MS-based	Down
122	3-Methoxytyrosine	HMDB0001434	N/A	1670	Study M012	CVS group vs. control group	Urine	Urine	Peripheral	Wistar rat	Rat	Chronic mild stress model	Chronic mild stress model	Animal model	MS-based	Up
123	Pantothenic acid	HMDB0000210	C00864	988	Study M012	CVS group vs. control group	Urine	Urine	Peripheral	Wistar rat	Rat	Chronic mild stress model	Chronic mild stress model	Animal model	MS-based	Up
124	2,8-Dihydroxyquinoline-beta-D-glucuronide	HMDB0011658	N/A	53481014	Study M012	CVS group vs. control group	Urine	Urine	Peripheral	Wistar rat	Rat	Chronic mild stress model	Chronic mild stress model	Animal model	MS-based	Up
125	5-Hydroxy-6-methoxyindole glucuronide	HMDB0010363	C03033	196512	Study M012	CVS group vs. control group	Urine	Urine	Peripheral	Wistar rat	Rat	Chronic mild stress model	Chronic mild stress model	Animal model	MS-based	Up
126	L-phenylalanyl-L-hydroxyproline	HMDB0011176	N/A	53480675	Study M012	CVS group vs. control group	Urine	Urine	Peripheral	Wistar rat	Rat	Chronic mild stress model	Chronic mild stress model	Animal model	MS-based	Up
127	Indole-3-carboxylic acid	HMDB0003320	C19837	69867	Study M012	CVS group vs. control group	Urine	Urine	Peripheral	Wistar rat	Rat	Chronic mild stress model	Chronic mild stress model	Animal model	MS-based	Up
128	Kynurenic acid	HMDB0000715	C01717	3845	Study M012	CVS group vs. control group	Urine	Urine	Peripheral	Wistar rat	Rat	Chronic mild stress model	Chronic mild stress model	Animal model	MS-based	Down
129	Xanthurenic acid	HMDB0000881	C02470	5699	Study M012	CVS group vs. control group	Urine	Urine	Peripheral	Wistar rat	Rat	Chronic mild stress model	Chronic mild stress model	Animal model	MS-based	Down
130	L-Proline	HMDB0000162	C00148	145742	Study M012	CVS group vs. control group	Urine	Urine	Peripheral	Wistar rat	Rat	Chronic mild stress model	Chronic mild stress model	Animal model	MS-based	Down
131	L-Lactic acid	HMDB0000190	C00186	107689	Study M014	CUMS group vs. control group	Urine	Urine	Peripheral	Sprague-Dawley rat	Rat	Chronic mild stress model	Chronic mild stress model	Animal model	NMR	Up
132	Creatinine	HMDB0000562	C00791	588	Study M014	CUMS group vs. control group	Urine	Urine	Peripheral	Sprague-Dawley rat	Rat	Chronic mild stress model	Chronic mild stress model	Animal model	NMR	Up
133	Taurine	HMDB0000251	C00245	1123	Study M014	CUMS group vs. control group	Urine	Urine	Peripheral	Sprague-Dawley rat	Rat	Chronic mild stress model	Chronic mild stress model	Animal model	NMR	Up
134	N-acetyl glycoprotein	N/A	N/A	N/A	Study M014	CUMS group vs. control group	Urine	Urine	Peripheral	Sprague-Dawley rat	Rat	Chronic mild stress model	Chronic mild stress model	Animal model	NMR	Down
135	Pyruvic acid	HMDB0000243	C00022	1060	Study M014	CUMS group vs. control group	Urine	Urine	Peripheral	Sprague-Dawley rat	Rat	Chronic mild stress model	Chronic mild stress model	Animal model	NMR	Down
136	Phenylacetylglycine	HMDB0000821	C05598	68144	Study M014	CUMS group vs. control group	Urine	Urine	Peripheral	Sprague-Dawley rat	Rat	Chronic mild stress model	Chronic mild stress model	Animal model	NMR	Down
137	Betaine	HMDB0000043	C00719	247	Study M014	CUMS group vs. control group	Urine	Urine	Peripheral	Sprague-Dawley rat	Rat	Chronic mild stress model	Chronic mild stress model	Animal model	NMR	Down
138	L-Threonine	HMDB0000167	C00188	6288	Study M015	CUMS group vs. control group	Serum	Blood	Peripheral	Sprague-Dawley rat	Rat	Chronic mild stress model	Chronic mild stress model	Animal model	NMR	Up
139	L-Lactic acid	HMDB0000190	C00186	107689	Study M015	CUMS group vs. control group	Serum	Blood	Peripheral	Sprague-Dawley rat	Rat	Chronic mild stress model	Chronic mild stress model	Animal model	NMR	Up
140	N-acetyl glycoprotein	N/A	N/A	N/A	Study M015	CUMS group vs. control group	Serum	Blood	Peripheral	Sprague-Dawley rat	Rat	Chronic mild stress model	Chronic mild stress model	Animal model	NMR	Up
141	Creatine	HMDB0000064	C00300	586	Study M015	CUMS group vs. control group	Serum	Blood	Peripheral	Sprague-Dawley rat	Rat	Chronic mild stress model	Chronic mild stress model	Animal model	NMR	Up
142	Beta-D-Glucose	HMDB0000516	C00221	64689	Study M015	CUMS group vs. control group	Serum	Blood	Peripheral	Sprague-Dawley rat	Rat	Chronic mild stress model	Chronic mild stress model	Animal model	NMR	Up
143	L-Isoleucine	HMDB0000172	C00407	6306	Study M015	CUMS group vs. control group	Serum	Blood	Peripheral	Sprague-Dawley rat	Rat	Chronic mild stress model	Chronic mild stress model	Animal model	NMR	Down
144	Choline	HMDB0000097	C00114	305	Study M015	CUMS group vs. control group	Serum	Blood	Peripheral	Sprague-Dawley rat	Rat	Chronic mild stress model	Chronic mild stress model	Animal model	NMR	Down
145	Trimethylamine N-oxide	HMDB0000925	C01104	1145	Study M015	CUMS group vs. control group	Serum	Blood	Peripheral	Sprague-Dawley rat	Rat	Chronic mild stress model	Chronic mild stress model	Animal model	NMR	Down
146	Glycine	HMDB0000123	C00037	750	Study M016	CUMS group vs. control group	Urine	Urine	Peripheral	Sprague-Dawley rat	Rat	Chronic mild stress model	Chronic mild stress model	Animal model	NMR	Up
147	Pyruvic acid	HMDB0000243	C00022	1060	Study M016	CUMS group vs. control group	Urine	Urine	Peripheral	Sprague-Dawley rat	Rat	Chronic mild stress model	Chronic mild stress model	Animal model	NMR	Up
148	L-Glutamine	HMDB0000641	C00064	5961	Study M016	CUMS group vs. control group	Urine	Urine	Peripheral	Sprague-Dawley rat	Rat	Chronic mild stress model	Chronic mild stress model	Animal model	NMR	Up
149	L-Asparagine	HMDB0000168	C00152	6267	Study M016	CUMS group vs. control group	Urine	Urine	Peripheral	Sprague-Dawley rat	Rat	Chronic mild stress model	Chronic mild stress model	Animal model	NMR	Up
150	Oxoglutaric acid	HMDB0000208	C00026	51	Study M016	CUMS group vs. control group	Urine	Urine	Peripheral	Sprague-Dawley rat	Rat	Chronic mild stress model	Chronic mild stress model	Animal model	NMR	Down
151	Dimethylglycine	HMDB0000092	C01026	673	Study M016	CUMS group vs. control group	Urine	Urine	Peripheral	Sprague-Dawley rat	Rat	Chronic mild stress model	Chronic mild stress model	Animal model	NMR	Down
152	Citric acid	HMDB0000094	C00158	311	Study M016	CUMS group vs. control group	Urine	Urine	Peripheral	Sprague-Dawley rat	Rat	Chronic mild stress model	Chronic mild stress model	Animal model	NMR	Down
153	Succinic acid	HMDB0000254	C00042	1110	Study M016	CUMS group vs. control group	Urine	Urine	Peripheral	Sprague-Dawley rat	Rat	Chronic mild stress model	Chronic mild stress model	Animal model	NMR	Down
154	Acetic acid	HMDB0000042	C00033	176	Study M016	CUMS group vs. control group	Urine	Urine	Peripheral	Sprague-Dawley rat	Rat	Chronic mild stress model	Chronic mild stress model	Animal model	NMR	Down
155	HDL	N/A	N/A	N/A	Study M017	CUMS group vs. control group	Plasma	Blood	Peripheral	Sprague-Dawley rat	Rat	Chronic mild stress model	Chronic mild stress model	Animal model	NMR	Up
156	Phosphatidylcholine	N/A	C00157	N/A	Study M017	CUMS group vs. control group	Plasma	Blood	Peripheral	Sprague-Dawley rat	Rat	Chronic mild stress model	Chronic mild stress model	Animal model	NMR	Up
157	Choline	HMDB0000097	C00114	305	Study M017	CUMS group vs. control group	Plasma	Blood	Peripheral	Sprague-Dawley rat	Rat	Chronic mild stress model	Chronic mild stress model	Animal model	NMR	Up
158	N-acetyl glycoprotein	N/A	N/A	N/A	Study M017	CUMS group vs. control group	Plasma	Blood	Peripheral	Sprague-Dawley rat	Rat	Chronic mild stress model	Chronic mild stress model	Animal model	NMR	Up
159	Trimethylamine N-oxide	HMDB0000925	C01104	1145	Study M017	CUMS group vs. control group	Plasma	Blood	Peripheral	Sprague-Dawley rat	Rat	Chronic mild stress model	Chronic mild stress model	Animal model	NMR	Down
160	L-Alanine	HMDB0000161	C00041	5950	Study M017	CUMS group vs. control group	Plasma	Blood	Peripheral	Sprague-Dawley rat	Rat	Chronic mild stress model	Chronic mild stress model	Animal model	NMR	Down
161	3-Hydroxybutyric acid	HMDB0000357	C01089	441	Study M017	CUMS group vs. control group	Plasma	Blood	Peripheral	Sprague-Dawley rat	Rat	Chronic mild stress model	Chronic mild stress model	Animal model	NMR	Down
162	L-Valine	HMDB0000883	C00183	6287	Study M017	CUMS group vs. control group	Plasma	Blood	Peripheral	Sprague-Dawley rat	Rat	Chronic mild stress model	Chronic mild stress model	Animal model	NMR	Down
163	Leucine or Isoleucine	N/A	N/A	N/A	Study M017	CUMS group vs. control group	Plasma	Blood	Peripheral	Sprague-Dawley rat	Rat	Chronic mild stress model	Chronic mild stress model	Animal model	NMR	Down
164	LDL or VLDL	N/A	N/A	N/A	Study M017	CUMS group vs. control group	Plasma	Blood	Peripheral	Sprague-Dawley rat	Rat	Chronic mild stress model	Chronic mild stress model	Animal model	NMR	Down
165	N-Acetylglutamic acid	HMDB0001138	C00624	185	Study M018	CUMS group vs. control group	Serum	Blood	Peripheral	Sprague-Dawley rat	Rat	Chronic mild stress model	Chronic mild stress model	Animal model	MS-based	Up
166	N-Acetyl-L-aspartic acid	HMDB0000812	C01042	65065	Study M018	CUMS group vs. control group	Serum	Blood	Peripheral	Sprague-Dawley rat	Rat	Chronic mild stress model	Chronic mild stress model	Animal model	MS-based	Up
167	N-Acetylglutamine	HMDB0006029	N/A	25561	Study M018	CUMS group vs. control group	Serum	Blood	Peripheral	Sprague-Dawley rat	Rat	Chronic mild stress model	Chronic mild stress model	Animal model	MS-based	Up
168	Indolelactic acid	HMDB0000671	C02043	92904	Study M018	CUMS group vs. control group	Serum	Blood	Peripheral	Sprague-Dawley rat	Rat	Chronic mild stress model	Chronic mild stress model	Animal model	MS-based	Up
169	L-Aspartic acid	HMDB0000191	C00049	5960	Study M018	CUMS group vs. control group	Brain	Brain	Central	Sprague-Dawley rat	Rat	Chronic mild stress model	Chronic mild stress model	Animal model	MS-based	Up
170	N-Acetyl-L-aspartic acid	HMDB0000812	C01042	65065	Study M018	CUMS group vs. control group	Brain	Brain	Central	Sprague-Dawley rat	Rat	Chronic mild stress model	Chronic mild stress model	Animal model	MS-based	Up
171	L-Glutamic acid	HMDB0000148	C00025	33032	Study M018	CUMS group vs. control group	Brain	Brain	Central	Sprague-Dawley rat	Rat	Chronic mild stress model	Chronic mild stress model	Animal model	MS-based	Up
172	L-Glutamine	HMDB0000641	C00064	5961	Study M018	CUMS group vs. control group	Brain	Brain	Central	Sprague-Dawley rat	Rat	Chronic mild stress model	Chronic mild stress model	Animal model	MS-based	Up
173	Citric acid	HMDB0000094	C00158	311	Study M018	CUMS group vs. control group	Brain	Brain	Central	Sprague-Dawley rat	Rat	Chronic mild stress model	Chronic mild stress model	Animal model	MS-based	Up
174	L-Glutamine	HMDB0000641	C00064	5961	Study M018	CUMS group vs. control group	Urine	Urine	Peripheral	Sprague-Dawley rat	Rat	Chronic mild stress model	Chronic mild stress model	Animal model	MS-based	Up
175	L-Glutamic acid	HMDB0000148	C00025	33032	Study M018	CUMS group vs. control group	Urine	Urine	Peripheral	Sprague-Dawley rat	Rat	Chronic mild stress model	Chronic mild stress model	Animal model	MS-based	Up
176	Tyramine	HMDB0000306	C00483	5610	Study M018	CUMS group vs. control group	Urine	Urine	Peripheral	Sprague-Dawley rat	Rat	Chronic mild stress model	Chronic mild stress model	Animal model	MS-based	Up
177	Hippuric acid	HMDB0000714	C01586	464	Study M018	CUMS group vs. control group	Urine	Urine	Peripheral	Sprague-Dawley rat	Rat	Chronic mild stress model	Chronic mild stress model	Animal model	MS-based	Up
178	4-Aminohippuric acid	HMDB0001867	N/A	2148	Study M018	CUMS group vs. control group	Urine	Urine	Peripheral	Sprague-Dawley rat	Rat	Chronic mild stress model	Chronic mild stress model	Animal model	MS-based	Up
179	Glycine	HMDB0000123	C00037	750	Study M018	CUMS group vs. control group	Serum	Blood	Peripheral	Sprague-Dawley rat	Rat	Chronic mild stress model	Chronic mild stress model	Animal model	MS-based	Down
180	L-Aspartic acid	HMDB0000191	C00049	5960	Study M018	CUMS group vs. control group	Serum	Blood	Peripheral	Sprague-Dawley rat	Rat	Chronic mild stress model	Chronic mild stress model	Animal model	MS-based	Down
181	L-Glutamic acid	HMDB0000148	C00025	33032	Study M018	CUMS group vs. control group	Serum	Blood	Peripheral	Sprague-Dawley rat	Rat	Chronic mild stress model	Chronic mild stress model	Animal model	MS-based	Down
182	Pyroglutamic acid	HMDB0000267	C01879	7405	Study M018	CUMS group vs. control group	Serum	Blood	Peripheral	Sprague-Dawley rat	Rat	Chronic mild stress model	Chronic mild stress model	Animal model	MS-based	Down
183	Hypotaurine	HMDB0000965	C00519	107812	Study M018	CUMS group vs. control group	Serum	Blood	Peripheral	Sprague-Dawley rat	Rat	Chronic mild stress model	Chronic mild stress model	Animal model	MS-based	Down
184	Taurine	HMDB0000251	C00245	1123	Study M018	CUMS group vs. control group	Serum	Blood	Peripheral	Sprague-Dawley rat	Rat	Chronic mild stress model	Chronic mild stress model	Animal model	MS-based	Down
185	4-Hydroxybutyric acid	HMDB0000710	C00989	10413	Study M018	CUMS group vs. control group	Serum	Blood	Peripheral	Sprague-Dawley rat	Rat	Chronic mild stress model	Chronic mild stress model	Animal model	MS-based	Down
186	L-Histidine	HMDB0000177	C00135	6274	Study M018	CUMS group vs. control group	Serum	Blood	Peripheral	Sprague-Dawley rat	Rat	Chronic mild stress model	Chronic mild stress model	Animal model	MS-based	Down
187	L-Phenylalanine	HMDB0000159	C00079	6140	Study M018	CUMS group vs. control group	Serum	Blood	Peripheral	Sprague-Dawley rat	Rat	Chronic mild stress model	Chronic mild stress model	Animal model	MS-based	Down
188	Fumaric acid	HMDB0000134	C00122	444972	Study M018	CUMS group vs. control group	Serum	Blood	Peripheral	Sprague-Dawley rat	Rat	Chronic mild stress model	Chronic mild stress model	Animal model	MS-based	Down
189	Succinic acid	HMDB0000254	C00042	1110	Study M018	CUMS group vs. control group	Serum	Blood	Peripheral	Sprague-Dawley rat	Rat	Chronic mild stress model	Chronic mild stress model	Animal model	MS-based	Down
190	Niacinamide	HMDB0001406	C00153	936	Study M018	CUMS group vs. control group	Serum	Blood	Peripheral	Sprague-Dawley rat	Rat	Chronic mild stress model	Chronic mild stress model	Animal model	MS-based	Down
191	L-Alanine	HMDB0000161	C00041	5950	Study M018	CUMS group vs. control group	Serum	Blood	Peripheral	Sprague-Dawley rat	Rat	Chronic mild stress model	Chronic mild stress model	Animal model	MS-based	Down
192	L-Leucine	HMDB0000687	C00123	6106	Study M018	CUMS group vs. control group	Serum	Blood	Peripheral	Sprague-Dawley rat	Rat	Chronic mild stress model	Chronic mild stress model	Animal model	MS-based	Down
193	L-Proline	HMDB0000162	C00148	145742	Study M018	CUMS group vs. control group	Serum	Blood	Peripheral	Sprague-Dawley rat	Rat	Chronic mild stress model	Chronic mild stress model	Animal model	MS-based	Down
194	4-Hydroxyproline	HMDB0000725	C01157	5810	Study M018	CUMS group vs. control group	Serum	Blood	Peripheral	Sprague-Dawley rat	Rat	Chronic mild stress model	Chronic mild stress model	Animal model	MS-based	Down
195	L-Serine	HMDB0000187	C00065	5951	Study M018	CUMS group vs. control group	Serum	Blood	Peripheral	Sprague-Dawley rat	Rat	Chronic mild stress model	Chronic mild stress model	Animal model	MS-based	Down
196	L-Methionine	HMDB0000696	C00073	6137	Study M018	CUMS group vs. control group	Serum	Blood	Peripheral	Sprague-Dawley rat	Rat	Chronic mild stress model	Chronic mild stress model	Animal model	MS-based	Down
197	Pyruvic acid	HMDB0000243	C00022	1060	Study M018	CUMS group vs. control group	Serum	Blood	Peripheral	Sprague-Dawley rat	Rat	Chronic mild stress model	Chronic mild stress model	Animal model	MS-based	Down
198	L-Lactic acid	HMDB0000190	C00186	107689	Study M018	CUMS group vs. control group	Serum	Blood	Peripheral	Sprague-Dawley rat	Rat	Chronic mild stress model	Chronic mild stress model	Animal model	MS-based	Down
199	2-Hydroxybutyric acid	HMDB0000008	C05984	11266	Study M018	CUMS group vs. control group	Serum	Blood	Peripheral	Sprague-Dawley rat	Rat	Chronic mild stress model	Chronic mild stress model	Animal model	MS-based	Down
200	Ethanolamine	HMDB0000149	C00189	700	Study M018	CUMS group vs. control group	Serum	Blood	Peripheral	Sprague-Dawley rat	Rat	Chronic mild stress model	Chronic mild stress model	Animal model	MS-based	Down
201	Creatinine	HMDB0000562	C00791	588	Study M018	CUMS group vs. control group	Serum	Blood	Peripheral	Sprague-Dawley rat	Rat	Chronic mild stress model	Chronic mild stress model	Animal model	MS-based	Down
202	Arabinose	HMDB0029942	N/A	66308	Study M018	CUMS group vs. control group	Serum	Blood	Peripheral	Sprague-Dawley rat	Rat	Chronic mild stress model	Chronic mild stress model	Animal model	MS-based	Down
203	D-Xylitol	HMDB0002917	C00379	6912	Study M018	CUMS group vs. control group	Serum	Blood	Peripheral	Sprague-Dawley rat	Rat	Chronic mild stress model	Chronic mild stress model	Animal model	MS-based	Down
204	Gluconic acid	HMDB0000625	C00257	10690	Study M018	CUMS group vs. control group	Serum	Blood	Peripheral	Sprague-Dawley rat	Rat	Chronic mild stress model	Chronic mild stress model	Animal model	MS-based	Down
205	Spermine	HMDB0001256	C00750	1103	Study M018	CUMS group vs. control group	Serum	Blood	Peripheral	Sprague-Dawley rat	Rat	Chronic mild stress model	Chronic mild stress model	Animal model	MS-based	Down
206	Gamma-Tocopherol	HMDB0001492	C02483	92729	Study M018	CUMS group vs. control group	Serum	Blood	Peripheral	Sprague-Dawley rat	Rat	Chronic mild stress model	Chronic mild stress model	Animal model	MS-based	Down
207	Glycine	HMDB0000123	C00037	750	Study M018	CUMS group vs. control group	Brain	Brain	Central	Sprague-Dawley rat	Rat	Chronic mild stress model	Chronic mild stress model	Animal model	MS-based	Down
208	Histamine	HMDB0000870	C00388	774	Study M018	CUMS group vs. control group	Brain	Brain	Central	Sprague-Dawley rat	Rat	Chronic mild stress model	Chronic mild stress model	Animal model	MS-based	Down
209	L-Tyrosine	HMDB0000158	C00082	6057	Study M018	CUMS group vs. control group	Brain	Brain	Central	Sprague-Dawley rat	Rat	Chronic mild stress model	Chronic mild stress model	Animal model	MS-based	Down
210	L-Phenylalanine	HMDB0000159	C00079	6140	Study M018	CUMS group vs. control group	Brain	Brain	Central	Sprague-Dawley rat	Rat	Chronic mild stress model	Chronic mild stress model	Animal model	MS-based	Down
211	L-Proline	HMDB0000162	C00148	145742	Study M018	CUMS group vs. control group	Brain	Brain	Central	Sprague-Dawley rat	Rat	Chronic mild stress model	Chronic mild stress model	Animal model	MS-based	Down
212	L-Methionine	HMDB0000696	C00073	6137	Study M018	CUMS group vs. control group	Brain	Brain	Central	Sprague-Dawley rat	Rat	Chronic mild stress model	Chronic mild stress model	Animal model	MS-based	Down
213	L-Lysine	HMDB0000182	C00047	5962	Study M018	CUMS group vs. control group	Brain	Brain	Central	Sprague-Dawley rat	Rat	Chronic mild stress model	Chronic mild stress model	Animal model	MS-based	Down
214	L-Alanine	HMDB0000161	C00041	5950	Study M018	CUMS group vs. control group	Brain	Brain	Central	Sprague-Dawley rat	Rat	Chronic mild stress model	Chronic mild stress model	Animal model	MS-based	Down
215	L-Leucine	HMDB0000687	C00123	6106	Study M018	CUMS group vs. control group	Brain	Brain	Central	Sprague-Dawley rat	Rat	Chronic mild stress model	Chronic mild stress model	Animal model	MS-based	Down
216	L-Cysteine	HMDB0000574	C00097	5862	Study M018	CUMS group vs. control group	Brain	Brain	Central	Sprague-Dawley rat	Rat	Chronic mild stress model	Chronic mild stress model	Animal model	MS-based	Down
217	Arachidonate	HMDB0060102	N/A	N/A	Study M018	CUMS group vs. control group	Brain	Brain	Central	Sprague-Dawley rat	Rat	Chronic mild stress model	Chronic mild stress model	Animal model	MS-based	Down
218	Docosahexaenoic acid	HMDB0002183	C06429	445580	Study M018	CUMS group vs. control group	Brain	Brain	Central	Sprague-Dawley rat	Rat	Chronic mild stress model	Chronic mild stress model	Animal model	MS-based	Down
219	Palmitic acid	HMDB0000220	C00249	985	Study M018	CUMS group vs. control group	Brain	Brain	Central	Sprague-Dawley rat	Rat	Chronic mild stress model	Chronic mild stress model	Animal model	MS-based	Down
220	Cholesta-4,6-dien-3-one	HMDB0002394	N/A	3034666	Study M018	CUMS group vs. control group	Brain	Brain	Central	Sprague-Dawley rat	Rat	Chronic mild stress model	Chronic mild stress model	Animal model	MS-based	Down
221	L-Tyrosine	HMDB0000158	C00082	6057	Study M018	CUMS group vs. control group	Urine	Urine	Peripheral	Sprague-Dawley rat	Rat	Chronic mild stress model	Chronic mild stress model	Animal model	MS-based	Down
222	Homovanillic acid	HMDB0000118	C05582	1738	Study M018	CUMS group vs. control group	Urine	Urine	Peripheral	Sprague-Dawley rat	Rat	Chronic mild stress model	Chronic mild stress model	Animal model	MS-based	Down
223	L-Tryptophan	HMDB0000929	C00078	6305	Study M018	CUMS group vs. control group	Urine	Urine	Peripheral	Sprague-Dawley rat	Rat	Chronic mild stress model	Chronic mild stress model	Animal model	MS-based	Down
224	5-Hydroxyindoleacetic acid	HMDB0000763	C05635	1826	Study M018	CUMS group vs. control group	Urine	Urine	Peripheral	Sprague-Dawley rat	Rat	Chronic mild stress model	Chronic mild stress model	Animal model	MS-based	Down
225	L-Valine	HMDB0000883	C00183	6287	Study M018	CUMS group vs. control group	Urine	Urine	Peripheral	Sprague-Dawley rat	Rat	Chronic mild stress model	Chronic mild stress model	Animal model	MS-based	Down
226	L-Proline	HMDB0000162	C00148	145742	Study M018	CUMS group vs. control group	Urine	Urine	Peripheral	Sprague-Dawley rat	Rat	Chronic mild stress model	Chronic mild stress model	Animal model	MS-based	Down
227	Pimelic acid	HMDB0000857	C02656	385	Study M018	CUMS group vs. control group	Urine	Urine	Peripheral	Sprague-Dawley rat	Rat	Chronic mild stress model	Chronic mild stress model	Animal model	MS-based	Down
228	Palmitic acid	HMDB0000220	C00249	985	Study M018	CUMS group vs. control group	Urine	Urine	Peripheral	Sprague-Dawley rat	Rat	Chronic mild stress model	Chronic mild stress model	Animal model	MS-based	Down
229	Suberic acid	HMDB0000893	C08278	10457	Study M018	CUMS group vs. control group	Urine	Urine	Peripheral	Sprague-Dawley rat	Rat	Chronic mild stress model	Chronic mild stress model	Animal model	MS-based	Down
230	Citric acid	HMDB0000094	C00158	311	Study M018	CUMS group vs. control group	Urine	Urine	Peripheral	Sprague-Dawley rat	Rat	Chronic mild stress model	Chronic mild stress model	Animal model	MS-based	Down
231	Caproic acid	HMDB0000535	C01585	8892	Study M018	CUMS group vs. control group	Urine	Urine	Peripheral	Sprague-Dawley rat	Rat	Chronic mild stress model	Chronic mild stress model	Animal model	MS-based	Down
232	L-Alanine	HMDB0000161	C00041	5950	Study M019	CUMS group vs. control group	Urine	Urine	Peripheral	Sprague-Dawley rat	Rat	Chronic mild stress model	Chronic mild stress model	Animal model	MS-based	Up
233	Glycine	HMDB0000123	C00037	750	Study M019	CUMS group vs. control group	Urine	Urine	Peripheral	Sprague-Dawley rat	Rat	Chronic mild stress model	Chronic mild stress model	Animal model	MS-based	Up
234	D-Ribose	HMDB0000283	C00121	5779	Study M019	CUMS group vs. control group	Urine	Urine	Peripheral	Sprague-Dawley rat	Rat	Chronic mild stress model	Chronic mild stress model	Animal model	MS-based	Up
235	Indoleacetic acid	HMDB0000197	C00954	802	Study M019	CUMS group vs. control group	Urine	Urine	Peripheral	Sprague-Dawley rat	Rat	Chronic mild stress model	Chronic mild stress model	Animal model	MS-based	Up
236	L-Valine	HMDB0000883	C00183	6287	Study M019	CUMS group vs. control group	Urine	Urine	Peripheral	Sprague-Dawley rat	Rat	Chronic mild stress model	Chronic mild stress model	Animal model	MS-based	Down
237	Succinic acid	HMDB0000254	C00042	1110	Study M019	CUMS group vs. control group	Urine	Urine	Peripheral	Sprague-Dawley rat	Rat	Chronic mild stress model	Chronic mild stress model	Animal model	MS-based	Down
238	L-Serine	HMDB0000187	C00065	5951	Study M019	CUMS group vs. control group	Urine	Urine	Peripheral	Sprague-Dawley rat	Rat	Chronic mild stress model	Chronic mild stress model	Animal model	MS-based	Down
239	Beta-Alanine	HMDB0000056	C00099	239	Study M019	CUMS group vs. control group	Urine	Urine	Peripheral	Sprague-Dawley rat	Rat	Chronic mild stress model	Chronic mild stress model	Animal model	MS-based	Down
240	L-Aspartic acid	HMDB0000191	C00049	5960	Study M019	CUMS group vs. control group	Urine	Urine	Peripheral	Sprague-Dawley rat	Rat	Chronic mild stress model	Chronic mild stress model	Animal model	MS-based	Down
241	Oxoglutaric acid	HMDB0000208	C00026	51	Study M019	CUMS group vs. control group	Urine	Urine	Peripheral	Sprague-Dawley rat	Rat	Chronic mild stress model	Chronic mild stress model	Animal model	MS-based	Down
242	L-Glutamic acid	HMDB0000148	C00025	33032	Study M019	CUMS group vs. control group	Urine	Urine	Peripheral	Sprague-Dawley rat	Rat	Chronic mild stress model	Chronic mild stress model	Animal model	MS-based	Down
243	L-Phenylalanine	HMDB0000159	C00079	6140	Study M019	CUMS group vs. control group	Urine	Urine	Peripheral	Sprague-Dawley rat	Rat	Chronic mild stress model	Chronic mild stress model	Animal model	MS-based	Down
244	cis-Aconitic acid	HMDB0000072	C00417	643757	Study M019	CUMS group vs. control group	Urine	Urine	Peripheral	Sprague-Dawley rat	Rat	Chronic mild stress model	Chronic mild stress model	Animal model	MS-based	Down
245	Isocitric acid	HMDB0000193	C00311	1198	Study M019	CUMS group vs. control group	Urine	Urine	Peripheral	Sprague-Dawley rat	Rat	Chronic mild stress model	Chronic mild stress model	Animal model	MS-based	Down
246	Octyl palmitate	N/A	N/A	N/A	Study M019	CUMS group vs. control group	Urine	Urine	Peripheral	Sprague-Dawley rat	Rat	Chronic mild stress model	Chronic mild stress model	Animal model	MS-based	Down
247	Glycine	HMDB0000123	C00037	750	Study M022	CUMS group vs. control group	Urine	Urine	Peripheral	Sprague-Dawley rat	Rat	Chronic mild stress model	Chronic mild stress model	Animal model	MS-based	Up
248	D-Ribose	HMDB0000283	C00121	5779	Study M022	CUMS group vs. control group	Urine	Urine	Peripheral	Sprague-Dawley rat	Rat	Chronic mild stress model	Chronic mild stress model	Animal model	MS-based	Up
249	Indoleacetic acid	HMDB0000197	C00954	802	Study M022	CUMS group vs. control group	Urine	Urine	Peripheral	Sprague-Dawley rat	Rat	Chronic mild stress model	Chronic mild stress model	Animal model	MS-based	Up
250	L-Alanine	HMDB0000161	C00041	5950	Study M022	CUMS group vs. control group	Urine	Urine	Peripheral	Sprague-Dawley rat	Rat	Chronic mild stress model	Chronic mild stress model	Animal model	MS-based	Down
251	L-Valine	HMDB0000883	C00183	6287	Study M022	CUMS group vs. control group	Urine	Urine	Peripheral	Sprague-Dawley rat	Rat	Chronic mild stress model	Chronic mild stress model	Animal model	MS-based	Down
252	Succinic acid	HMDB0000254	C00042	1110	Study M022	CUMS group vs. control group	Urine	Urine	Peripheral	Sprague-Dawley rat	Rat	Chronic mild stress model	Chronic mild stress model	Animal model	MS-based	Down
253	L-Serine	HMDB0000187	C00065	5951	Study M022	CUMS group vs. control group	Urine	Urine	Peripheral	Sprague-Dawley rat	Rat	Chronic mild stress model	Chronic mild stress model	Animal model	MS-based	Down
254	Beta-Alanine	HMDB0000056	C00099	239	Study M022	CUMS group vs. control group	Urine	Urine	Peripheral	Sprague-Dawley rat	Rat	Chronic mild stress model	Chronic mild stress model	Animal model	MS-based	Down
255	L-Aspartic acid	HMDB0000191	C00049	5960	Study M022	CUMS group vs. control group	Urine	Urine	Peripheral	Sprague-Dawley rat	Rat	Chronic mild stress model	Chronic mild stress model	Animal model	MS-based	Down
256	Oxoglutaric acid	HMDB0000208	C00026	51	Study M022	CUMS group vs. control group	Urine	Urine	Peripheral	Sprague-Dawley rat	Rat	Chronic mild stress model	Chronic mild stress model	Animal model	MS-based	Down
257	L-Glutamic acid	HMDB0000148	C00025	33032	Study M022	CUMS group vs. control group	Urine	Urine	Peripheral	Sprague-Dawley rat	Rat	Chronic mild stress model	Chronic mild stress model	Animal model	MS-based	Down
258	L-Phenylalanine	HMDB0000159	C00079	6140	Study M022	CUMS group vs. control group	Urine	Urine	Peripheral	Sprague-Dawley rat	Rat	Chronic mild stress model	Chronic mild stress model	Animal model	MS-based	Down
259	cis-Aconitic acid	HMDB0000072	C00417	643757	Study M022	CUMS group vs. control group	Urine	Urine	Peripheral	Sprague-Dawley rat	Rat	Chronic mild stress model	Chronic mild stress model	Animal model	MS-based	Down
260	Isocitric acid	HMDB0000193	C00311	1198	Study M022	CUMS group vs. control group	Urine	Urine	Peripheral	Sprague-Dawley rat	Rat	Chronic mild stress model	Chronic mild stress model	Animal model	MS-based	Down
261	Palmitic acid	HMDB0000220	C00249	985	Study M022	CUMS group vs. control group	Urine	Urine	Peripheral	Sprague-Dawley rat	Rat	Chronic mild stress model	Chronic mild stress model	Animal model	MS-based	Down
262	Serotonin	HMDB0000259	C00780	5202	Study M023	CUMS group vs. control group	Brain	Brain	Central	Sprague-Dawley rat	Rat	Chronic mild stress model	Chronic mild stress model	Animal model	MS-based	Down
263	Xanthurenic acid	HMDB0000881	C02470	5699	Study M024	CUMS group vs. control group	Urine	Urine	Peripheral	Sprague-Dawley rat	Rat	Chronic mild stress model	Chronic mild stress model	Animal model	MS-based	Up
264	7-Methylxanthine	HMDB0001991	C16353	68374	Study M024	CUMS group vs. control group	Urine	Urine	Peripheral	Sprague-Dawley rat	Rat	Chronic mild stress model	Chronic mild stress model	Animal model	MS-based	Up
265	Xanthosine	HMDB0000299	C01762	64959	Study M024	CUMS group vs. control group	Urine	Urine	Peripheral	Sprague-Dawley rat	Rat	Chronic mild stress model	Chronic mild stress model	Animal model	MS-based	Up
266	L-Tyrosine	HMDB0000158	C00082	6057	Study M024	CUMS group vs. control group	Urine	Urine	Peripheral	Sprague-Dawley rat	Rat	Chronic mild stress model	Chronic mild stress model	Animal model	MS-based	Up
267	L-Phenylalanine	HMDB0000159	C00079	6140	Study M024	CUMS group vs. control group	Urine	Urine	Peripheral	Sprague-Dawley rat	Rat	Chronic mild stress model	Chronic mild stress model	Animal model	MS-based	Up
268	Kynurenic acid	HMDB0000715	C01717	3845	Study M024	CUMS group vs. control group	Urine	Urine	Peripheral	Sprague-Dawley rat	Rat	Chronic mild stress model	Chronic mild stress model	Animal model	MS-based	Up
269	3-Hydroxy-3-(3-hydroxyphenyl)propanoic acid-O-sulphate	HMDB0059967	N/A	N/A	Study M024	CUMS group vs. control group	Urine	Urine	Peripheral	Sprague-Dawley rat	Rat	Chronic mild stress model	Chronic mild stress model	Animal model	MS-based	Up
270	Succinic acid	HMDB0000254	C00042	1110	Study M024	CUMS group vs. control group	Urine	Urine	Peripheral	Sprague-Dawley rat	Rat	Chronic mild stress model	Chronic mild stress model	Animal model	MS-based	Up
271	Phenylacetylglycine	HMDB0000821	C05598	68144	Study M024	CUMS group vs. control group	Urine	Urine	Peripheral	Sprague-Dawley rat	Rat	Chronic mild stress model	Chronic mild stress model	Animal model	MS-based	Down
272	Creatinine	HMDB0000562	C00791	588	Study M024	CUMS group vs. control group	Urine	Urine	Peripheral	Sprague-Dawley rat	Rat	Chronic mild stress model	Chronic mild stress model	Animal model	MS-based	Down
273	Hippuric acid	HMDB0000714	C01586	464	Study M024	CUMS group vs. control group	Urine	Urine	Peripheral	Sprague-Dawley rat	Rat	Chronic mild stress model	Chronic mild stress model	Animal model	MS-based	Down
274	L-Tryptophan	HMDB0000929	C00078	6305	Study M024	CUMS group vs. control group	Urine	Urine	Peripheral	Sprague-Dawley rat	Rat	Chronic mild stress model	Chronic mild stress model	Animal model	MS-based	Down
275	N2-Succinyl-L-ornithine	HMDB0001199	C03415	127370	Study M024	CUMS group vs. control group	Urine	Urine	Peripheral	Sprague-Dawley rat	Rat	Chronic mild stress model	Chronic mild stress model	Animal model	MS-based	Down
276	Indoleacetic acid	HMDB0000197	C00954	802	Study M024	CUMS group vs. control group	Urine	Urine	Peripheral	Sprague-Dawley rat	Rat	Chronic mild stress model	Chronic mild stress model	Animal model	MS-based	Down
277	Indoxyl sulfate	HMDB0000682	N/A	10258	Study M024	CUMS group vs. control group	Urine	Urine	Peripheral	Sprague-Dawley rat	Rat	Chronic mild stress model	Chronic mild stress model	Animal model	MS-based	Down
278	Oxoglutaric acid	HMDB0000208	C00026	51	Study M024	CUMS group vs. control group	Urine	Urine	Peripheral	Sprague-Dawley rat	Rat	Chronic mild stress model	Chronic mild stress model	Animal model	MS-based	Down
279	Citric acid	HMDB0000094	C00158	311	Study M024	CUMS group vs. control group	Urine	Urine	Peripheral	Sprague-Dawley rat	Rat	Chronic mild stress model	Chronic mild stress model	Animal model	MS-based	Down
280	myo-Inositol	HMDB0000211	C00137	892	Study M025	CUMS group vs. control group	Hippocampus	Brain	Central	Sprague-Dawley rat	Rat	Chronic mild stress model	Chronic mild stress model	Animal model	MS-based	Up
281	L-Glutamic acid	HMDB0000148	C00025	33032	Study M025	CUMS group vs. control group	Hippocampus	Brain	Central	Sprague-Dawley rat	Rat	Chronic mild stress model	Chronic mild stress model	Animal model	MS-based	Up
282	Phosphoric acid	HMDB0002142	C00009	1004	Study M025	CUMS group vs. control group	Hippocampus	Brain	Central	Sprague-Dawley rat	Rat	Chronic mild stress model	Chronic mild stress model	Animal model	MS-based	Down
283	L-Lactic acid	HMDB0000190	C00186	107689	Study M025	CUMS group vs. control group	Hippocampus	Brain	Central	Sprague-Dawley rat	Rat	Chronic mild stress model	Chronic mild stress model	Animal model	MS-based	Down
284	Cholesterol	HMDB0000067	C00187	5997	Study M025	CUMS group vs. control group	Hippocampus	Brain	Central	Sprague-Dawley rat	Rat	Chronic mild stress model	Chronic mild stress model	Animal model	MS-based	Down
285	L-Aspartic acid	HMDB0000191	C00049	5960	Study M025	CUMS group vs. control group	Hippocampus	Brain	Central	Sprague-Dawley rat	Rat	Chronic mild stress model	Chronic mild stress model	Animal model	MS-based	Down
286	Glycerol	HMDB0000131	C00116	753	Study M025	CUMS group vs. control group	Hippocampus	Brain	Central	Sprague-Dawley rat	Rat	Chronic mild stress model	Chronic mild stress model	Animal model	MS-based	Down
287	Gamma-Aminobutyric acid	HMDB0000112	C00334	119	Study M025	CUMS group vs. control group	Hippocampus	Brain	Central	Sprague-Dawley rat	Rat	Chronic mild stress model	Chronic mild stress model	Animal model	MS-based	Down
288	N-Acetyl-L-aspartic acid	HMDB0000812	C01042	65065	Study M025	CUMS group vs. control group	Hippocampus	Brain	Central	Sprague-Dawley rat	Rat	Chronic mild stress model	Chronic mild stress model	Animal model	MS-based	Down
289	Glycine	HMDB0000123	C00037	750	Study M025	CUMS group vs. control group	Hippocampus	Brain	Central	Sprague-Dawley rat	Rat	Chronic mild stress model	Chronic mild stress model	Animal model	MS-based	Down
290	L-Glutamine	HMDB0000641	C00064	5961	Study M026	CUMS group vs. control group	Urine	Urine	Peripheral	Wistar rat	Rat	Chronic mild stress model	Chronic mild stress model	Animal model	NMR	Up
291	Citrulline	HMDB0000904	C00327	9750	Study M026	CUMS group vs. control group	Urine	Urine	Peripheral	Wistar rat	Rat	Chronic mild stress model	Chronic mild stress model	Animal model	NMR	Up
292	Alpha-D-Glucose	HMDB0003345	C00267	79025	Study M026	CUMS group vs. control group	Urine	Urine	Peripheral	Wistar rat	Rat	Chronic mild stress model	Chronic mild stress model	Animal model	NMR	Up
293	L-Serine	HMDB0000187	C00065	5951	Study M026	CUMS group vs. control group	Urine	Urine	Peripheral	Wistar rat	Rat	Chronic mild stress model	Chronic mild stress model	Animal model	NMR	Up
294	L-Phenylalanine	HMDB0000159	C00079	6140	Study M026	CUMS group vs. control group	Urine	Urine	Peripheral	Wistar rat	Rat	Chronic mild stress model	Chronic mild stress model	Animal model	NMR	Up
295	Cyclic AMP	HMDB0000058	C00575	6076	Study M026	CUMS group vs. control group	Urine	Urine	Peripheral	Wistar rat	Rat	Chronic mild stress model	Chronic mild stress model	Animal model	NMR	Up
296	1-Methylhistidine	HMDB0000001	C01152	92105	Study M026	CUMS group vs. control group	Urine	Urine	Peripheral	Wistar rat	Rat	Chronic mild stress model	Chronic mild stress model	Animal model	NMR	Up
297	L-Tyrosine	HMDB0000158	C00082	6057	Study M026	CUMS group vs. control group	Urine	Urine	Peripheral	Wistar rat	Rat	Chronic mild stress model	Chronic mild stress model	Animal model	NMR	Up
298	Hippuric acid	HMDB0000714	C01586	464	Study M026	CUMS group vs. control group	Urine	Urine	Peripheral	Wistar rat	Rat	Chronic mild stress model	Chronic mild stress model	Animal model	NMR	Up
299	Kynurenic acid	HMDB0000715	C01717	3845	Study M026	CUMS group vs. control group	Urine	Urine	Peripheral	Wistar rat	Rat	Chronic mild stress model	Chronic mild stress model	Animal model	NMR	Up
300	5-Methoxytryptamine	HMDB0004095	C05659	1833	Study M026	CUMS group vs. control group	Urine	Urine	Peripheral	Wistar rat	Rat	Chronic mild stress model	Chronic mild stress model	Animal model	MS-based	Up
301	Tryptophanol	HMDB0003447	C00955	10685	Study M026	CUMS group vs. control group	Urine	Urine	Peripheral	Wistar rat	Rat	Chronic mild stress model	Chronic mild stress model	Animal model	MS-based	Up
302	Histamine	HMDB0000870	C00388	774	Study M026	CUMS group vs. control group	Urine	Urine	Peripheral	Wistar rat	Rat	Chronic mild stress model	Chronic mild stress model	Animal model	MS-based	Up
303	Isobutyrylglycine	HMDB0000730	N/A	10855600	Study M026	CUMS group vs. control group	Urine	Urine	Peripheral	Wistar rat	Rat	Chronic mild stress model	Chronic mild stress model	Animal model	MS-based	Up
304	L-Isoleucine	HMDB0000172	C00407	6306	Study M026	CUMS group vs. control group	Urine	Urine	Peripheral	Wistar rat	Rat	Chronic mild stress model	Chronic mild stress model	Animal model	NMR	Down
305	L-Leucine	HMDB0000687	C00123	6106	Study M026	CUMS group vs. control group	Urine	Urine	Peripheral	Wistar rat	Rat	Chronic mild stress model	Chronic mild stress model	Animal model	NMR	Down
306	Acetoacetic acid	HMDB0000060	C00164	96	Study M026	CUMS group vs. control group	Urine	Urine	Peripheral	Wistar rat	Rat	Chronic mild stress model	Chronic mild stress model	Animal model	NMR	Down
307	L-Valine	HMDB0000883	C00183	6287	Study M026	CUMS group vs. control group	Urine	Urine	Peripheral	Wistar rat	Rat	Chronic mild stress model	Chronic mild stress model	Animal model	NMR	Down
308	3-Hydroxybutyric acid	HMDB0000357	C01089	441	Study M026	CUMS group vs. control group	Urine	Urine	Peripheral	Wistar rat	Rat	Chronic mild stress model	Chronic mild stress model	Animal model	NMR	Down
309	L-Glutamic acid	HMDB0000148	C00025	33032	Study M026	CUMS group vs. control group	Urine	Urine	Peripheral	Wistar rat	Rat	Chronic mild stress model	Chronic mild stress model	Animal model	NMR	Down
310	Pyruvic acid	HMDB0000243	C00022	1060	Study M026	CUMS group vs. control group	Urine	Urine	Peripheral	Wistar rat	Rat	Chronic mild stress model	Chronic mild stress model	Animal model	NMR	Down
311	L-Proline	HMDB0000162	C00148	145742	Study M026	CUMS group vs. control group	Urine	Urine	Peripheral	Wistar rat	Rat	Chronic mild stress model	Chronic mild stress model	Animal model	NMR	Down
312	L-Dopa	HMDB0000181	C00355	6047	Study M026	CUMS group vs. control group	Urine	Urine	Peripheral	Wistar rat	Rat	Chronic mild stress model	Chronic mild stress model	Animal model	NMR	Down
313	L-Threonine	HMDB0000167	C00188	6288	Study M026	CUMS group vs. control group	Urine	Urine	Peripheral	Wistar rat	Rat	Chronic mild stress model	Chronic mild stress model	Animal model	NMR	Down
314	L-Kynurenine	HMDB0000684	C00328	161166	Study M026	CUMS group vs. control group	Urine	Urine	Peripheral	Wistar rat	Rat	Chronic mild stress model	Chronic mild stress model	Animal model	MS-based	Down
315	Phenylethylamine	HMDB0012275	C05332	1001	Study M026	CUMS group vs. control group	Urine	Urine	Peripheral	Wistar rat	Rat	Chronic mild stress model	Chronic mild stress model	Animal model	MS-based	Down
316	3-Hydroxyhippuric acid	HMDB0006116	N/A	450268	Study M026	CUMS group vs. control group	Urine	Urine	Peripheral	Wistar rat	Rat	Chronic mild stress model	Chronic mild stress model	Animal model	MS-based	Down
317	Creatine	HMDB0000064	C00300	586	Study M026	CUMS group vs. control group	Urine	Urine	Peripheral	Wistar rat	Rat	Chronic mild stress model	Chronic mild stress model	Animal model	MS-based	Down
318	Hydroxykynurenine	HMDB0000732	C02794	89	Study M026	CUMS group vs. control group	Urine	Urine	Peripheral	Wistar rat	Rat	Chronic mild stress model	Chronic mild stress model	Animal model	MS-based	Down
319	N-a-Acetylcitrulline	HMDB0000856	C15532	11506771	Study M026	CUMS group vs. control group	Urine	Urine	Peripheral	Wistar rat	Rat	Chronic mild stress model	Chronic mild stress model	Animal model	MS-based	Down
320	Indoleacetaldehyde	HMDB0001190	C00637	800	Study M026	CUMS group vs. control group	Urine	Urine	Peripheral	Wistar rat	Rat	Chronic mild stress model	Chronic mild stress model	Animal model	MS-based	Down
321	Glycolic acid	HMDB0000115	C00160	757	Study M026	CUMS group vs. control group	Urine	Urine	Peripheral	Wistar rat	Rat	Chronic mild stress model	Chronic mild stress model	Animal model	MS-based	Down
322	2-Aminomuconic acid semialdehyde	HMDB0001280	C03824	5280625	Study M026	CUMS group vs. control group	Urine	Urine	Peripheral	Wistar rat	Rat	Chronic mild stress model	Chronic mild stress model	Animal model	MS-based	Down
323	2-Amino-3-carboxymuconic acid semialdehyde	HMDB0001330	C04409	5280673	Study M026	CUMS group vs. control group	Urine	Urine	Peripheral	Wistar rat	Rat	Chronic mild stress model	Chronic mild stress model	Animal model	MS-based	Down
324	Alpha-D-Glucose	HMDB0003345	C00267	79025	Study M027	CUMS group vs. control group	Urine	Urine	Peripheral	Wistar rat	Rat	Chronic mild stress model	Chronic mild stress model	Animal model	NMR	Up
325	L-Serine	HMDB0000187	C00065	5951	Study M027	CUMS group vs. control group	Urine	Urine	Peripheral	Wistar rat	Rat	Chronic mild stress model	Chronic mild stress model	Animal model	NMR	Up
326	L-Phenylalanine	HMDB0000159	C00079	6140	Study M027	CUMS group vs. control group	Urine	Urine	Peripheral	Wistar rat	Rat	Chronic mild stress model	Chronic mild stress model	Animal model	NMR	Up
327	Hippuric acid	HMDB0000714	C01586	464	Study M027	CUMS group vs. control group	Urine	Urine	Peripheral	Wistar rat	Rat	Chronic mild stress model	Chronic mild stress model	Animal model	NMR	Up
328	Kynurenic acid	HMDB0000715	C01717	3845	Study M027	CUMS group vs. control group	Urine	Urine	Peripheral	Wistar rat	Rat	Chronic mild stress model	Chronic mild stress model	Animal model	NMR	Up
329	L-Tyrosine	HMDB0000158	C00082	6057	Study M027	CUMS group vs. control group	Urine	Urine	Peripheral	Wistar rat	Rat	Chronic mild stress model	Chronic mild stress model	Animal model	NMR	Up
330	Dopamine	HMDB0000073	C03758	681	Study M027	CUMS group vs. control group	Urine	Urine	Peripheral	Wistar rat	Rat	Chronic mild stress model	Chronic mild stress model	Animal model	MS-based	Up
331	Histamine	HMDB0000870	C00388	774	Study M027	CUMS group vs. control group	Urine	Urine	Peripheral	Wistar rat	Rat	Chronic mild stress model	Chronic mild stress model	Animal model	MS-based	Up
332	Isobutyrylglycine	HMDB0000730	N/A	10855600	Study M027	CUMS group vs. control group	Urine	Urine	Peripheral	Wistar rat	Rat	Chronic mild stress model	Chronic mild stress model	Animal model	MS-based	Up
333	2-Phenylethanol glucuronide	HMDB0010350	C03033	24862077	Study M027	CUMS group vs. control group	Urine	Urine	Peripheral	Wistar rat	Rat	Chronic mild stress model	Chronic mild stress model	Animal model	MS-based	Up
334	Tryptophanol	HMDB0003447	C00955	10685	Study M027	CUMS group vs. control group	Urine	Urine	Peripheral	Wistar rat	Rat	Chronic mild stress model	Chronic mild stress model	Animal model	MS-based	Up
335	5-Methoxytryptamine	HMDB0004095	C05659	1833	Study M027	CUMS group vs. control group	Urine	Urine	Peripheral	Wistar rat	Rat	Chronic mild stress model	Chronic mild stress model	Animal model	MS-based	Up
336	L-Glutamine	HMDB0000641	C00064	5961	Study M027	CUMS group vs. control group	Urine	Urine	Peripheral	Wistar rat	Rat	Chronic mild stress model	Chronic mild stress model	Animal model	NMR	Up
337	Lipid	N/A	N/A	N/A	Study M027	CUMS group vs. control group	Urine	Urine	Peripheral	Wistar rat	Rat	Chronic mild stress model	Chronic mild stress model	Animal model	NMR	Down
338	L-Isoleucine	HMDB0000172	C00407	6306	Study M027	CUMS group vs. control group	Urine	Urine	Peripheral	Wistar rat	Rat	Chronic mild stress model	Chronic mild stress model	Animal model	NMR	Down
339	L-Glutamic acid	HMDB0000148	C00025	33032	Study M027	CUMS group vs. control group	Urine	Urine	Peripheral	Wistar rat	Rat	Chronic mild stress model	Chronic mild stress model	Animal model	NMR	Down
340	L-Dopa	HMDB0000181	C00355	6047	Study M027	CUMS group vs. control group	Urine	Urine	Peripheral	Wistar rat	Rat	Chronic mild stress model	Chronic mild stress model	Animal model	NMR	Down
341	Acetoacetic acid	HMDB0000060	C00164	96	Study M027	CUMS group vs. control group	Urine	Urine	Peripheral	Wistar rat	Rat	Chronic mild stress model	Chronic mild stress model	Animal model	NMR	Down
342	3-Hydroxybutyric acid	HMDB0000357	C01089	441	Study M027	CUMS group vs. control group	Urine	Urine	Peripheral	Wistar rat	Rat	Chronic mild stress model	Chronic mild stress model	Animal model	NMR	Down
343	Pyruvic acid	HMDB0000243	C00022	1060	Study M027	CUMS group vs. control group	Urine	Urine	Peripheral	Wistar rat	Rat	Chronic mild stress model	Chronic mild stress model	Animal model	NMR	Down
344	3-Hydroxyhippuric acid	HMDB0006116	N/A	450268	Study M027	CUMS group vs. control group	Urine	Urine	Peripheral	Wistar rat	Rat	Chronic mild stress model	Chronic mild stress model	Animal model	MS-based	Down
345	Creatine	HMDB0000064	C00300	586	Study M027	CUMS group vs. control group	Urine	Urine	Peripheral	Wistar rat	Rat	Chronic mild stress model	Chronic mild stress model	Animal model	MS-based	Down
346	5-Aminoimidazole-4-carboxamide	HMDB0003192	C04051	9679	Study M027	CUMS group vs. control group	Urine	Urine	Peripheral	Wistar rat	Rat	Chronic mild stress model	Chronic mild stress model	Animal model	MS-based	Down
347	Glyceric acid 1,3-biphosphate	HMDB0001270	C00236	683	Study M027	CUMS group vs. control group	Urine	Urine	Peripheral	Wistar rat	Rat	Chronic mild stress model	Chronic mild stress model	Animal model	MS-based	Down
348	L-Kynurenine	HMDB0000684	C00328	161166	Study M027	CUMS group vs. control group	Urine	Urine	Peripheral	Wistar rat	Rat	Chronic mild stress model	Chronic mild stress model	Animal model	MS-based	Down
349	2-Aminomuconic acid semialdehyde	HMDB0001280	C03824	5280625	Study M027	CUMS group vs. control group	Urine	Urine	Peripheral	Wistar rat	Rat	Chronic mild stress model	Chronic mild stress model	Animal model	MS-based	Down
350	2-Amino-3-carboxymuconic acid semialdehyde	HMDB0001330	C04409	5280673	Study M027	CUMS group vs. control group	Urine	Urine	Peripheral	Wistar rat	Rat	Chronic mild stress model	Chronic mild stress model	Animal model	MS-based	Down
351	N-Acetylserotonin	HMDB0001238	C00978	903	Study M027	CUMS group vs. control group	Urine	Urine	Peripheral	Wistar rat	Rat	Chronic mild stress model	Chronic mild stress model	Animal model	MS-based	Down
352	LysoPC(18:0)	HMDB0010384	C04230	497299	Study M029	CUMS group vs. control group	Brain	Brain	Central	Sprague-Dawley rat	Rat	Chronic mild stress model	Chronic mild stress model	Animal model	MS-based	Up
353	LysoPC(16:0)	HMDB0010382	C04230	460602	Study M029	CUMS group vs. control group	Brain	Brain	Central	Sprague-Dawley rat	Rat	Chronic mild stress model	Chronic mild stress model	Animal model	MS-based	Up
354	Prostaglandin (16:0/18:0)	N/A	N/A	N/A	Study M029	CUMS group vs. control group	Brain	Brain	Central	Sprague-Dawley rat	Rat	Chronic mild stress model	Chronic mild stress model	Animal model	MS-based	Up
355	Behenic acid	HMDB0000944	C08281	8215	Study M029	CUMS group vs. control group	Brain	Brain	Central	Sprague-Dawley rat	Rat	Chronic mild stress model	Chronic mild stress model	Animal model	MS-based	Up
356	Stearic acid	HMDB0000827	C01530	5281	Study M029	CUMS group vs. control group	Brain	Brain	Central	Sprague-Dawley rat	Rat	Chronic mild stress model	Chronic mild stress model	Animal model	MS-based	Up
357	Glycine	HMDB0000123	C00037	750	Study M029	CUMS group vs. control group	Brain	Brain	Central	Sprague-Dawley rat	Rat	Chronic mild stress model	Chronic mild stress model	Animal model	MS-based	Up
358	8,9-Epoxyeicosatrienoic acid	HMDB0002232	C14769	5283203	Study M029	CUMS group vs. control group	Brain	Brain	Central	Sprague-Dawley rat	Rat	Chronic mild stress model	Chronic mild stress model	Animal model	MS-based	Down
359	L-Glutamic acid	HMDB0000148	C00025	33032	Study M029	CUMS group vs. control group	Brain	Brain	Central	Sprague-Dawley rat	Rat	Chronic mild stress model	Chronic mild stress model	Animal model	MS-based	Down
360	Trimethylamine	HMDB0000906	C00565	1146	Study M030	CUMS group vs. control group	Plasma	Blood	Peripheral	Sprague-Dawley rat	Rat	Chronic mild stress model	Chronic mild stress model	Animal model	NMR	Up
361	L-Aspartic acid	HMDB0000191	C00049	5960	Study M030	CUMS group vs. control group	Plasma	Blood	Peripheral	Sprague-Dawley rat	Rat	Chronic mild stress model	Chronic mild stress model	Animal model	NMR	Up
362	L-Glutamic acid	HMDB0000148	C00025	33032	Study M030	CUMS group vs. control group	Plasma	Blood	Peripheral	Sprague-Dawley rat	Rat	Chronic mild stress model	Chronic mild stress model	Animal model	NMR	Up
363	Acetoacetic acid	HMDB0000060	C00164	96	Study M030	CUMS group vs. control group	Plasma	Blood	Peripheral	Sprague-Dawley rat	Rat	Chronic mild stress model	Chronic mild stress model	Animal model	NMR	Up
364	N-acetyl glycoprotein	N/A	N/A	N/A	Study M030	CUMS group vs. control group	Plasma	Blood	Peripheral	Sprague-Dawley rat	Rat	Chronic mild stress model	Chronic mild stress model	Animal model	NMR	Up
365	L-Alanine	HMDB0000161	C00041	5950	Study M030	CUMS group vs. control group	Plasma	Blood	Peripheral	Sprague-Dawley rat	Rat	Chronic mild stress model	Chronic mild stress model	Animal model	NMR	Up
366	L-Lactic acid	HMDB0000190	C00186	107689	Study M030	CUMS group vs. control group	Plasma	Blood	Peripheral	Sprague-Dawley rat	Rat	Chronic mild stress model	Chronic mild stress model	Animal model	NMR	Up
367	Leucine or Isoleucine	N/A	N/A	N/A	Study M030	CUMS group vs. control group	Plasma	Blood	Peripheral	Sprague-Dawley rat	Rat	Chronic mild stress model	Chronic mild stress model	Animal model	NMR	Up
368	L-Proline	HMDB0000162	C00148	145742	Study M030	CUMS group vs. control group	Plasma	Blood	Peripheral	Sprague-Dawley rat	Rat	Chronic mild stress model	Chronic mild stress model	Animal model	NMR	Down
369	3-Hydroxybutyric acid	HMDB0000357	C01089	441	Study M030	CUMS group vs. control group	Plasma	Blood	Peripheral	Sprague-Dawley rat	Rat	Chronic mild stress model	Chronic mild stress model	Animal model	NMR	Down
370	L-Valine	HMDB0000883	C00183	6287	Study M030	CUMS group vs. control group	Plasma	Blood	Peripheral	Sprague-Dawley rat	Rat	Chronic mild stress model	Chronic mild stress model	Animal model	NMR	Down
371	Lipid	N/A	N/A	N/A	Study M032	CUMS group vs. control group	Serum	Blood	Peripheral	Sprague-Dawley rat	Rat	Chronic mild stress model	Chronic mild stress model	Animal model	NMR	Up
372	L-Lactic acid	HMDB0000190	C00186	107689	Study M032	CUMS group vs. control group	Serum	Blood	Peripheral	Sprague-Dawley rat	Rat	Chronic mild stress model	Chronic mild stress model	Animal model	NMR	Up
373	L-Alanine	HMDB0000161	C00041	5950	Study M032	CUMS group vs. control group	Serum	Blood	Peripheral	Sprague-Dawley rat	Rat	Chronic mild stress model	Chronic mild stress model	Animal model	NMR	Up
374	N-acetyl glycoprotein	N/A	N/A	N/A	Study M032	CUMS group vs. control group	Serum	Blood	Peripheral	Sprague-Dawley rat	Rat	Chronic mild stress model	Chronic mild stress model	Animal model	NMR	Up
375	Citric acid	HMDB0000094	C00158	311	Study M032	CUMS group vs. control group	Urine	Urine	Peripheral	Sprague-Dawley rat	Rat	Chronic mild stress model	Chronic mild stress model	Animal model	NMR	Up
376	Trimethylamine	HMDB0000906	C00565	1146	Study M032	CUMS group vs. control group	Urine	Urine	Peripheral	Sprague-Dawley rat	Rat	Chronic mild stress model	Chronic mild stress model	Animal model	NMR	Up
377	Dimethylamine	HMDB0000087	C00543	674	Study M032	CUMS group vs. control group	Urine	Urine	Peripheral	Sprague-Dawley rat	Rat	Chronic mild stress model	Chronic mild stress model	Animal model	NMR	Up
378	3-Hydroxybutyric acid	HMDB0000357	C01089	441	Study M032	CUMS group vs. control group	Serum	Blood	Peripheral	Sprague-Dawley rat	Rat	Chronic mild stress model	Chronic mild stress model	Animal model	NMR	Down
379	Trimethylamine N-oxide	HMDB0000925	C01104	1145	Study M032	CUMS group vs. control group	Serum	Blood	Peripheral	Sprague-Dawley rat	Rat	Chronic mild stress model	Chronic mild stress model	Animal model	NMR	Down
380	Creatinine	HMDB0000562	C00791	588	Study M032	CUMS group vs. control group	Urine	Urine	Peripheral	Sprague-Dawley rat	Rat	Chronic mild stress model	Chronic mild stress model	Animal model	NMR	Down
381	Betaine	HMDB0000043	C00719	247	Study M032	CUMS group vs. control group	Urine	Urine	Peripheral	Sprague-Dawley rat	Rat	Chronic mild stress model	Chronic mild stress model	Animal model	NMR	Down
382	Pyruvic acid	HMDB0000243	C00022	1060	Study M038	CUMS group vs. control group	Urine	Urine	Peripheral	Sprague-Dawley rat	Rat	Chronic mild stress model	Chronic mild stress model	Animal model	NMR	Up
383	Glycine	HMDB0000123	C00037	750	Study M038	CUMS group vs. control group	Urine	Urine	Peripheral	Sprague-Dawley rat	Rat	Chronic mild stress model	Chronic mild stress model	Animal model	NMR	Up
384	Acetic acid	HMDB0000042	C00033	176	Study M038	CUMS group vs. control group	Urine	Urine	Peripheral	Sprague-Dawley rat	Rat	Chronic mild stress model	Chronic mild stress model	Animal model	NMR	Down
385	Succinic acid	HMDB0000254	C00042	1110	Study M038	CUMS group vs. control group	Urine	Urine	Peripheral	Sprague-Dawley rat	Rat	Chronic mild stress model	Chronic mild stress model	Animal model	NMR	Down
386	Oxoglutaric acid	HMDB0000208	C00026	51	Study M038	CUMS group vs. control group	Urine	Urine	Peripheral	Sprague-Dawley rat	Rat	Chronic mild stress model	Chronic mild stress model	Animal model	NMR	Down
387	Citric acid	HMDB0000094	C00158	311	Study M038	CUMS group vs. control group	Urine	Urine	Peripheral	Sprague-Dawley rat	Rat	Chronic mild stress model	Chronic mild stress model	Animal model	NMR	Down
388	LysoPC(P-18:1(9Z))	HMDB0010408	C04230	24779513	Study M039	CRS group vs. control group	Plasma	Blood	Peripheral	Wistar rat	Rat	Chronic restraint stress model	Chronic restraint stress model	Animal model	MS-based	Up
389	LysoPC(18:2(9Z,12Z))	HMDB0010386	C04230	11005824	Study M039	CRS group vs. control group	Plasma	Blood	Peripheral	Wistar rat	Rat	Chronic restraint stress model	Chronic restraint stress model	Animal model	MS-based	Up
390	LysoPC(20:1(11Z))	HMDB0010391	C04230	52924051	Study M039	CRS group vs. control group	Plasma	Blood	Peripheral	Wistar rat	Rat	Chronic restraint stress model	Chronic restraint stress model	Animal model	MS-based	Up
391	LysoPC(O-16:2)	N/A	C04230	N/A	Study M039	CRS group vs. control group	Plasma	Blood	Peripheral	Wistar rat	Rat	Chronic restraint stress model	Chronic restraint stress model	Animal model	MS-based	Up
392	LysoPC(O-18:3)	N/A	C04230	N/A	Study M039	CRS group vs. control group	Plasma	Blood	Peripheral	Wistar rat	Rat	Chronic restraint stress model	Chronic restraint stress model	Animal model	MS-based	Up
393	Acylcarnitine C10:1	N/A	N/A	N/A	Study M039	CRS group vs. control group	Plasma	Blood	Peripheral	Wistar rat	Rat	Chronic restraint stress model	Chronic restraint stress model	Animal model	MS-based	Up
394	Acylcarnitine C12:0	N/A	N/A	N/A	Study M039	CRS group vs. control group	Plasma	Blood	Peripheral	Wistar rat	Rat	Chronic restraint stress model	Chronic restraint stress model	Animal model	MS-based	Up
395	Acylcarnitine C14:2	N/A	N/A	N/A	Study M039	CRS group vs. control group	Plasma	Blood	Peripheral	Wistar rat	Rat	Chronic restraint stress model	Chronic restraint stress model	Animal model	MS-based	Up
396	Acylcarnitine C14:1	N/A	N/A	N/A	Study M039	CRS group vs. control group	Plasma	Blood	Peripheral	Wistar rat	Rat	Chronic restraint stress model	Chronic restraint stress model	Animal model	MS-based	Up
397	Acylcarnitine C14:0	N/A	N/A	N/A	Study M039	CRS group vs. control group	Plasma	Blood	Peripheral	Wistar rat	Rat	Chronic restraint stress model	Chronic restraint stress model	Animal model	MS-based	Up
398	Acylcarnitine C16:2	N/A	N/A	N/A	Study M039	CRS group vs. control group	Plasma	Blood	Peripheral	Wistar rat	Rat	Chronic restraint stress model	Chronic restraint stress model	Animal model	MS-based	Up
399	Acylcarnitine C16:1	N/A	N/A	N/A	Study M039	CRS group vs. control group	Plasma	Blood	Peripheral	Wistar rat	Rat	Chronic restraint stress model	Chronic restraint stress model	Animal model	MS-based	Up
400	Acylcarnitine C16:0	N/A	N/A	N/A	Study M039	CRS group vs. control group	Plasma	Blood	Peripheral	Wistar rat	Rat	Chronic restraint stress model	Chronic restraint stress model	Animal model	MS-based	Up
401	Linoelaidylcarnitine	HMDB0006461	N/A	53477834	Study M039	CRS group vs. control group	Plasma	Blood	Peripheral	Wistar rat	Rat	Chronic restraint stress model	Chronic restraint stress model	Animal model	MS-based	Up
402	Oleoylcarnitine	HMDB0005065	N/A	53477789	Study M039	CRS group vs. control group	Plasma	Blood	Peripheral	Wistar rat	Rat	Chronic restraint stress model	Chronic restraint stress model	Animal model	MS-based	Up
403	Stearoylcarnitine	HMDB0000848	N/A	52922056	Study M039	CRS group vs. control group	Plasma	Blood	Peripheral	Wistar rat	Rat	Chronic restraint stress model	Chronic restraint stress model	Animal model	MS-based	Up
404	Acylcarnitine C20:2	N/A	N/A	N/A	Study M039	CRS group vs. control group	Plasma	Blood	Peripheral	Wistar rat	Rat	Chronic restraint stress model	Chronic restraint stress model	Animal model	MS-based	Up
405	Acylcarnitine C20:1	N/A	N/A	N/A	Study M039	CRS group vs. control group	Plasma	Blood	Peripheral	Wistar rat	Rat	Chronic restraint stress model	Chronic restraint stress model	Animal model	MS-based	Up
406	Acylcarnitine C20:0	N/A	N/A	N/A	Study M039	CRS group vs. control group	Plasma	Blood	Peripheral	Wistar rat	Rat	Chronic restraint stress model	Chronic restraint stress model	Animal model	MS-based	Up
407	Acylcarnitine C14:0-OH	N/A	N/A	N/A	Study M039	CRS group vs. control group	Plasma	Blood	Peripheral	Wistar rat	Rat	Chronic restraint stress model	Chronic restraint stress model	Animal model	MS-based	Up
408	Acylcarnitine C16:1-OH	N/A	N/A	N/A	Study M039	CRS group vs. control group	Plasma	Blood	Peripheral	Wistar rat	Rat	Chronic restraint stress model	Chronic restraint stress model	Animal model	MS-based	Up
409	Acylcarnitine C16:0-OH	N/A	N/A	N/A	Study M039	CRS group vs. control group	Plasma	Blood	Peripheral	Wistar rat	Rat	Chronic restraint stress model	Chronic restraint stress model	Animal model	MS-based	Up
410	Acylcarnitine C18:2-OH	N/A	N/A	N/A	Study M039	CRS group vs. control group	Plasma	Blood	Peripheral	Wistar rat	Rat	Chronic restraint stress model	Chronic restraint stress model	Animal model	MS-based	Up
411	Acylcarnitine C18:1-OH	N/A	N/A	N/A	Study M039	CRS group vs. control group	Plasma	Blood	Peripheral	Wistar rat	Rat	Chronic restraint stress model	Chronic restraint stress model	Animal model	MS-based	Up
412	PC(16:1(9Z)/16:0)	HMDB0008001	C00157	52922440	Study M039	CRS group vs. control group	Plasma	Blood	Peripheral	Wistar rat	Rat	Chronic restraint stress model	Chronic restraint stress model	Animal model	MS-based	Down
413	PC(18:2(9Z,12Z)/18:2(9Z,12Z))	HMDB0008138	C00157	5288075	Study M039	CRS group vs. control group	Plasma	Blood	Peripheral	Wistar rat	Rat	Chronic restraint stress model	Chronic restraint stress model	Animal model	MS-based	Down
414	PC(16:0/20:5(5Z,8Z,11Z,14Z,17Z))	HMDB0007984	C00157	24778723	Study M039	CRS group vs. control group	Plasma	Blood	Peripheral	Wistar rat	Rat	Chronic restraint stress model	Chronic restraint stress model	Animal model	MS-based	Down
415	PC(15:0/22:4(7Z,10Z,13Z,16Z))	HMDB0007955	C00157	52922340	Study M039	CRS group vs. control group	Plasma	Blood	Peripheral	Wistar rat	Rat	Chronic restraint stress model	Chronic restraint stress model	Animal model	MS-based	Down
416	PC(o-18:0/20:4(8Z,11Z,14Z,17Z))	HMDB0013420	C00157	6443065	Study M039	CRS group vs. control group	Plasma	Blood	Peripheral	Wistar rat	Rat	Chronic restraint stress model	Chronic restraint stress model	Animal model	MS-based	Down
417	PC(16:0/22:5(4Z,7Z,10Z,13Z,16Z))	HMDB0007989	C00157	24778735	Study M039	CRS group vs. control group	Plasma	Blood	Peripheral	Wistar rat	Rat	Chronic restraint stress model	Chronic restraint stress model	Animal model	MS-based	Down
418	PC(16:0/22:6(4Z,7Z,10Z,13Z,16Z,19Z))	HMDB0007991	C00157	6441886	Study M039	CRS group vs. control group	Plasma	Blood	Peripheral	Wistar rat	Rat	Chronic restraint stress model	Chronic restraint stress model	Animal model	MS-based	Down
419	PC(18:0/22:6(4Z,7Z,10Z,13Z,16Z,19Z))	HMDB0008057	C00157	24778876	Study M039	CRS group vs. control group	Plasma	Blood	Peripheral	Wistar rat	Rat	Chronic restraint stress model	Chronic restraint stress model	Animal model	MS-based	Down
420	PC(o-16:0/20:4(8Z,11Z,14Z,17Z))	HMDB0013407	C00157	53481701	Study M039	CRS group vs. control group	Plasma	Blood	Peripheral	Wistar rat	Rat	Chronic restraint stress model	Chronic restraint stress model	Animal model	MS-based	Down
421	PC(o-18:1(9Z)/20:4(8Z,11Z,14Z,17Z))	HMDB0013432	C00157	24779379	Study M039	CRS group vs. control group	Plasma	Blood	Peripheral	Wistar rat	Rat	Chronic restraint stress model	Chronic restraint stress model	Animal model	MS-based	Down
422	TG(18:3(9Z,12Z,15Z)/18:3(9Z,12Z,15Z)/22:6(4Z,7Z,10Z,13Z,16Z,19Z))[iso3]	HMDB0010512	C00422	9545656	Study M039	CRS group vs. control group	Plasma	Blood	Peripheral	Wistar rat	Rat	Chronic restraint stress model	Chronic restraint stress model	Animal model	MS-based	Down
423	TG(20:4(5Z,8Z,11Z,14Z)/20:4(5Z,8Z,11Z,14Z)/20:4(5Z,8Z,11Z,14Z))	HMDB0005478	C00422	9545801	Study M039	CRS group vs. control group	Plasma	Blood	Peripheral	Wistar rat	Rat	Chronic restraint stress model	Chronic restraint stress model	Animal model	MS-based	Down
424	TG(22:5(7Z,10Z,13Z,16Z,19Z)/18:2(9Z,12Z)/22:6(4Z,7Z,10Z,13Z,16Z,19Z))[iso6]	HMDB0010547	C00422	53480589	Study M039	CRS group vs. control group	Plasma	Blood	Peripheral	Wistar rat	Rat	Chronic restraint stress model	Chronic restraint stress model	Animal model	MS-based	Down
425	TG(20:4(5Z,8Z,11Z,14Z)/20:4(5Z,8Z,11Z,14Z)/22:6(4Z,7Z,10Z,13Z,16Z,19Z))[iso3]	HMDB0010532	C00422	9546333	Study M039	CRS group vs. control group	Plasma	Blood	Peripheral	Wistar rat	Rat	Chronic restraint stress model	Chronic restraint stress model	Animal model	MS-based	Down
426	Glycine	HMDB0000123	C00037	750	Study M041	CUMS group vs. control group	Serum	Blood	Peripheral	Sprague-Dawley rat	Rat	Chronic mild stress model	Chronic mild stress model	Animal model	MS-based	Up
427	D-Fructose	HMDB0000660	C02336	5984	Study M041	CUMS group vs. control group	Serum	Blood	Peripheral	Sprague-Dawley rat	Rat	Chronic mild stress model	Chronic mild stress model	Animal model	MS-based	Up
428	D-Glucose	HMDB0000122	C00031	5793	Study M041	CUMS group vs. control group	Serum	Blood	Peripheral	Sprague-Dawley rat	Rat	Chronic mild stress model	Chronic mild stress model	Animal model	MS-based	Up
429	L-Glutamic acid	HMDB0000148	C00025	33032	Study M041	CUMS group vs. control group	Serum	Blood	Peripheral	Sprague-Dawley rat	Rat	Chronic mild stress model	Chronic mild stress model	Animal model	MS-based	Down
430	Citric acid	HMDB0000094	C00158	311	Study M041	CUMS group vs. control group	Serum	Blood	Peripheral	Sprague-Dawley rat	Rat	Chronic mild stress model	Chronic mild stress model	Animal model	MS-based	Down
431	Palmitic acid	HMDB0000220	C00249	985	Study M041	CUMS group vs. control group	Serum	Blood	Peripheral	Sprague-Dawley rat	Rat	Chronic mild stress model	Chronic mild stress model	Animal model	MS-based	Down
432	Gamma-Aminobutyric acid	HMDB0000112	C00334	119	Study M044	CUMS + sham rTMS group vs. control + sham rTMS group	Prefrontal cortex	Brain	Central	Sprague-Dawley rat	Rat	Chronic mild stress model	Chronic mild stress model	Animal model	NMR	Down
433	Gamma-Aminobutyric acid	HMDB0000112	C00334	119	Study M044	CUMS + sham rTMS group vs. control + sham rTMS group	Hippocampus	Brain	Central	Sprague-Dawley rat	Rat	Chronic mild stress model	Chronic mild stress model	Animal model	NMR	Down
434	L-Kynurenine	HMDB0000684	C00328	161166	Study M046	LPS group vs. control group	Brain	Brain	Central	C57BL/6N mouse	Mouse	Lipopolysaccharide induced depression model	Lipopolysaccharide induced depression model	Animal model	MS-based	Up
435	Hydroxykynurenine	HMDB0000732	C02794	89	Study M046	LPS group vs. control group	Brain	Brain	Central	C57BL/6N mouse	Mouse	Lipopolysaccharide induced depression model	Lipopolysaccharide induced depression model	Animal model	MS-based	Up
436	Hydroxykynurenine	HMDB0000732	C02794	89	Study M046	LPS group vs. control group	Plasma	Blood	Peripheral	C57BL/6N mouse	Mouse	Lipopolysaccharide induced depression model	Lipopolysaccharide induced depression model	Animal model	MS-based	Up
437	L-Tryptophan	HMDB0000929	C00078	6305	Study M046	LPS group vs. control group	Dorsal hippocampus	Brain	Central	C57BL/6N mouse	Mouse	Lipopolysaccharide induced depression model	Lipopolysaccharide induced depression model	Animal model	MS-based	Up
438	L-Kynurenine	HMDB0000684	C00328	161166	Study M046	LPS group vs. control group	Dorsal hippocampus	Brain	Central	C57BL/6N mouse	Mouse	Lipopolysaccharide induced depression model	Lipopolysaccharide induced depression model	Animal model	MS-based	Up
439	Hydroxykynurenine	HMDB0000732	C02794	89	Study M046	LPS group vs. control group	Dorsal hippocampus	Brain	Central	C57BL/6N mouse	Mouse	Lipopolysaccharide induced depression model	Lipopolysaccharide induced depression model	Animal model	MS-based	Up
440	3-Hydroxyanthranilic acid	HMDB0001476	C00632	86	Study M046	LPS group vs. control group	Dorsal hippocampus	Brain	Central	C57BL/6N mouse	Mouse	Lipopolysaccharide induced depression model	Lipopolysaccharide induced depression model	Animal model	MS-based	Up
441	Xanthurenic acid	HMDB0000881	C02470	5699	Study M046	LPS group vs. control group	Dorsal hippocampus	Brain	Central	C57BL/6N mouse	Mouse	Lipopolysaccharide induced depression model	Lipopolysaccharide induced depression model	Animal model	MS-based	Up
442	L-Kynurenine	HMDB0000684	C00328	161166	Study M046	LPS group vs. control group	Ventral hippocampus	Brain	Central	C57BL/6N mouse	Mouse	Lipopolysaccharide induced depression model	Lipopolysaccharide induced depression model	Animal model	MS-based	Up
443	Xanthurenic acid	HMDB0000881	C02470	5699	Study M046	LPS group vs. control group	Ventral hippocampus	Brain	Central	C57BL/6N mouse	Mouse	Lipopolysaccharide induced depression model	Lipopolysaccharide induced depression model	Animal model	MS-based	Up
444	L-Tryptophan	HMDB0000929	C00078	6305	Study M046	LPS group vs. control group	Central amygdala	Brain	Central	C57BL/6N mouse	Mouse	Lipopolysaccharide induced depression model	Lipopolysaccharide induced depression model	Animal model	MS-based	Up
445	L-Kynurenine	HMDB0000684	C00328	161166	Study M046	LPS group vs. control group	Central amygdala	Brain	Central	C57BL/6N mouse	Mouse	Lipopolysaccharide induced depression model	Lipopolysaccharide induced depression model	Animal model	MS-based	Up
446	Hydroxykynurenine	HMDB0000732	C02794	89	Study M046	LPS group vs. control group	Central amygdala	Brain	Central	C57BL/6N mouse	Mouse	Lipopolysaccharide induced depression model	Lipopolysaccharide induced depression model	Animal model	MS-based	Up
447	Kynurenic acid	HMDB0000715	C01717	3845	Study M046	LPS group vs. control group	Central amygdala	Brain	Central	C57BL/6N mouse	Mouse	Lipopolysaccharide induced depression model	Lipopolysaccharide induced depression model	Animal model	MS-based	Up
448	Xanthurenic acid	HMDB0000881	C02470	5699	Study M046	LPS group vs. control group	Central amygdala	Brain	Central	C57BL/6N mouse	Mouse	Lipopolysaccharide induced depression model	Lipopolysaccharide induced depression model	Animal model	MS-based	Up
449	L-Tryptophan	HMDB0000929	C00078	6305	Study M046	LPS group vs. control group	Nucleus accumbens	Brain	Central	C57BL/6N mouse	Mouse	Lipopolysaccharide induced depression model	Lipopolysaccharide induced depression model	Animal model	MS-based	Up
450	L-Kynurenine	HMDB0000684	C00328	161166	Study M046	LPS group vs. control group	Nucleus accumbens	Brain	Central	C57BL/6N mouse	Mouse	Lipopolysaccharide induced depression model	Lipopolysaccharide induced depression model	Animal model	MS-based	Up
451	Hydroxykynurenine	HMDB0000732	C02794	89	Study M046	LPS group vs. control group	Nucleus accumbens	Brain	Central	C57BL/6N mouse	Mouse	Lipopolysaccharide induced depression model	Lipopolysaccharide induced depression model	Animal model	MS-based	Up
452	Kynurenic acid	HMDB0000715	C01717	3845	Study M046	LPS group vs. control group	Nucleus accumbens	Brain	Central	C57BL/6N mouse	Mouse	Lipopolysaccharide induced depression model	Lipopolysaccharide induced depression model	Animal model	MS-based	Up
453	Xanthurenic acid	HMDB0000881	C02470	5699	Study M046	LPS group vs. control group	Nucleus accumbens	Brain	Central	C57BL/6N mouse	Mouse	Lipopolysaccharide induced depression model	Lipopolysaccharide induced depression model	Animal model	MS-based	Up
454	L-Glutamic acid	HMDB0000148	C00025	33032	Study M047	CUMS group vs. control group	Hippocampus	Brain	Central	Sprague-Dawley rat	Rat	Chronic mild stress model	Chronic mild stress model	Animal model	NMR	Up
455	myo-Inositol	HMDB0000211	C00137	892	Study M047	CUMS group vs. control group	Hippocampus	Brain	Central	Sprague-Dawley rat	Rat	Chronic mild stress model	Chronic mild stress model	Animal model	NMR	Up
456	L-Lactic acid	HMDB0000190	C00186	107689	Study M047	CUMS group vs. control group	Hippocampus	Brain	Central	Sprague-Dawley rat	Rat	Chronic mild stress model	Chronic mild stress model	Animal model	NMR	Up
457	L-Alanine	HMDB0000161	C00041	5950	Study M047	CUMS group vs. control group	Hippocampus	Brain	Central	Sprague-Dawley rat	Rat	Chronic mild stress model	Chronic mild stress model	Animal model	NMR	Up
458	L-Glutamine	HMDB0000641	C00064	5961	Study M047	CUMS group vs. control group	Hippocampus	Brain	Central	Sprague-Dawley rat	Rat	Chronic mild stress model	Chronic mild stress model	Animal model	NMR	Up
459	Taurine	HMDB0000251	C00245	1123	Study M047	CUMS group vs. control group	Hippocampus	Brain	Central	Sprague-Dawley rat	Rat	Chronic mild stress model	Chronic mild stress model	Animal model	NMR	Up
460	Glycine	HMDB0000123	C00037	750	Study M047	CUMS group vs. control group	Hippocampus	Brain	Central	Sprague-Dawley rat	Rat	Chronic mild stress model	Chronic mild stress model	Animal model	NMR	Down
461	N-Acetyl-L-aspartic acid	HMDB0000812	C01042	65065	Study M047	CUMS group vs. control group	Hippocampus	Brain	Central	Sprague-Dawley rat	Rat	Chronic mild stress model	Chronic mild stress model	Animal model	NMR	Down
462	(9Z-Hexadecanoyl)-glycerol	N/A	N/A	N/A	Study M048	CVS group vs. control group	Hippocampus	Brain	Central	Wistar rat	Rat	Chronic mild stress model	Chronic mild stress model	Animal model	MS-based	Up
463	Docosanoyl-glycerol	N/A	N/A	N/A	Study M048	CVS group vs. control group	Hippocampus	Brain	Central	Wistar rat	Rat	Chronic mild stress model	Chronic mild stress model	Animal model	MS-based	Up
464	Myristic acid	HMDB0000806	C06424	11005	Study M048	CVS group vs. control group	Hippocampus	Brain	Central	Wistar rat	Rat	Chronic mild stress model	Chronic mild stress model	Animal model	MS-based	Up
465	D-Glucurono-6,3-lactone	HMDB0006355	C02670	2724333	Study M048	CVS group vs. control group	Hippocampus	Brain	Central	Wistar rat	Rat	Chronic mild stress model	Chronic mild stress model	Animal model	MS-based	Up
466	Inosine	HMDB0000195	C00294	6021	Study M048	CVS group vs. control group	Hippocampus	Brain	Central	Wistar rat	Rat	Chronic mild stress model	Chronic mild stress model	Animal model	MS-based	Up
467	Caprylic acid	HMDB0000482	C06423	379	Study M048	CVS group vs. control group	Hippocampus	Brain	Central	Wistar rat	Rat	Chronic mild stress model	Chronic mild stress model	Animal model	MS-based	Up
468	Spermine	HMDB0001256	C00750	1103	Study M048	CVS group vs. control group	Serum	Blood	Peripheral	Wistar rat	Rat	Chronic mild stress model	Chronic mild stress model	Animal model	MS-based	Up
469	L-Phenylalanine	HMDB0000159	C00079	6140	Study M048	CVS group vs. control group	Serum	Blood	Peripheral	Wistar rat	Rat	Chronic mild stress model	Chronic mild stress model	Animal model	MS-based	Up
470	Glycocholic acid	HMDB0000138	C01921	10140	Study M048	CVS group vs. control group	Serum	Blood	Peripheral	Wistar rat	Rat	Chronic mild stress model	Chronic mild stress model	Animal model	MS-based	Up
471	Creatine	HMDB0000064	C00300	586	Study M048	CVS group vs. control group	Hippocampus	Brain	Central	Wistar rat	Rat	Chronic mild stress model	Chronic mild stress model	Animal model	MS-based	Down
472	Niacinamide	HMDB0001406	C00153	936	Study M048	CVS group vs. control group	Hippocampus	Brain	Central	Wistar rat	Rat	Chronic mild stress model	Chronic mild stress model	Animal model	MS-based	Down
473	Hypoxanthine	HMDB0000157	C00262	790	Study M048	CVS group vs. control group	Hippocampus	Brain	Central	Wistar rat	Rat	Chronic mild stress model	Chronic mild stress model	Animal model	MS-based	Down
474	L-Phenylalanine	HMDB0000159	C00079	6140	Study M048	CVS group vs. control group	Hippocampus	Brain	Central	Wistar rat	Rat	Chronic mild stress model	Chronic mild stress model	Animal model	MS-based	Down
475	Indoleacrylic acid	HMDB0000734	N/A	15030923	Study M048	CVS group vs. control group	Hippocampus	Brain	Central	Wistar rat	Rat	Chronic mild stress model	Chronic mild stress model	Animal model	MS-based	Down
476	3-Hydroxyhexadecanoic acid	HMDB0061658	N/A	N/A	Study M048	CVS group vs. control group	Hippocampus	Brain	Central	Wistar rat	Rat	Chronic mild stress model	Chronic mild stress model	Animal model	MS-based	Down
477	LysoPC(16:0)	HMDB0010382	C04230	460602	Study M048	CVS group vs. control group	Hippocampus	Brain	Central	Wistar rat	Rat	Chronic mild stress model	Chronic mild stress model	Animal model	MS-based	Down
478	N-Acetyl-L-aspartic acid	HMDB0000812	C01042	65065	Study M048	CVS group vs. control group	Hippocampus	Brain	Central	Wistar rat	Rat	Chronic mild stress model	Chronic mild stress model	Animal model	MS-based	Down
479	LysoPC(15:0)	HMDB0010381	C04230	24779458	Study M048	CVS group vs. control group	Hippocampus	Brain	Central	Wistar rat	Rat	Chronic mild stress model	Chronic mild stress model	Animal model	MS-based	Down
480	Docosahexaenoic acid	HMDB0002183	C06429	445580	Study M048	CVS group vs. control group	Hippocampus	Brain	Central	Wistar rat	Rat	Chronic mild stress model	Chronic mild stress model	Animal model	MS-based	Down
481	L-Tryptophan	HMDB0000929	C00078	6305	Study M048	CVS group vs. control group	Serum	Blood	Peripheral	Wistar rat	Rat	Chronic mild stress model	Chronic mild stress model	Animal model	MS-based	Down
482	Phytosphingosine	HMDB0004610	C12144	122121	Study M048	CVS group vs. control group	Serum	Blood	Peripheral	Wistar rat	Rat	Chronic mild stress model	Chronic mild stress model	Animal model	MS-based	Down
483	Cholic acid	HMDB0000619	C00695	221493	Study M048	CVS group vs. control group	Serum	Blood	Peripheral	Wistar rat	Rat	Chronic mild stress model	Chronic mild stress model	Animal model	MS-based	Down
484	LysoPC(16:0)	HMDB0010382	C04230	460602	Study M048	CVS group vs. control group	Serum	Blood	Peripheral	Wistar rat	Rat	Chronic mild stress model	Chronic mild stress model	Animal model	MS-based	Down
485	LysoPC(18:0)	HMDB0010384	C04230	497299	Study M048	CVS group vs. control group	Serum	Blood	Peripheral	Wistar rat	Rat	Chronic mild stress model	Chronic mild stress model	Animal model	MS-based	Down
486	Oleamide	HMDB0002117	C19670	5283387	Study M048	CVS group vs. control group	Serum	Blood	Peripheral	Wistar rat	Rat	Chronic mild stress model	Chronic mild stress model	Animal model	MS-based	Down
487	Indoxyl sulfate	HMDB0000682	N/A	10258	Study M048	CVS group vs. control group	Serum	Blood	Peripheral	Wistar rat	Rat	Chronic mild stress model	Chronic mild stress model	Animal model	MS-based	Down
488	L-Glutamic acid	HMDB0000148	C00025	33032	Study M053	CUMS group vs. control group	Urine	Urine	Peripheral	Wistar rat	Rat	Chronic mild stress model	Chronic mild stress model	Animal model	NMR	Up
489	N-Acetyl-L-aspartic acid	HMDB0000812	C01042	65065	Study M053	CUMS group vs. control group	Urine	Urine	Peripheral	Wistar rat	Rat	Chronic mild stress model	Chronic mild stress model	Animal model	NMR	Up
490	L-Cysteine	HMDB0000574	C00097	5862	Study M053	CUMS group vs. control group	Urine	Urine	Peripheral	Wistar rat	Rat	Chronic mild stress model	Chronic mild stress model	Animal model	NMR	Up
491	myo-Inositol	HMDB0000211	C00137	892	Study M053	CUMS group vs. control group	Urine	Urine	Peripheral	Wistar rat	Rat	Chronic mild stress model	Chronic mild stress model	Animal model	NMR	Up
492	Taurine	HMDB0000251	C00245	1123	Study M053	CUMS group vs. control group	Urine	Urine	Peripheral	Wistar rat	Rat	Chronic mild stress model	Chronic mild stress model	Animal model	NMR	Up
493	Pantothenic acid	HMDB0000210	C00864	988	Study M053	CUMS group vs. control group	Urine	Urine	Peripheral	Wistar rat	Rat	Chronic mild stress model	Chronic mild stress model	Animal model	NMR	Up
494	Acetoacetic acid	HMDB0000060	C00164	96	Study M053	CUMS group vs. control group	Urine	Urine	Peripheral	Wistar rat	Rat	Chronic mild stress model	Chronic mild stress model	Animal model	NMR	Up
495	Allantoin	HMDB0000462	C01551	204	Study M053	CUMS group vs. control group	Urine	Urine	Peripheral	Wistar rat	Rat	Chronic mild stress model	Chronic mild stress model	Animal model	NMR	Up
496	Indole-3-carboxylic acid	HMDB0003320	C19837	69867	Study M053	CUMS group vs. control group	Urine	Urine	Peripheral	Wistar rat	Rat	Chronic mild stress model	Chronic mild stress model	Animal model	MS-based	Up
497	Hippuric acid	HMDB0000714	C01586	464	Study M053	CUMS group vs. control group	Urine	Urine	Peripheral	Wistar rat	Rat	Chronic mild stress model	Chronic mild stress model	Animal model	MS-based	Up
498	3-Methyldioxyindole	HMDB0004186	C05834	151066	Study M053	CUMS group vs. control group	Urine	Urine	Peripheral	Wistar rat	Rat	Chronic mild stress model	Chronic mild stress model	Animal model	MS-based	Up
499	5-Hydroxy-6-methoxyindole glucuronide	HMDB0010363	C03033	196512	Study M053	CUMS group vs. control group	Urine	Urine	Peripheral	Wistar rat	Rat	Chronic mild stress model	Chronic mild stress model	Animal model	MS-based	Up
500	2-Phenylethanol glucuronide	HMDB0010350	C03033	24862077	Study M053	CUMS group vs. control group	Urine	Urine	Peripheral	Wistar rat	Rat	Chronic mild stress model	Chronic mild stress model	Animal model	MS-based	Up
501	Creatinine	HMDB0000562	C00791	588	Study M053	CUMS group vs. control group	Urine	Urine	Peripheral	Wistar rat	Rat	Chronic mild stress model	Chronic mild stress model	Animal model	NMR	Down
502	Xanthurenic acid	HMDB0000881	C02470	5699	Study M053	CUMS group vs. control group	Urine	Urine	Peripheral	Wistar rat	Rat	Chronic mild stress model	Chronic mild stress model	Animal model	MS-based	Down
503	Kynurenic acid	HMDB0000715	C01717	3845	Study M053	CUMS group vs. control group	Urine	Urine	Peripheral	Wistar rat	Rat	Chronic mild stress model	Chronic mild stress model	Animal model	MS-based	Down
504	p-Cresol glucuronide	HMDB0011686	N/A	154035	Study M053	CUMS group vs. control group	Urine	Urine	Peripheral	Wistar rat	Rat	Chronic mild stress model	Chronic mild stress model	Animal model	MS-based	Down
505	N-Acetylserotonin	HMDB0001238	C00978	903	Study M053	CUMS group vs. control group	Urine	Urine	Peripheral	Wistar rat	Rat	Chronic mild stress model	Chronic mild stress model	Animal model	MS-based	Down
506	p-Cresol sulfate	HMDB0011635	N/A	4615423	Study M053	CUMS group vs. control group	Urine	Urine	Peripheral	Wistar rat	Rat	Chronic mild stress model	Chronic mild stress model	Animal model	MS-based	Down
507	N-Acetyl-L-aspartic acid	HMDB0000812	C01042	65065	Study M054	CUMS group vs. control group	Prefrontal cortex	Brain	Central	Sprague-Dawley rat	Rat	Chronic mild stress model	Chronic mild stress model	Animal model	MS-based	Up
508	Beta-Alanine	HMDB0000056	C00099	239	Study M054	CUMS group vs. control group	Prefrontal cortex	Brain	Central	Sprague-Dawley rat	Rat	Chronic mild stress model	Chronic mild stress model	Animal model	MS-based	Up
509	Glycerol	HMDB0000131	C00116	753	Study M054	CUMS group vs. control group	Prefrontal cortex	Brain	Central	Sprague-Dawley rat	Rat	Chronic mild stress model	Chronic mild stress model	Animal model	MS-based	Down
510	L-Isoleucine	HMDB0000172	C00407	6306	Study M054	CUMS group vs. control group	Prefrontal cortex	Brain	Central	Sprague-Dawley rat	Rat	Chronic mild stress model	Chronic mild stress model	Animal model	MS-based	Down
511	L-Lactic acid	HMDB0000190	C00186	107689	Study M056	CUMS group vs. control group	Serum	Blood	Peripheral	Sprague-Dawley rat	Rat	Chronic mild stress model	Chronic mild stress model	Animal model	NMR	Up
512	Alpha-D-Glucose	HMDB0003345	C00267	79025	Study M056	CUMS group vs. control group	Serum	Blood	Peripheral	Sprague-Dawley rat	Rat	Chronic mild stress model	Chronic mild stress model	Animal model	NMR	Up
513	Choline	HMDB0000097	C00114	305	Study M056	CUMS group vs. control group	Serum	Blood	Peripheral	Sprague-Dawley rat	Rat	Chronic mild stress model	Chronic mild stress model	Animal model	NMR	Up
514	N-acetyl glycoprotein	N/A	N/A	N/A	Study M056	CUMS group vs. control group	Serum	Blood	Peripheral	Sprague-Dawley rat	Rat	Chronic mild stress model	Chronic mild stress model	Animal model	NMR	Up
515	L-Leucine	HMDB0000687	C00123	6106	Study M056	CUMS group vs. control group	Serum	Blood	Peripheral	Sprague-Dawley rat	Rat	Chronic mild stress model	Chronic mild stress model	Animal model	NMR	Down
516	Trimethylamine N-oxide	HMDB0000925	C01104	1145	Study M056	CUMS group vs. control group	Serum	Blood	Peripheral	Sprague-Dawley rat	Rat	Chronic mild stress model	Chronic mild stress model	Animal model	NMR	Down
517	Glycine	HMDB0000123	C00037	750	Study M062	CUMS group vs. control group	Cerebellum	Brain	Central	Sprague-Dawley rat	Rat	Chronic mild stress model	Chronic mild stress model	Animal model	MS-based	Up
518	Adenosine	HMDB0000050	C00212	60961	Study M062	CUMS group vs. control group	Cerebellum	Brain	Central	Sprague-Dawley rat	Rat	Chronic mild stress model	Chronic mild stress model	Animal model	MS-based	Up
519	3-Hydroxybutyric acid	HMDB0000357	C01089	441	Study M062	CUMS group vs. control group	Cerebellum	Brain	Central	Sprague-Dawley rat	Rat	Chronic mild stress model	Chronic mild stress model	Animal model	MS-based	Down
520	Creatinine	HMDB0000562	C00791	588	Study M062	CUMS group vs. control group	Cerebellum	Brain	Central	Sprague-Dawley rat	Rat	Chronic mild stress model	Chronic mild stress model	Animal model	MS-based	Down
521	1,4-Dihydroxypyrazine	N/A	N/A	15532987	Study M062	CUMS group vs. control group	Cerebellum	Brain	Central	Sprague-Dawley rat	Rat	Chronic mild stress model	Chronic mild stress model	Animal model	MS-based	Down
522	Pantothenic acid	HMDB0000210	C00864	988	Study M062	CUMS group vs. control group	Cerebellum	Brain	Central	Sprague-Dawley rat	Rat	Chronic mild stress model	Chronic mild stress model	Animal model	MS-based	Down
523	Dihydroxyacetone phosphate	HMDB0001473	C00111	668	Study M062	CUMS group vs. control group	Cerebellum	Brain	Central	Sprague-Dawley rat	Rat	Chronic mild stress model	Chronic mild stress model	Animal model	MS-based	Down
524	L-Proline	HMDB0000162	C00148	145742	Study M062	CUMS group vs. control group	Cerebellum	Brain	Central	Sprague-Dawley rat	Rat	Chronic mild stress model	Chronic mild stress model	Animal model	MS-based	Down
525	L-Phenylalanine	HMDB0000159	C00079	6140	Study M062	CUMS group vs. control group	Cerebellum	Brain	Central	Sprague-Dawley rat	Rat	Chronic mild stress model	Chronic mild stress model	Animal model	MS-based	Down
526	L-Tyrosine	HMDB0000158	C00082	6057	Study M062	CUMS group vs. control group	Cerebellum	Brain	Central	Sprague-Dawley rat	Rat	Chronic mild stress model	Chronic mild stress model	Animal model	MS-based	Down
527	L-Lysine	HMDB0000182	C00047	5962	Study M062	CUMS group vs. control group	Cerebellum	Brain	Central	Sprague-Dawley rat	Rat	Chronic mild stress model	Chronic mild stress model	Animal model	MS-based	Down
528	L-Glutamine	HMDB0000641	C00064	5961	Study M062	CUMS group vs. control group	Cerebellum	Brain	Central	Sprague-Dawley rat	Rat	Chronic mild stress model	Chronic mild stress model	Animal model	MS-based	Down
529	Suberic acid	HMDB0000893	C08278	10457	Study M063	CUMS group vs. control group	Urine	Urine	Peripheral	Sprague-Dawley rat	Rat	Chronic mild stress model	Chronic mild stress model	Animal model	MS-based	Up
530	Sumiki's acid	HMDB0002432	N/A	80642	Study M063	CUMS group vs. control group	Urine	Urine	Peripheral	Sprague-Dawley rat	Rat	Chronic mild stress model	Chronic mild stress model	Animal model	MS-based	Up
531	Citric acid	HMDB0000094	C00158	311	Study M063	CUMS group vs. control group	Urine	Urine	Peripheral	Sprague-Dawley rat	Rat	Chronic mild stress model	Chronic mild stress model	Animal model	MS-based	Up
532	Cinnamic acid	HMDB0000567	C10438	5372954	Study M063	CUMS group vs. control group	Urine	Urine	Peripheral	Sprague-Dawley rat	Rat	Chronic mild stress model	Chronic mild stress model	Animal model	MS-based	Up
533	Phthalic acid	HMDB0002107	C01606	1017	Study M063	CUMS group vs. control group	Urine	Urine	Peripheral	Sprague-Dawley rat	Rat	Chronic mild stress model	Chronic mild stress model	Animal model	MS-based	Up
534	Pimelic acid	HMDB0000857	C02656	385	Study M063	CUMS group vs. control group	Urine	Urine	Peripheral	Sprague-Dawley rat	Rat	Chronic mild stress model	Chronic mild stress model	Animal model	MS-based	Down
535	Palmitic acid	HMDB0000220	C00249	985	Study M063	CUMS group vs. control group	Urine	Urine	Peripheral	Sprague-Dawley rat	Rat	Chronic mild stress model	Chronic mild stress model	Animal model	MS-based	Down
536	myo-Inositol	HMDB0000211	C00137	892	Study M066	CUMS vs. control group	Plasma	Blood	Peripheral	Sprague-Dawley rat	Rat	Chronic mild stress model	Chronic mild stress model	Animal model	NMR	Up
537	Glycerol	HMDB0000131	C00116	753	Study M066	CUMS vs. control group	Plasma	Blood	Peripheral	Sprague-Dawley rat	Rat	Chronic mild stress model	Chronic mild stress model	Animal model	NMR	Up
538	Glycine	HMDB0000123	C00037	750	Study M066	CUMS vs. control group	Plasma	Blood	Peripheral	Sprague-Dawley rat	Rat	Chronic mild stress model	Chronic mild stress model	Animal model	NMR	Up
539	Creatine	HMDB0000064	C00300	586	Study M066	CUMS vs. control group	Plasma	Blood	Peripheral	Sprague-Dawley rat	Rat	Chronic mild stress model	Chronic mild stress model	Animal model	NMR	Up
540	L-Glutamine	HMDB0000641	C00064	5961	Study M066	CUMS vs. control group	Plasma	Blood	Peripheral	Sprague-Dawley rat	Rat	Chronic mild stress model	Chronic mild stress model	Animal model	NMR	Up
541	L-Glutamic acid	HMDB0000148	C00025	33032	Study M066	CUMS vs. control group	Plasma	Blood	Peripheral	Sprague-Dawley rat	Rat	Chronic mild stress model	Chronic mild stress model	Animal model	NMR	Up
542	Beta-D-Glucose	HMDB0000516	C00221	64689	Study M066	CUMS vs. control group	Plasma	Blood	Peripheral	Sprague-Dawley rat	Rat	Chronic mild stress model	Chronic mild stress model	Animal model	NMR	Up
543	Alpha-D-Glucose	HMDB0003345	C00267	79025	Study M066	CUMS vs. control group	Plasma	Blood	Peripheral	Sprague-Dawley rat	Rat	Chronic mild stress model	Chronic mild stress model	Animal model	NMR	Up
544	Acetoacetic acid	HMDB0000060	C00164	96	Study M066	CUMS vs. control group	Plasma	Blood	Peripheral	Sprague-Dawley rat	Rat	Chronic mild stress model	Chronic mild stress model	Animal model	NMR	Up
545	3-Hydroxybutyric acid	HMDB0000357	C01089	441	Study M066	CUMS vs. control group	Plasma	Blood	Peripheral	Sprague-Dawley rat	Rat	Chronic mild stress model	Chronic mild stress model	Animal model	NMR	Up
546	L-Leucine	HMDB0000687	C00123	6106	Study M066	CUMS vs. control group	Plasma	Blood	Peripheral	Sprague-Dawley rat	Rat	Chronic mild stress model	Chronic mild stress model	Animal model	NMR	Down
547	unsaturated lipids L17	N/A	N/A	N/A	Study M066	CUMS vs. control group	Plasma	Blood	Peripheral	Sprague-Dawley rat	Rat	Chronic mild stress model	Chronic mild stress model	Animal model	NMR	Down
548	unsaturated lipids L19	N/A	N/A	N/A	Study M066	CUMS vs. control group	Plasma	Blood	Peripheral	Sprague-Dawley rat	Rat	Chronic mild stress model	Chronic mild stress model	Animal model	NMR	Down
549	Quinolinic acid	HMDB0000232	C03722	1066	Study M068	CUMS group vs. control group	Urine	Urine	Peripheral	Sprague-Dawley rat	Rat	Chronic mild stress model	Chronic mild stress model	Animal model	MS-based	Up
550	L-Phenylalanine	HMDB0000159	C00079	6140	Study M068	CUMS group vs. control group	Urine	Urine	Peripheral	Sprague-Dawley rat	Rat	Chronic mild stress model	Chronic mild stress model	Animal model	MS-based	Up
551	L-Kynurenine	HMDB0000684	C00328	161166	Study M068	CUMS group vs. control group	Urine	Urine	Peripheral	Sprague-Dawley rat	Rat	Chronic mild stress model	Chronic mild stress model	Animal model	MS-based	Up
552	Pyruvic acid	HMDB0000243	C00022	1060	Study M068	CUMS group vs. control group	Urine	Urine	Peripheral	Sprague-Dawley rat	Rat	Chronic mild stress model	Chronic mild stress model	Animal model	MS-based	Up
553	Phenylpyruvic acid	HMDB0000205	C00166	997	Study M068	CUMS group vs. control group	Urine	Urine	Peripheral	Sprague-Dawley rat	Rat	Chronic mild stress model	Chronic mild stress model	Animal model	MS-based	Up
554	Xanthurenic acid	HMDB0000881	C02470	5699	Study M068	CUMS group vs. control group	Urine	Urine	Peripheral	Sprague-Dawley rat	Rat	Chronic mild stress model	Chronic mild stress model	Animal model	MS-based	Up
555	Phenylacetylglycine	HMDB0000821	C05598	68144	Study M068	CUMS group vs. control group	Urine	Urine	Peripheral	Sprague-Dawley rat	Rat	Chronic mild stress model	Chronic mild stress model	Animal model	MS-based	Up
556	Glycerol	HMDB0000131	C00116	753	Study M068	CUMS group vs. control group	Urine	Urine	Peripheral	Sprague-Dawley rat	Rat	Chronic mild stress model	Chronic mild stress model	Animal model	MS-based	Down
557	4,6-Dihydroxyquinoline	HMDB0004077	C05639	440738	Study M068	CUMS group vs. control group	Urine	Urine	Peripheral	Sprague-Dawley rat	Rat	Chronic mild stress model	Chronic mild stress model	Animal model	MS-based	Down
558	Succinic acid	HMDB0000254	C00042	1110	Study M068	CUMS group vs. control group	Urine	Urine	Peripheral	Sprague-Dawley rat	Rat	Chronic mild stress model	Chronic mild stress model	Animal model	MS-based	Down
559	Creatine	HMDB0000064	C00300	586	Study M068	CUMS group vs. control group	Urine	Urine	Peripheral	Sprague-Dawley rat	Rat	Chronic mild stress model	Chronic mild stress model	Animal model	MS-based	Down
560	Indole-3-carboxylic acid	HMDB0003320	C19837	69867	Study M068	CUMS group vs. control group	Urine	Urine	Peripheral	Sprague-Dawley rat	Rat	Chronic mild stress model	Chronic mild stress model	Animal model	MS-based	Down
561	Kynurenic acid	HMDB0000715	C01717	3845	Study M068	CUMS group vs. control group	Urine	Urine	Peripheral	Sprague-Dawley rat	Rat	Chronic mild stress model	Chronic mild stress model	Animal model	MS-based	Down
562	Indoxyl sulfate	HMDB0000682	N/A	10258	Study M068	CUMS group vs. control group	Urine	Urine	Peripheral	Sprague-Dawley rat	Rat	Chronic mild stress model	Chronic mild stress model	Animal model	MS-based	Down
563	Gamma-Aminobutyric acid	HMDB0000112	C00334	119	Study M068	CUMS group vs. control group	Urine	Urine	Peripheral	Sprague-Dawley rat	Rat	Chronic mild stress model	Chronic mild stress model	Animal model	MS-based	Down
564	Dopamine	HMDB0000073	C03758	681	Study M068	CUMS group vs. control group	Urine	Urine	Peripheral	Sprague-Dawley rat	Rat	Chronic mild stress model	Chronic mild stress model	Animal model	MS-based	Down
565	L-Tryptophan	HMDB0000929	C00078	6305	Study M068	CUMS group vs. control group	Urine	Urine	Peripheral	Sprague-Dawley rat	Rat	Chronic mild stress model	Chronic mild stress model	Animal model	MS-based	Down
566	L-Isoleucine	HMDB0000172	C00407	6306	Study M068	CUMS group vs. control group	Urine	Urine	Peripheral	Sprague-Dawley rat	Rat	Chronic mild stress model	Chronic mild stress model	Animal model	MS-based	Down
567	L-Serine	HMDB0000187	C00065	5951	Study M068	CUMS group vs. control group	Urine	Urine	Peripheral	Sprague-Dawley rat	Rat	Chronic mild stress model	Chronic mild stress model	Animal model	MS-based	Down
568	Hypoxanthine	HMDB0000157	C00262	790	Study M068	CUMS group vs. control group	Urine	Urine	Peripheral	Sprague-Dawley rat	Rat	Chronic mild stress model	Chronic mild stress model	Animal model	MS-based	Down
569	5-Hydroxyindoleacetic acid	HMDB0000763	C05635	1826	Study M068	CUMS group vs. control group	Urine	Urine	Peripheral	Sprague-Dawley rat	Rat	Chronic mild stress model	Chronic mild stress model	Animal model	MS-based	Down
570	N-Acetyl-L-aspartic acid	HMDB0000812	C01042	65065	Study M068	CUMS group vs. control group	Urine	Urine	Peripheral	Sprague-Dawley rat	Rat	Chronic mild stress model	Chronic mild stress model	Animal model	MS-based	Down
571	Indoleacetic acid	HMDB0000197	C00954	802	Study M068	CUMS group vs. control group	Urine	Urine	Peripheral	Sprague-Dawley rat	Rat	Chronic mild stress model	Chronic mild stress model	Animal model	MS-based	Down
572	Citric acid	HMDB0000094	C00158	311	Study M068	CUMS group vs. control group	Urine	Urine	Peripheral	Sprague-Dawley rat	Rat	Chronic mild stress model	Chronic mild stress model	Animal model	MS-based	Down
573	L-Dopa	HMDB0000181	C00355	6047	Study M068	CUMS group vs. control group	Urine	Urine	Peripheral	Sprague-Dawley rat	Rat	Chronic mild stress model	Chronic mild stress model	Animal model	MS-based	Down
574	Glycine	HMDB0000123	C00037	750	Study M068	CUMS group vs. control group	Urine	Urine	Peripheral	Sprague-Dawley rat	Rat	Chronic mild stress model	Chronic mild stress model	Animal model	MS-based	Down
575	L-Tryptophan	HMDB0000929	C00078	6305	Study M069	CUMS group vs. control group	Urine	Urine	Peripheral	Sprague-Dawley rat	Rat	Chronic mild stress model	Chronic mild stress model	Animal model	MS-based	Up
576	L-Tyrosine	HMDB0000158	C00082	6057	Study M069	CUMS group vs. control group	Urine	Urine	Peripheral	Sprague-Dawley rat	Rat	Chronic mild stress model	Chronic mild stress model	Animal model	MS-based	Up
577	L-Glutamic acid	HMDB0000148	C00025	33032	Study M069	CUMS group vs. control group	Urine	Urine	Peripheral	Sprague-Dawley rat	Rat	Chronic mild stress model	Chronic mild stress model	Animal model	MS-based	Down
578	L-Glutamine	HMDB0000641	C00064	5961	Study M069	CUMS group vs. control group	Urine	Urine	Peripheral	Sprague-Dawley rat	Rat	Chronic mild stress model	Chronic mild stress model	Animal model	MS-based	Down
579	Hippuric acid	HMDB0000714	C01586	464	Study M069	CUMS group vs. control group	Urine	Urine	Peripheral	Sprague-Dawley rat	Rat	Chronic mild stress model	Chronic mild stress model	Animal model	MS-based	Down
580	Tyramine	HMDB0000306	C00483	5610	Study M069	CUMS group vs. control group	Urine	Urine	Peripheral	Sprague-Dawley rat	Rat	Chronic mild stress model	Chronic mild stress model	Animal model	MS-based	Down
581	Urea	HMDB0000294	C00086	1176	Study M071	CUMS group vs. control group	Hippocampus	Brain	Central	C57BL/6N mouse	Mouse	Chronic mild stress model	Chronic mild stress model	Animal model	MS-based	Up
582	Phosphoric acid	HMDB0002142	C00009	1004	Study M071	CUMS group vs. control group	Hippocampus	Brain	Central	C57BL/6N mouse	Mouse	Chronic mild stress model	Chronic mild stress model	Animal model	MS-based	Up
583	L-Glutamine	HMDB0000641	C00064	5961	Study M071	CUMS group vs. control group	Hippocampus	Brain	Central	C57BL/6N mouse	Mouse	Chronic mild stress model	Chronic mild stress model	Animal model	MS-based	Up
584	Cholesterol	HMDB0000067	C00187	5997	Study M071	CUMS group vs. control group	Hippocampus	Brain	Central	C57BL/6N mouse	Mouse	Chronic mild stress model	Chronic mild stress model	Animal model	MS-based	Up
585	N-Carboxy-glycine	N/A	N/A	N/A	Study M071	CUMS group vs. control group	Hippocampus	Brain	Central	C57BL/6N mouse	Mouse	Chronic mild stress model	Chronic mild stress model	Animal model	MS-based	Down
586	Palmitic acid	HMDB0000220	C00249	985	Study M071	CUMS group vs. control group	Hippocampus	Brain	Central	C57BL/6N mouse	Mouse	Chronic mild stress model	Chronic mild stress model	Animal model	MS-based	Down
587	Stearic acid	HMDB0000827	C01530	5281	Study M071	CUMS group vs. control group	Hippocampus	Brain	Central	C57BL/6N mouse	Mouse	Chronic mild stress model	Chronic mild stress model	Animal model	MS-based	Down
588	L-Phenylalanine	HMDB0000159	C00079	6140	Study M072	CUMS group vs. control group	Plasma	Blood	Peripheral	Sprague-Dawley rat	Rat	Chronic mild stress model	Chronic mild stress model	Animal model	MS-based	Up
589	L-Serine	HMDB0000187	C00065	5951	Study M072	CUMS group vs. control group	Plasma	Blood	Peripheral	Sprague-Dawley rat	Rat	Chronic mild stress model	Chronic mild stress model	Animal model	MS-based	Up
590	L-Acetylcarnitine	HMDB0000201	C02571	1	Study M072	CUMS group vs. control group	Plasma	Blood	Peripheral	Sprague-Dawley rat	Rat	Chronic mild stress model	Chronic mild stress model	Animal model	MS-based	Up
591	L-Carnitine	HMDB0000062	C00318	2724480	Study M072	CUMS group vs. control group	Plasma	Blood	Peripheral	Sprague-Dawley rat	Rat	Chronic mild stress model	Chronic mild stress model	Animal model	MS-based	Up
592	Creatine	HMDB0000064	C00300	586	Study M072	CUMS group vs. control group	Plasma	Blood	Peripheral	Sprague-Dawley rat	Rat	Chronic mild stress model	Chronic mild stress model	Animal model	MS-based	Down
593	Betaine	HMDB0000043	C00719	247	Study M072	CUMS group vs. control group	Plasma	Blood	Peripheral	Sprague-Dawley rat	Rat	Chronic mild stress model	Chronic mild stress model	Animal model	MS-based	Down
594	L-Proline	HMDB0000162	C00148	145742	Study M072	CUMS group vs. control group	Plasma	Blood	Peripheral	Sprague-Dawley rat	Rat	Chronic mild stress model	Chronic mild stress model	Animal model	MS-based	Down
595	L-Tryptophan	HMDB0000929	C00078	6305	Study M072	CUMS group vs. control group	Plasma	Blood	Peripheral	Sprague-Dawley rat	Rat	Chronic mild stress model	Chronic mild stress model	Animal model	MS-based	Down
596	L-Tyrosine	HMDB0000158	C00082	6057	Study M072	CUMS group vs. control group	Plasma	Blood	Peripheral	Sprague-Dawley rat	Rat	Chronic mild stress model	Chronic mild stress model	Animal model	MS-based	Down
597	LysoPC(16:0)	HMDB0010382	C04230	460602	Study M072	CUMS group vs. control group	Plasma	Blood	Peripheral	Sprague-Dawley rat	Rat	Chronic mild stress model	Chronic mild stress model	Animal model	MS-based	Down
598	L-Leucine	HMDB0000687	C00123	6106	Study M076	CUMS group vs. control group	Hippocampus	Brain	Central	Sprague-Dawley rat	Rat	Chronic mild stress model	Chronic mild stress model	Animal model	MS-based	Up
599	L-Phenylalanine	HMDB0000159	C00079	6140	Study M076	CUMS group vs. control group	Hippocampus	Brain	Central	Sprague-Dawley rat	Rat	Chronic mild stress model	Chronic mild stress model	Animal model	MS-based	Up
600	LysoPC(16:0)	HMDB0010382	C04230	460602	Study M076	CUMS group vs. control group	Hippocampus	Brain	Central	Sprague-Dawley rat	Rat	Chronic mild stress model	Chronic mild stress model	Animal model	MS-based	Up
601	L-Tyrosine	HMDB0000158	C00082	6057	Study M076	CUMS group vs. control group	Hippocampus	Brain	Central	Sprague-Dawley rat	Rat	Chronic mild stress model	Chronic mild stress model	Animal model	MS-based	Up
602	L-Tryptophan	HMDB0000929	C00078	6305	Study M076	CUMS group vs. control group	Hippocampus	Brain	Central	Sprague-Dawley rat	Rat	Chronic mild stress model	Chronic mild stress model	Animal model	MS-based	Up
603	LysoPE(0:0/22:6(4Z,7Z,10Z,13Z,16Z,19Z))	HMDB0011496	N/A	53480945	Study M076	CUMS group vs. control group	Hippocampus	Brain	Central	Sprague-Dawley rat	Rat	Chronic mild stress model	Chronic mild stress model	Animal model	MS-based	Up
604	L-Valine	HMDB0000883	C00183	6287	Study M076	CUMS group vs. control group	Hippocampus	Brain	Central	Sprague-Dawley rat	Rat	Chronic mild stress model	Chronic mild stress model	Animal model	MS-based	Up
605	Indoleacrylic acid	HMDB0000734	N/A	15030923	Study M076	CUMS group vs. control group	Hippocampus	Brain	Central	Sprague-Dawley rat	Rat	Chronic mild stress model	Chronic mild stress model	Animal model	MS-based	Up
606	L-Arginine	HMDB0000517	C00062	6322	Study M076	CUMS group vs. control group	Hippocampus	Brain	Central	Sprague-Dawley rat	Rat	Chronic mild stress model	Chronic mild stress model	Animal model	MS-based	Up
607	Phenylpyruvic acid	HMDB0000205	C00166	997	Study M076	CUMS group vs. control group	Hippocampus	Brain	Central	Sprague-Dawley rat	Rat	Chronic mild stress model	Chronic mild stress model	Animal model	MS-based	Up
608	L-Threonine	HMDB0000167	C00188	6288	Study M076	CUMS group vs. control group	Hippocampus	Brain	Central	Sprague-Dawley rat	Rat	Chronic mild stress model	Chronic mild stress model	Animal model	MS-based	Up
609	Docosahexaenoic acid	HMDB0002183	C06429	445580	Study M076	CUMS group vs. control group	Hippocampus	Brain	Central	Sprague-Dawley rat	Rat	Chronic mild stress model	Chronic mild stress model	Animal model	MS-based	Up
610	Arachidonic acid	HMDB0001043	C00219	444899	Study M076	CUMS group vs. control group	Hippocampus	Brain	Central	Sprague-Dawley rat	Rat	Chronic mild stress model	Chronic mild stress model	Animal model	MS-based	Up
611	Oleic acid	HMDB0000207	C00712	445639	Study M076	CUMS group vs. control group	Hippocampus	Brain	Central	Sprague-Dawley rat	Rat	Chronic mild stress model	Chronic mild stress model	Animal model	MS-based	Up
612	Hypoxanthine	HMDB0000157	C00262	790	Study M076	CUMS group vs. control group	Hippocampus	Brain	Central	Sprague-Dawley rat	Rat	Chronic mild stress model	Chronic mild stress model	Animal model	MS-based	Up
613	cis-4,10,13,16-Docosatetraenoic Acid	N/A	N/A	35027047	Study M076	CUMS group vs. control group	Hippocampus	Brain	Central	Sprague-Dawley rat	Rat	Chronic mild stress model	Chronic mild stress model	Animal model	MS-based	Up
614	PE(18:1/0:0)	N/A	C00350	N/A	Study M076	CUMS group vs. control group	Hippocampus	Brain	Central	Sprague-Dawley rat	Rat	Chronic mild stress model	Chronic mild stress model	Animal model	MS-based	Up
615	Glutathione	HMDB0000125	C00051	124886	Study M076	CUMS group vs. control group	Hippocampus	Brain	Central	Sprague-Dawley rat	Rat	Chronic mild stress model	Chronic mild stress model	Animal model	MS-based	Down
616	L-Methionine	HMDB0000696	C00073	6137	Study M076	CUMS group vs. control group	Hippocampus	Brain	Central	Sprague-Dawley rat	Rat	Chronic mild stress model	Chronic mild stress model	Animal model	MS-based	Down
617	Vaccenyl carnitine	HMDB0006351	N/A	53477830	Study M076	CUMS group vs. control group	Hippocampus	Brain	Central	Sprague-Dawley rat	Rat	Chronic mild stress model	Chronic mild stress model	Animal model	MS-based	Down
618	Tetradecanoylcarnitine	HMDB0005066	N/A	53477791	Study M076	CUMS group vs. control group	Hippocampus	Brain	Central	Sprague-Dawley rat	Rat	Chronic mild stress model	Chronic mild stress model	Animal model	MS-based	Down
619	N-Acetyl-L-aspartic acid	HMDB0000812	C01042	65065	Study M076	CUMS group vs. control group	Hippocampus	Brain	Central	Sprague-Dawley rat	Rat	Chronic mild stress model	Chronic mild stress model	Animal model	MS-based	Down
620	Phosphorylcholine	HMDB0001565	C00588	1014	Study M076	CUMS group vs. control group	Hippocampus	Brain	Central	Sprague-Dawley rat	Rat	Chronic mild stress model	Chronic mild stress model	Animal model	MS-based	Down
621	Glycerophosphocholine	HMDB0000086	C00670	657272	Study M076	CUMS group vs. control group	Hippocampus	Brain	Central	Sprague-Dawley rat	Rat	Chronic mild stress model	Chronic mild stress model	Animal model	MS-based	Down
622	L-Aspartic acid	HMDB0000191	C00049	5960	Study M076	CUMS group vs. control group	Hippocampus	Brain	Central	Sprague-Dawley rat	Rat	Chronic mild stress model	Chronic mild stress model	Animal model	MS-based	Down
623	Ascorbic acid	HMDB0000044	C00072	54670067	Study M076	CUMS group vs. control group	Hippocampus	Brain	Central	Sprague-Dawley rat	Rat	Chronic mild stress model	Chronic mild stress model	Animal model	MS-based	Down
624	Inosine	HMDB0000195	C00294	6021	Study M076	CUMS group vs. control group	Hippocampus	Brain	Central	Sprague-Dawley rat	Rat	Chronic mild stress model	Chronic mild stress model	Animal model	MS-based	Down
625	Taurine	HMDB0000251	C00245	1123	Study M076	CUMS group vs. control group	Hippocampus	Brain	Central	Sprague-Dawley rat	Rat	Chronic mild stress model	Chronic mild stress model	Animal model	MS-based	Down
626	Phosphoenolpyruvic acid	HMDB0000263	C00074	1005	Study M076	CUMS group vs. control group	Hippocampus	Brain	Central	Sprague-Dawley rat	Rat	Chronic mild stress model	Chronic mild stress model	Animal model	MS-based	Down
627	D-Ribose 5-phosphate	HMDB0001548	C00117	77982	Study M076	CUMS group vs. control group	Hippocampus	Brain	Central	Sprague-Dawley rat	Rat	Chronic mild stress model	Chronic mild stress model	Animal model	MS-based	Down
628	N-Acetyl-L-alanine	HMDB0000766	C01073	88064	Study M076	CUMS group vs. control group	Hippocampus	Brain	Central	Sprague-Dawley rat	Rat	Chronic mild stress model	Chronic mild stress model	Animal model	MS-based	Down
629	L-Glutamine	HMDB0000641	C00064	5961	Study M076	CUMS group vs. control group	Hippocampus	Brain	Central	Sprague-Dawley rat	Rat	Chronic mild stress model	Chronic mild stress model	Animal model	MS-based	Down
630	3-(3-Hydroxyphenyl)propanoic acid	HMDB0000375	C11457	91	Study M077	non-weaned FST group vs. weaned FST group	Urine	Urine	Peripheral	Wistar rat	Rat	Weaning from maternal milk induced depression model	Other animal model	Animal model	NMR	Up
631	Phenylacetylglycine	HMDB0000821	C05598	68144	Study M077	non-weaned FST group vs. weaned FST group	Urine	Urine	Peripheral	Wistar rat	Rat	Weaning from maternal milk induced depression model	Other animal model	Animal model	NMR	Up
632	Acetic acid	HMDB0000042	C00033	176	Study M077	non-weaned FST group vs. weaned FST group	Urine	Urine	Peripheral	Wistar rat	Rat	Weaning from maternal milk induced depression model	Other animal model	Animal model	NMR	Up
633	Putrescine	HMDB0001414	C00134	1045	Study M077	non-weaned FST group vs. weaned FST group	Urine	Urine	Peripheral	Wistar rat	Rat	Weaning from maternal milk induced depression model	Other animal model	Animal model	NMR	Up
634	Allantoin	HMDB0000462	C01551	204	Study M077	non-weaned FST group vs. weaned FST group	Urine	Urine	Peripheral	Wistar rat	Rat	Weaning from maternal milk induced depression model	Other animal model	Animal model	NMR	Up
635	Creatinine	HMDB0000562	C00791	588	Study M077	non-weaned FST group vs. weaned FST group	Urine	Urine	Peripheral	Wistar rat	Rat	Weaning from maternal milk induced depression model	Other animal model	Animal model	NMR	Up
636	Guanidoacetic acid	HMDB0000128	C00581	763	Study M077	non-weaned FST group vs. weaned FST group	Urine	Urine	Peripheral	Wistar rat	Rat	Weaning from maternal milk induced depression model	Other animal model	Animal model	NMR	Up
637	N1-Methyl-4-pyridone-3-carboxamide	HMDB0004194	C05843	440810	Study M077	non-weaned FST group vs. weaned FST group	Urine	Urine	Peripheral	Wistar rat	Rat	Weaning from maternal milk induced depression model	Other animal model	Animal model	NMR	Up
638	N-acetyl glycoprotein	N/A	N/A	N/A	Study M077	non-weaned FST group vs. weaned FST group	Urine	Urine	Peripheral	Wistar rat	Rat	Weaning from maternal milk induced depression model	Other animal model	Animal model	NMR	Up
639	Phenylacetylglycine	HMDB0000821	C05598	68144	Study M077	non-weaned group vs. weaned group	Urine	Urine	Peripheral	Wistar rat	Rat	Weaning from maternal milk induced depression model	Other animal model	Animal model	NMR	Up
640	Putrescine	HMDB0001414	C00134	1045	Study M077	non-weaned group vs. weaned group	Urine	Urine	Peripheral	Wistar rat	Rat	Weaning from maternal milk induced depression model	Other animal model	Animal model	NMR	Up
641	Allantoin	HMDB0000462	C01551	204	Study M077	non-weaned group vs. weaned group	Urine	Urine	Peripheral	Wistar rat	Rat	Weaning from maternal milk induced depression model	Other animal model	Animal model	NMR	Up
642	Creatinine	HMDB0000562	C00791	588	Study M077	non-weaned group vs. weaned group	Urine	Urine	Peripheral	Wistar rat	Rat	Weaning from maternal milk induced depression model	Other animal model	Animal model	NMR	Up
643	Guanidoacetic acid	HMDB0000128	C00581	763	Study M077	non-weaned group vs. weaned group	Urine	Urine	Peripheral	Wistar rat	Rat	Weaning from maternal milk induced depression model	Other animal model	Animal model	NMR	Up
644	N1-Methyl-4-pyridone-3-carboxamide	HMDB0004194	C05843	440810	Study M077	non-weaned group vs. weaned group	Urine	Urine	Peripheral	Wistar rat	Rat	Weaning from maternal milk induced depression model	Other animal model	Animal model	NMR	Up
645	N-Methylnicotinamide	HMDB0003152	N/A	64950	Study M077	non-weaned group vs. weaned group	Urine	Urine	Peripheral	Wistar rat	Rat	Weaning from maternal milk induced depression model	Other animal model	Animal model	NMR	Up
646	Taurine	HMDB0000251	C00245	1123	Study M077	non-weaned group vs. weaned group	Urine	Urine	Peripheral	Wistar rat	Rat	Weaning from maternal milk induced depression model	Other animal model	Animal model	NMR	Up
647	N-acetyl glycoprotein	N/A	N/A	N/A	Study M077	non-weaned group vs. weaned group	Urine	Urine	Peripheral	Wistar rat	Rat	Weaning from maternal milk induced depression model	Other animal model	Animal model	NMR	Up
648	Scyllitol	HMDB0006088	C06153	N/A	Study M077	non-weaned group vs. weaned group	Urine	Urine	Peripheral	Wistar rat	Rat	Weaning from maternal milk induced depression model	Other animal model	Animal model	NMR	Up
649	Succinic acid	HMDB0000254	C00042	1110	Study M077	non-weaned FST group vs. weaned FST group	Urine	Urine	Peripheral	Wistar rat	Rat	Weaning from maternal milk induced depression model	Other animal model	Animal model	NMR	Down
650	Betaine	HMDB0000043	C00719	247	Study M077	non-weaned FST group vs. weaned FST group	Urine	Urine	Peripheral	Wistar rat	Rat	Weaning from maternal milk induced depression model	Other animal model	Animal model	NMR	Down
651	Trimethylamine N-oxide	HMDB0000925	C01104	1145	Study M077	non-weaned FST group vs. weaned FST group	Urine	Urine	Peripheral	Wistar rat	Rat	Weaning from maternal milk induced depression model	Other animal model	Animal model	NMR	Down
652	Dimethylamine	HMDB0000087	C00543	674	Study M077	non-weaned FST group vs. weaned FST group	Urine	Urine	Peripheral	Wistar rat	Rat	Weaning from maternal milk induced depression model	Other animal model	Animal model	NMR	Down
653	Dimethylglycine	HMDB0000092	C01026	673	Study M077	non-weaned FST group vs. weaned FST group	Urine	Urine	Peripheral	Wistar rat	Rat	Weaning from maternal milk induced depression model	Other animal model	Animal model	NMR	Down
654	Citric acid	HMDB0000094	C00158	311	Study M077	non-weaned FST group vs. weaned FST group	Urine	Urine	Peripheral	Wistar rat	Rat	Weaning from maternal milk induced depression model	Other animal model	Animal model	NMR	Down
655	Trigonelline	HMDB0000875	C01004	5570	Study M077	non-weaned FST group vs. weaned FST group	Urine	Urine	Peripheral	Wistar rat	Rat	Weaning from maternal milk induced depression model	Other animal model	Animal model	NMR	Down
656	Caproic acid	HMDB0000535	C01585	8892	Study M077	non-weaned FST group vs. weaned FST group	Urine	Urine	Peripheral	Wistar rat	Rat	Weaning from maternal milk induced depression model	Other animal model	Animal model	NMR	Down
657	Taurine	HMDB0000251	C00245	1123	Study M077	non-weaned FST group vs. weaned FST group	Urine	Urine	Peripheral	Wistar rat	Rat	Weaning from maternal milk induced depression model	Other animal model	Animal model	NMR	Down
658	Betaine	HMDB0000043	C00719	247	Study M077	non-weaned group vs. weaned group	Urine	Urine	Peripheral	Wistar rat	Rat	Weaning from maternal milk induced depression model	Other animal model	Animal model	NMR	Down
659	Dimethylglycine	HMDB0000092	C01026	673	Study M077	non-weaned group vs. weaned group	Urine	Urine	Peripheral	Wistar rat	Rat	Weaning from maternal milk induced depression model	Other animal model	Animal model	NMR	Down
660	Oxoglutaric acid	HMDB0000208	C00026	51	Study M077	non-weaned group vs. weaned group	Urine	Urine	Peripheral	Wistar rat	Rat	Weaning from maternal milk induced depression model	Other animal model	Animal model	NMR	Down
661	Citric acid	HMDB0000094	C00158	311	Study M077	non-weaned group vs. weaned group	Urine	Urine	Peripheral	Wistar rat	Rat	Weaning from maternal milk induced depression model	Other animal model	Animal model	NMR	Down
662	Trigonelline	HMDB0000875	C01004	5570	Study M077	non-weaned group vs. weaned group	Urine	Urine	Peripheral	Wistar rat	Rat	Weaning from maternal milk induced depression model	Other animal model	Animal model	NMR	Down
663	Caproic acid	HMDB0000535	C01585	8892	Study M077	non-weaned group vs. weaned group	Urine	Urine	Peripheral	Wistar rat	Rat	Weaning from maternal milk induced depression model	Other animal model	Animal model	NMR	Down
664	LDL or VLDL	N/A	N/A	N/A	Study M078	CORT model group vs. control group	Serum	Blood	Peripheral	Sprague-Dawley rat	Rat	Corticosterone induced depression model	Other animal model	Animal model	NMR	Up
665	Unsaturated lipid	N/A	N/A	N/A	Study M078	CORT model group vs. control group	Serum	Blood	Peripheral	Sprague-Dawley rat	Rat	Corticosterone induced depression model	Other animal model	Animal model	NMR	Up
666	N-acetyl glycoprotein	N/A	N/A	N/A	Study M078	CORT model group vs. control group	Serum	Blood	Peripheral	Sprague-Dawley rat	Rat	Corticosterone induced depression model	Other animal model	Animal model	NMR	Up
667	Succinic acid	HMDB0000254	C00042	1110	Study M078	CORT model group vs. control group	Urine	Urine	Peripheral	Sprague-Dawley rat	Rat	Corticosterone induced depression model	Other animal model	Animal model	NMR	Up
668	Oxoglutaric acid	HMDB0000208	C00026	51	Study M078	CORT model group vs. control group	Urine	Urine	Peripheral	Sprague-Dawley rat	Rat	Corticosterone induced depression model	Other animal model	Animal model	NMR	Up
669	Formic acid	HMDB0000142	C00058	284	Study M078	CORT model group vs. control group	Urine	Urine	Peripheral	Sprague-Dawley rat	Rat	Corticosterone induced depression model	Other animal model	Animal model	NMR	Up
670	L-Aspartic acid	HMDB0000191	C00049	5960	Study M078	CORT model group vs. control group	Brain	Brain	Central	Sprague-Dawley rat	Rat	Corticosterone induced depression model	Other animal model	Animal model	NMR	Up
671	L-Isoleucine	HMDB0000172	C00407	6306	Study M078	CORT model group vs. control group	Serum	Blood	Peripheral	Sprague-Dawley rat	Rat	Corticosterone induced depression model	Other animal model	Animal model	NMR	Down
672	Pyruvic acid	HMDB0000243	C00022	1060	Study M078	CORT model group vs. control group	Serum	Blood	Peripheral	Sprague-Dawley rat	Rat	Corticosterone induced depression model	Other animal model	Animal model	NMR	Down
673	Creatine/Phosphocreatine ratio	N/A	N/A	N/A	Study M078	CORT model group vs. control group	Serum	Blood	Peripheral	Sprague-Dawley rat	Rat	Corticosterone induced depression model	Other animal model	Animal model	NMR	Down
674	L-Phenylalanine	HMDB0000159	C00079	6140	Study M078	CORT model group vs. control group	Serum	Blood	Peripheral	Sprague-Dawley rat	Rat	Corticosterone induced depression model	Other animal model	Animal model	NMR	Down
675	D-Glucose	HMDB0000122	C00031	5793	Study M078	CORT model group vs. control group	Serum	Blood	Peripheral	Sprague-Dawley rat	Rat	Corticosterone induced depression model	Other animal model	Animal model	NMR	Down
676	Taurine	HMDB0000251	C00245	1123	Study M078	CORT model group vs. control group	Urine	Urine	Peripheral	Sprague-Dawley rat	Rat	Corticosterone induced depression model	Other animal model	Animal model	NMR	Down
677	Phenylacetylglycine	HMDB0000821	C05598	68144	Study M078	CORT model group vs. control group	Urine	Urine	Peripheral	Sprague-Dawley rat	Rat	Corticosterone induced depression model	Other animal model	Animal model	NMR	Down
678	N-Acetyl-L-aspartic acid	HMDB0000812	C01042	65065	Study M078	CORT model group vs. control group	Brain	Brain	Central	Sprague-Dawley rat	Rat	Corticosterone induced depression model	Other animal model	Animal model	NMR	Down
679	Taurine	HMDB0000251	C00245	1123	Study M078	CORT model group vs. control group	Brain	Brain	Central	Sprague-Dawley rat	Rat	Corticosterone induced depression model	Other animal model	Animal model	NMR	Down
680	L-Glutamic acid	HMDB0000148	C00025	33032	Study M079	acute LPS group vs. control group	Hippocampus	Brain	Central	Sprague-Dawley rat	Rat	Lipopolysaccharide induced depression model	Lipopolysaccharide induced depression model	Animal model	MS-based	Up
681	Gamma-Aminobutyric acid	HMDB0000112	C00334	119	Study M079	acute LPS group vs. control group	Hippocampus	Brain	Central	Sprague-Dawley rat	Rat	Lipopolysaccharide induced depression model	Lipopolysaccharide induced depression model	Animal model	MS-based	Up
682	Dopamine	HMDB0000073	C03758	681	Study M079	acute LPS group vs. control group	Hippocampus	Brain	Central	Sprague-Dawley rat	Rat	Lipopolysaccharide induced depression model	Lipopolysaccharide induced depression model	Animal model	MS-based	Up
683	Homovanillic acid	HMDB0000118	C05582	1738	Study M079	acute LPS group vs. control group	Hippocampus	Brain	Central	Sprague-Dawley rat	Rat	Lipopolysaccharide induced depression model	Lipopolysaccharide induced depression model	Animal model	MS-based	Up
684	L-Tryptophan	HMDB0000929	C00078	6305	Study M079	acute LPS group vs. control group	Hippocampus	Brain	Central	Sprague-Dawley rat	Rat	Lipopolysaccharide induced depression model	Lipopolysaccharide induced depression model	Animal model	MS-based	Up
685	Serotonin	HMDB0000259	C00780	5202	Study M079	acute LPS group vs. control group	Hippocampus	Brain	Central	Sprague-Dawley rat	Rat	Lipopolysaccharide induced depression model	Lipopolysaccharide induced depression model	Animal model	MS-based	Up
686	5-Hydroxyindoleacetic acid	HMDB0000763	C05635	1826	Study M079	acute LPS group vs. control group	Hippocampus	Brain	Central	Sprague-Dawley rat	Rat	Lipopolysaccharide induced depression model	Lipopolysaccharide induced depression model	Animal model	MS-based	Up
687	L-Kynurenine	HMDB0000684	C00328	161166	Study M079	acute LPS group vs. control group	Hippocampus	Brain	Central	Sprague-Dawley rat	Rat	Lipopolysaccharide induced depression model	Lipopolysaccharide induced depression model	Animal model	MS-based	Up
688	Kynurenine/Tryptophan ratio	N/A	N/A	N/A	Study M079	acute LPS group vs. control group	Hippocampus	Brain	Central	Sprague-Dawley rat	Rat	Lipopolysaccharide induced depression model	Lipopolysaccharide induced depression model	Animal model	MS-based	Up
689	L-Glutamic acid	HMDB0000148	C00025	33032	Study M079	prolonged LPS group vs. control group	Hippocampus	Brain	Central	Sprague-Dawley rat	Rat	Lipopolysaccharide induced depression model	Lipopolysaccharide induced depression model	Animal model	MS-based	Up
690	3,4-Dihydroxybenzeneacetic acid	HMDB0001336	C01161	547	Study M079	prolonged LPS group vs. control group	Hippocampus	Brain	Central	Sprague-Dawley rat	Rat	Lipopolysaccharide induced depression model	Lipopolysaccharide induced depression model	Animal model	MS-based	Up
691	L-Kynurenine	HMDB0000684	C00328	161166	Study M079	prolonged LPS group vs. control group	Hippocampus	Brain	Central	Sprague-Dawley rat	Rat	Lipopolysaccharide induced depression model	Lipopolysaccharide induced depression model	Animal model	MS-based	Up
692	5-HIAA/5-HT ratio	N/A	N/A	N/A	Study M079	prolonged LPS group vs. control group	Hippocampus	Brain	Central	Sprague-Dawley rat	Rat	Lipopolysaccharide induced depression model	Lipopolysaccharide induced depression model	Animal model	MS-based	Up
693	Kynurenine/Tryptophan ratio	N/A	N/A	N/A	Study M079	prolonged LPS group vs. control group	Hippocampus	Brain	Central	Sprague-Dawley rat	Rat	Lipopolysaccharide induced depression model	Lipopolysaccharide induced depression model	Animal model	MS-based	Up
694	Kynurenic acid	HMDB0000715	C01717	3845	Study M079	acute LPS group vs. control group	Hippocampus	Brain	Central	Sprague-Dawley rat	Rat	Lipopolysaccharide induced depression model	Lipopolysaccharide induced depression model	Animal model	MS-based	Down
695	Serotonin/Tryptophan ratio	N/A	N/A	N/A	Study M079	acute LPS group vs. control group	Hippocampus	Brain	Central	Sprague-Dawley rat	Rat	Lipopolysaccharide induced depression model	Lipopolysaccharide induced depression model	Animal model	MS-based	Down
696	Kynurenic acid/Kynurenine ratio	N/A	N/A	N/A	Study M079	acute LPS group vs. control group	Hippocampus	Brain	Central	Sprague-Dawley rat	Rat	Lipopolysaccharide induced depression model	Lipopolysaccharide induced depression model	Animal model	MS-based	Down
697	Dopamine	HMDB0000073	C03758	681	Study M079	prolonged LPS group vs. control group	Hippocampus	Brain	Central	Sprague-Dawley rat	Rat	Lipopolysaccharide induced depression model	Lipopolysaccharide induced depression model	Animal model	MS-based	Down
698	Serotonin	HMDB0000259	C00780	5202	Study M079	prolonged LPS group vs. control group	Hippocampus	Brain	Central	Sprague-Dawley rat	Rat	Lipopolysaccharide induced depression model	Lipopolysaccharide induced depression model	Animal model	MS-based	Down
699	Serotonin/Tryptophan ratio	N/A	N/A	N/A	Study M079	prolonged LPS group vs. control group	Hippocampus	Brain	Central	Sprague-Dawley rat	Rat	Lipopolysaccharide induced depression model	Lipopolysaccharide induced depression model	Animal model	MS-based	Down
700	myo-Inositol	HMDB0000211	C00137	892	Study M083	CUMS group vs. control group	Prefrontal cortex	Brain	Central	Sprague-Dawley rat	Rat	Chronic restraint stress model	Chronic restraint stress model	Animal model	MS-based	Up
701	N-Acetyl-L-aspartic acid	HMDB0000812	C01042	65065	Study M083	CUMS group vs. control group	Prefrontal cortex	Brain	Central	Sprague-Dawley rat	Rat	Chronic restraint stress model	Chronic restraint stress model	Animal model	MS-based	Up
702	L-Glutamic acid	HMDB0000148	C00025	33032	Study M083	CUMS group vs. control group	Prefrontal cortex	Brain	Central	Sprague-Dawley rat	Rat	Chronic restraint stress model	Chronic restraint stress model	Animal model	MS-based	Up
703	Ascorbic acid	HMDB0000044	C00072	54670067	Study M083	CUMS group vs. control group	Prefrontal cortex	Brain	Central	Sprague-Dawley rat	Rat	Chronic restraint stress model	Chronic restraint stress model	Animal model	MS-based	Up
704	Threonic acid	HMDB0000943	C01620	151152	Study M083	CUMS group vs. control group	Prefrontal cortex	Brain	Central	Sprague-Dawley rat	Rat	Chronic restraint stress model	Chronic restraint stress model	Animal model	MS-based	Up
705	Succinic acid semialdehyde	HMDB0001259	C00232	1112	Study M083	CUMS group vs. control group	Prefrontal cortex	Brain	Central	Sprague-Dawley rat	Rat	Chronic restraint stress model	Chronic restraint stress model	Animal model	MS-based	Up
706	D-Alanyl-D-alanine	HMDB0003459	C00993	5460362	Study M083	CUMS group vs. control group	Prefrontal cortex	Brain	Central	Sprague-Dawley rat	Rat	Chronic restraint stress model	Chronic restraint stress model	Animal model	MS-based	Up
707	N-Oleoyldopamine	N/A	N/A	5282106	Study M083	CUMS group vs. control group	Prefrontal cortex	Brain	Central	Sprague-Dawley rat	Rat	Chronic restraint stress model	Chronic restraint stress model	Animal model	MS-based	Up
708	L-Glutamine	HMDB0000641	C00064	5961	Study M083	CUMS group vs. control group	Prefrontal cortex	Brain	Central	Sprague-Dawley rat	Rat	Chronic restraint stress model	Chronic restraint stress model	Animal model	MS-based	Down
709	Trehalose 6-phosphate	HMDB0001124	C00689	122336	Study M083	CUMS group vs. control group	Prefrontal cortex	Brain	Central	Sprague-Dawley rat	Rat	Chronic restraint stress model	Chronic restraint stress model	Animal model	MS-based	Down
710	L-Allothreonine	HMDB0004041	C05519	99289	Study M083	CUMS group vs. control group	Prefrontal cortex	Brain	Central	Sprague-Dawley rat	Rat	Chronic restraint stress model	Chronic restraint stress model	Animal model	MS-based	Down
711	Lipoamide	HMDB0000962	C00248	863	Study M083	CUMS group vs. control group	Prefrontal cortex	Brain	Central	Sprague-Dawley rat	Rat	Chronic restraint stress model	Chronic restraint stress model	Animal model	MS-based	Down
712	L-Proline	HMDB0000162	C00148	145742	Study M083	CUMS group vs. control group	Prefrontal cortex	Brain	Central	Sprague-Dawley rat	Rat	Chronic restraint stress model	Chronic restraint stress model	Animal model	MS-based	Down
713	Beta-Alanine	HMDB0000056	C00099	239	Study M083	CUMS group vs. control group	Prefrontal cortex	Brain	Central	Sprague-Dawley rat	Rat	Chronic restraint stress model	Chronic restraint stress model	Animal model	MS-based	Down
714	Inosine	HMDB0000195	C00294	6021	Study M083	CUMS group vs. control group	Prefrontal cortex	Brain	Central	Sprague-Dawley rat	Rat	Chronic restraint stress model	Chronic restraint stress model	Animal model	MS-based	Down
715	D-Tagatose	HMDB0003418	C00795	92092	Study M083	CUMS group vs. control group	Prefrontal cortex	Brain	Central	Sprague-Dawley rat	Rat	Chronic restraint stress model	Chronic restraint stress model	Animal model	MS-based	Down
716	Arachidonic acid	HMDB0001043	C00219	444899	Study M083	CUMS group vs. control group	Prefrontal cortex	Brain	Central	Sprague-Dawley rat	Rat	Chronic restraint stress model	Chronic restraint stress model	Animal model	MS-based	Down
717	Creatine	HMDB0000064	C00300	586	Study M083	CUMS group vs. control group	Prefrontal cortex	Brain	Central	Sprague-Dawley rat	Rat	Chronic restraint stress model	Chronic restraint stress model	Animal model	MS-based	Down
718	Ethanolamine	HMDB0000149	C00189	700	Study M083	CUMS group vs. control group	Prefrontal cortex	Brain	Central	Sprague-Dawley rat	Rat	Chronic restraint stress model	Chronic restraint stress model	Animal model	MS-based	Down
719	Uracil	HMDB0000300	C00106	1174	Study M083	CUMS group vs. control group	Prefrontal cortex	Brain	Central	Sprague-Dawley rat	Rat	Chronic restraint stress model	Chronic restraint stress model	Animal model	MS-based	Down
720	N-Ethylglycine	HMDB0041945	C11735	316542	Study M083	CUMS group vs. control group	Prefrontal cortex	Brain	Central	Sprague-Dawley rat	Rat	Chronic restraint stress model	Chronic restraint stress model	Animal model	MS-based	Down
721	Fosfomycin	HMDB0014966	C06454	446987	Study M083	CUMS group vs. control group	Prefrontal cortex	Brain	Central	Sprague-Dawley rat	Rat	Chronic restraint stress model	Chronic restraint stress model	Animal model	MS-based	Down
722	Palmitic acid	HMDB0000220	C00249	985	Study M083	CUMS group vs. control group	Prefrontal cortex	Brain	Central	Sprague-Dawley rat	Rat	Chronic restraint stress model	Chronic restraint stress model	Animal model	MS-based	Down
723	Maleimide	N/A	C07272	10935	Study M083	CUMS group vs. control group	Prefrontal cortex	Brain	Central	Sprague-Dawley rat	Rat	Chronic restraint stress model	Chronic restraint stress model	Animal model	MS-based	Down
724	L-Asparagine	HMDB0000168	C00152	6267	Study M083	CUMS group vs. control group	Prefrontal cortex	Brain	Central	Sprague-Dawley rat	Rat	Chronic restraint stress model	Chronic restraint stress model	Animal model	MS-based	Down
725	Octanal	HMDB0001140	C01545	454	Study M083	CUMS group vs. control group	Prefrontal cortex	Brain	Central	Sprague-Dawley rat	Rat	Chronic restraint stress model	Chronic restraint stress model	Animal model	MS-based	Down
726	Stearic acid	HMDB0000827	C01530	5281	Study M083	CUMS group vs. control group	Prefrontal cortex	Brain	Central	Sprague-Dawley rat	Rat	Chronic restraint stress model	Chronic restraint stress model	Animal model	MS-based	Down
727	Cuminyl alcohol	HMDB0031817	C06576	325	Study M083	CUMS group vs. control group	Prefrontal cortex	Brain	Central	Sprague-Dawley rat	Rat	Chronic restraint stress model	Chronic restraint stress model	Animal model	MS-based	Down
728	N-acetyltryptophan	HMDB0013713	N/A	2002	Study M083	CUMS group vs. control group	Prefrontal cortex	Brain	Central	Sprague-Dawley rat	Rat	Chronic restraint stress model	Chronic restraint stress model	Animal model	MS-based	Down
729	N-Acetylleucine	HMDB0011756	C02710	70912	Study M083	CUMS group vs. control group	Prefrontal cortex	Brain	Central	Sprague-Dawley rat	Rat	Chronic restraint stress model	Chronic restraint stress model	Animal model	MS-based	Down
730	4-Vinylphenol	N/A	N/A	62453	Study M083	CUMS group vs. control group	Prefrontal cortex	Brain	Central	Sprague-Dawley rat	Rat	Chronic restraint stress model	Chronic restraint stress model	Animal model	MS-based	Down
731	D-Ribose 5-phosphate	HMDB0001548	C00117	77982	Study M083	CUMS group vs. control group	Prefrontal cortex	Brain	Central	Sprague-Dawley rat	Rat	Chronic restraint stress model	Chronic restraint stress model	Animal model	MS-based	Down
732	L-Cysteine	HMDB0000574	C00097	5862	Study M083	CUMS group vs. control group	Prefrontal cortex	Brain	Central	Sprague-Dawley rat	Rat	Chronic restraint stress model	Chronic restraint stress model	Animal model	MS-based	Down
733	2-Hydroxypyridine	HMDB0013751	C02502	8871	Study M083	CUMS group vs. control group	Prefrontal cortex	Brain	Central	Sprague-Dawley rat	Rat	Chronic restraint stress model	Chronic restraint stress model	Animal model	MS-based	Down
734	Methyl palmitoleate	N/A	N/A	643801	Study M083	CUMS group vs. control group	Prefrontal cortex	Brain	Central	Sprague-Dawley rat	Rat	Chronic restraint stress model	Chronic restraint stress model	Animal model	MS-based	Down
735	11Z-Eicosenoic acid	HMDB0002231	C16526	5282768	Study M083	CUMS group vs. control group	Prefrontal cortex	Brain	Central	Sprague-Dawley rat	Rat	Chronic restraint stress model	Chronic restraint stress model	Animal model	MS-based	Down
736	L-Dopa	HMDB0000181	C00355	6047	Study M091	CSDS group vs. control group	Prefrontal cortex	Brain	Central	C57BL/6 mouse	Mouse	Social defeat model	Social defeat model	Animal model	MS-based	Up
737	Vanillylmandelic acid	HMDB0000291	C05584	736172	Study M091	CSDS group vs. control group	Prefrontal cortex	Brain	Central	C57BL/6 mouse	Mouse	Social defeat model	Social defeat model	Animal model	MS-based	Up
738	L-Glutamic acid	HMDB0000148	C00025	33032	Study M091	CSDS group vs. control group	Prefrontal cortex	Brain	Central	C57BL/6 mouse	Mouse	Social defeat model	Social defeat model	Animal model	MS-based	Down
739	2-Amino-3-phosphonopropionic acid	HMDB0000370	C05672	3857	Study M092	LPS group vs. control group	Prefrontal cortex	Brain	Central	CD-1 mouse	Mouse	Lipopolysaccharide induced depression model	Lipopolysaccharide induced depression model	Animal model	MS-based	Up
740	Gamma-Aminobutyric acid	HMDB0000112	C00334	119	Study M092	LPS group vs. control group	Prefrontal cortex	Brain	Central	CD-1 mouse	Mouse	Lipopolysaccharide induced depression model	Lipopolysaccharide induced depression model	Animal model	MS-based	Up
741	L-Asparagine	HMDB0000168	C00152	6267	Study M092	LPS group vs. control group	Prefrontal cortex	Brain	Central	CD-1 mouse	Mouse	Lipopolysaccharide induced depression model	Lipopolysaccharide induced depression model	Animal model	MS-based	Up
742	L-Glutamine	HMDB0000641	C00064	5961	Study M092	LPS group vs. control group	Prefrontal cortex	Brain	Central	CD-1 mouse	Mouse	Lipopolysaccharide induced depression model	Lipopolysaccharide induced depression model	Animal model	MS-based	Up
743	L-Alanine	HMDB0000161	C00041	5950	Study M092	LPS group vs. control group	Prefrontal cortex	Brain	Central	CD-1 mouse	Mouse	Lipopolysaccharide induced depression model	Lipopolysaccharide induced depression model	Animal model	MS-based	Up
744	Creatine	HMDB0000064	C00300	586	Study M092	LPS group vs. control group	Prefrontal cortex	Brain	Central	CD-1 mouse	Mouse	Lipopolysaccharide induced depression model	Lipopolysaccharide induced depression model	Animal model	MS-based	Up
745	Arachidonic acid	HMDB0001043	C00219	444899	Study M092	LPS group vs. control group	Prefrontal cortex	Brain	Central	CD-1 mouse	Mouse	Lipopolysaccharide induced depression model	Lipopolysaccharide induced depression model	Animal model	MS-based	Up
746	Ethanolamine	HMDB0000149	C00189	700	Study M092	LPS group vs. control group	Prefrontal cortex	Brain	Central	CD-1 mouse	Mouse	Lipopolysaccharide induced depression model	Lipopolysaccharide induced depression model	Animal model	MS-based	Up
747	Ascorbic acid	HMDB0000044	C00072	54670067	Study M092	LPS group vs. control group	Prefrontal cortex	Brain	Central	CD-1 mouse	Mouse	Lipopolysaccharide induced depression model	Lipopolysaccharide induced depression model	Animal model	MS-based	Up
748	3-Aminoisobutanoic acid	HMDB0003911	C05145	64956	Study M092	LPS group vs. control group	Prefrontal cortex	Brain	Central	CD-1 mouse	Mouse	Lipopolysaccharide induced depression model	Lipopolysaccharide induced depression model	Animal model	MS-based	Up
749	Benzoic acid	HMDB0001870	C00180	243	Study M092	LPS group vs. control group	Prefrontal cortex	Brain	Central	CD-1 mouse	Mouse	Lipopolysaccharide induced depression model	Lipopolysaccharide induced depression model	Animal model	MS-based	Up
750	Dihydrouracil	HMDB0000076	C00429	649	Study M092	LPS group vs. control group	Prefrontal cortex	Brain	Central	CD-1 mouse	Mouse	Lipopolysaccharide induced depression model	Lipopolysaccharide induced depression model	Animal model	MS-based	Up
751	(-)-Dihydrocarveol	HMDB0035825	C11396	443163	Study M092	LPS group vs. control group	Prefrontal cortex	Brain	Central	CD-1 mouse	Mouse	Lipopolysaccharide induced depression model	Lipopolysaccharide induced depression model	Animal model	MS-based	Up
752	2,5-Dihydroxypyridine	N/A	C01059	99456	Study M092	LPS group vs. control group	Prefrontal cortex	Brain	Central	CD-1 mouse	Mouse	Lipopolysaccharide induced depression model	Lipopolysaccharide induced depression model	Animal model	MS-based	Up
753	N-Methylhydantoin	HMDB0003646	C02565	69217	Study M092	LPS group vs. control group	Prefrontal cortex	Brain	Central	CD-1 mouse	Mouse	Lipopolysaccharide induced depression model	Lipopolysaccharide induced depression model	Animal model	MS-based	Down
754	L-Glutamic acid	HMDB0000148	C00025	33032	Study M092	LPS group vs. control group	Prefrontal cortex	Brain	Central	CD-1 mouse	Mouse	Lipopolysaccharide induced depression model	Lipopolysaccharide induced depression model	Animal model	MS-based	Down
755	Glucose 1-phosphate	HMDB0001586	C00103	439165	Study M092	LPS group vs. control group	Prefrontal cortex	Brain	Central	CD-1 mouse	Mouse	Lipopolysaccharide induced depression model	Lipopolysaccharide induced depression model	Animal model	MS-based	Down
756	Citric acid	HMDB0000094	C00158	311	Study M092	LPS group vs. control group	Prefrontal cortex	Brain	Central	CD-1 mouse	Mouse	Lipopolysaccharide induced depression model	Lipopolysaccharide induced depression model	Animal model	MS-based	Down
757	Cholesterol	HMDB0000067	C00187	5997	Study M092	LPS group vs. control group	Prefrontal cortex	Brain	Central	CD-1 mouse	Mouse	Lipopolysaccharide induced depression model	Lipopolysaccharide induced depression model	Animal model	MS-based	Down
758	N-acetyltryptophan	HMDB0013713	N/A	2002	Study M092	LPS group vs. control group	Prefrontal cortex	Brain	Central	CD-1 mouse	Mouse	Lipopolysaccharide induced depression model	Lipopolysaccharide induced depression model	Animal model	MS-based	Down
759	LysoPC(16:1(9Z))	HMDB0010383	C04230	24779461	Study M095	CUMS group vs. control group	Serum	Blood	Peripheral	Sprague-Dawley rat	Rat	Chronic mild stress model	Chronic mild stress model	Animal model	MS-based	Up
760	LysoPC(20:4(5Z,8Z,11Z,14Z))	HMDB0010395	C04230	24779476	Study M095	CUMS group vs. control group	Serum	Blood	Peripheral	Sprague-Dawley rat	Rat	Chronic mild stress model	Chronic mild stress model	Animal model	MS-based	Up
761	LysoPC(18:1(9Z)/0:0)	HMDB0002815	C04230	16081932	Study M095	CUMS group vs. control group	Serum	Blood	Peripheral	Sprague-Dawley rat	Rat	Chronic mild stress model	Chronic mild stress model	Animal model	MS-based	Up
762	L-Phenylalanine	HMDB0000159	C00079	6140	Study M095	CUMS group vs. control group	Serum	Blood	Peripheral	Sprague-Dawley rat	Rat	Chronic mild stress model	Chronic mild stress model	Animal model	MS-based	Up
763	Cholic acid	HMDB0000619	C00695	221493	Study M095	CUMS group vs. control group	Serum	Blood	Peripheral	Sprague-Dawley rat	Rat	Chronic mild stress model	Chronic mild stress model	Animal model	MS-based	Up
764	L-Tryptophan	HMDB0000929	C00078	6305	Study M095	CUMS group vs. control group	Serum	Blood	Peripheral	Sprague-Dawley rat	Rat	Chronic mild stress model	Chronic mild stress model	Animal model	MS-based	Down
765	LysoPC(16:0)	HMDB0010382	C04230	460602	Study M095	CUMS group vs. control group	Serum	Blood	Peripheral	Sprague-Dawley rat	Rat	Chronic mild stress model	Chronic mild stress model	Animal model	MS-based	Down
766	LysoPC(18:0)	HMDB0010384	C04230	497299	Study M095	CUMS group vs. control group	Serum	Blood	Peripheral	Sprague-Dawley rat	Rat	Chronic mild stress model	Chronic mild stress model	Animal model	MS-based	Down
767	Uric acid	HMDB0000289	C00366	1175	Study M095	CUMS group vs. control group	Serum	Blood	Peripheral	Sprague-Dawley rat	Rat	Chronic mild stress model	Chronic mild stress model	Animal model	MS-based	Down
768	L-Phenylalanine	HMDB0000159	C00079	6140	Study M096	CUMS group vs. control group	Plasma	Blood	Peripheral	Wistar rat	Rat	Chronic mild stress model	Chronic mild stress model	Animal model	MS-based	Up
769	L-Kynurenine	HMDB0000684	C00328	161166	Study M096	CUMS group vs. control group	Plasma	Blood	Peripheral	Wistar rat	Rat	Chronic mild stress model	Chronic mild stress model	Animal model	MS-based	Up
770	Quinolinic acid	HMDB0000232	C03722	1066	Study M096	CUMS group vs. control group	Plasma	Blood	Peripheral	Wistar rat	Rat	Chronic mild stress model	Chronic mild stress model	Animal model	MS-based	Up
771	N-Acetyl-L-aspartic acid	HMDB0000812	C01042	65065	Study M096	CUMS group vs. control group	Plasma	Blood	Peripheral	Wistar rat	Rat	Chronic mild stress model	Chronic mild stress model	Animal model	MS-based	Up
772	PC(14:0)	N/A	C00157	N/A	Study M096	CUMS group vs. control group	Plasma	Blood	Peripheral	Wistar rat	Rat	Chronic mild stress model	Chronic mild stress model	Animal model	MS-based	Up
773	LysoPE(20:0/0:0)	HMDB0011511	N/A	52925131	Study M096	CUMS group vs. control group	Plasma	Blood	Peripheral	Wistar rat	Rat	Chronic mild stress model	Chronic mild stress model	Animal model	MS-based	Up
774	LysoPC(20:5(5Z,8Z,11Z,14Z,17Z))	HMDB0010397	C04230	11757087	Study M096	CUMS group vs. control group	Plasma	Blood	Peripheral	Wistar rat	Rat	Chronic mild stress model	Chronic mild stress model	Animal model	MS-based	Up
775	Corticosterone	HMDB0001547	C02140	5753	Study M096	CUMS group vs. control group	Plasma	Blood	Peripheral	Wistar rat	Rat	Chronic mild stress model	Chronic mild stress model	Animal model	MS-based	Up
776	LysoPC(22:6(4Z,7Z,10Z,13Z,16Z,19Z))	HMDB0010404	C04230	10415542	Study M096	CUMS group vs. control group	Plasma	Blood	Peripheral	Wistar rat	Rat	Chronic mild stress model	Chronic mild stress model	Animal model	MS-based	Up
777	LysoPC(20:4(5Z,8Z,11Z,14Z))	HMDB0010395	C04230	24779476	Study M096	CUMS group vs. control group	Plasma	Blood	Peripheral	Wistar rat	Rat	Chronic mild stress model	Chronic mild stress model	Animal model	MS-based	Up
778	LysoPE(16:0/0:0)	HMDB0011503	N/A	9547069	Study M096	CUMS group vs. control group	Plasma	Blood	Peripheral	Wistar rat	Rat	Chronic mild stress model	Chronic mild stress model	Animal model	MS-based	Up
779	L-Kynurenine	HMDB0000684	C00328	161166	Study M096	CUMS group vs. control group	Hippocampus	Brain	Central	Wistar rat	Rat	Chronic mild stress model	Chronic mild stress model	Animal model	MS-based	Up
780	Quinolinic acid	HMDB0000232	C03722	1066	Study M096	CUMS group vs. control group	Hippocampus	Brain	Central	Wistar rat	Rat	Chronic mild stress model	Chronic mild stress model	Animal model	MS-based	Up
781	Inosine	HMDB0000195	C00294	6021	Study M096	CUMS group vs. control group	Hippocampus	Brain	Central	Wistar rat	Rat	Chronic mild stress model	Chronic mild stress model	Animal model	MS-based	Up
782	Glutathione	HMDB0000125	C00051	124886	Study M096	CUMS group vs. control group	Hippocampus	Brain	Central	Wistar rat	Rat	Chronic mild stress model	Chronic mild stress model	Animal model	MS-based	Up
783	LysoPE(0:0/18:0)	HMDB0011129	N/A	53480667	Study M096	CUMS group vs. control group	Hippocampus	Brain	Central	Wistar rat	Rat	Chronic mild stress model	Chronic mild stress model	Animal model	MS-based	Up
784	LysoPC(16:0)	HMDB0010382	C04230	460602	Study M096	CUMS group vs. control group	Hippocampus	Brain	Central	Wistar rat	Rat	Chronic mild stress model	Chronic mild stress model	Animal model	MS-based	Up
785	L-Phenylalanine	HMDB0000159	C00079	6140	Study M096	CUMS group vs. control group	Hippocampus	Brain	Central	Wistar rat	Rat	Chronic mild stress model	Chronic mild stress model	Animal model	MS-based	Up
786	myo-Inositol	HMDB0000211	C00137	892	Study M096	CUMS group vs. control group	Hippocampus	Brain	Central	Wistar rat	Rat	Chronic mild stress model	Chronic mild stress model	Animal model	MS-based	Up
787	LysoPE(16:0/0:0)	HMDB0011503	N/A	9547069	Study M096	CUMS group vs. control group	Hippocampus	Brain	Central	Wistar rat	Rat	Chronic mild stress model	Chronic mild stress model	Animal model	MS-based	Up
788	Homocysteine	HMDB0000742	C00155	778	Study M096	CUMS group vs. control group	Hippocampus	Brain	Central	Wistar rat	Rat	Chronic mild stress model	Chronic mild stress model	Animal model	MS-based	Up
789	Beta-Alanine	HMDB0000056	C00099	239	Study M096	CUMS group vs. control group	Hippocampus	Brain	Central	Wistar rat	Rat	Chronic mild stress model	Chronic mild stress model	Animal model	MS-based	Up
790	Quinolinic acid	HMDB0000232	C03722	1066	Study M096	CUMS group vs. control group	Prefrontal cortex	Brain	Central	Wistar rat	Rat	Chronic mild stress model	Chronic mild stress model	Animal model	MS-based	Up
791	Inosine	HMDB0000195	C00294	6021	Study M096	CUMS group vs. control group	Prefrontal cortex	Brain	Central	Wistar rat	Rat	Chronic mild stress model	Chronic mild stress model	Animal model	MS-based	Up
792	Alpha-Linolenic acid	HMDB0001388	C06427	5280934	Study M096	CUMS group vs. control group	Prefrontal cortex	Brain	Central	Wistar rat	Rat	Chronic mild stress model	Chronic mild stress model	Animal model	MS-based	Up
793	L-Kynurenine	HMDB0000684	C00328	161166	Study M096	CUMS group vs. control group	Prefrontal cortex	Brain	Central	Wistar rat	Rat	Chronic mild stress model	Chronic mild stress model	Animal model	MS-based	Up
794	L-Phenylalanine	HMDB0000159	C00079	6140	Study M096	CUMS group vs. control group	Prefrontal cortex	Brain	Central	Wistar rat	Rat	Chronic mild stress model	Chronic mild stress model	Animal model	MS-based	Up
795	L-Lysine	HMDB0000182	C00047	5962	Study M096	CUMS group vs. control group	Prefrontal cortex	Brain	Central	Wistar rat	Rat	Chronic mild stress model	Chronic mild stress model	Animal model	MS-based	Up
796	Tyramine	HMDB0000306	C00483	5610	Study M096	CUMS group vs. control group	Prefrontal cortex	Brain	Central	Wistar rat	Rat	Chronic mild stress model	Chronic mild stress model	Animal model	MS-based	Up
797	L-Aspartic acid	HMDB0000191	C00049	5960	Study M096	CUMS group vs. control group	Prefrontal cortex	Brain	Central	Wistar rat	Rat	Chronic mild stress model	Chronic mild stress model	Animal model	MS-based	Up
798	Gamma-Aminobutyric acid	HMDB0000112	C00334	119	Study M096	CUMS group vs. control group	Plasma	Blood	Peripheral	Wistar rat	Rat	Chronic mild stress model	Chronic mild stress model	Animal model	MS-based	Down
799	L-Tryptophan	HMDB0000929	C00078	6305	Study M096	CUMS group vs. control group	Plasma	Blood	Peripheral	Wistar rat	Rat	Chronic mild stress model	Chronic mild stress model	Animal model	MS-based	Down
800	Glycine	HMDB0000123	C00037	750	Study M096	CUMS group vs. control group	Plasma	Blood	Peripheral	Wistar rat	Rat	Chronic mild stress model	Chronic mild stress model	Animal model	MS-based	Down
801	Dopamine	HMDB0000073	C03758	681	Study M096	CUMS group vs. control group	Plasma	Blood	Peripheral	Wistar rat	Rat	Chronic mild stress model	Chronic mild stress model	Animal model	MS-based	Down
802	Beta-Alanine	HMDB0000056	C00099	239	Study M096	CUMS group vs. control group	Plasma	Blood	Peripheral	Wistar rat	Rat	Chronic mild stress model	Chronic mild stress model	Animal model	MS-based	Down
803	Azelaic acid	HMDB0000784	C08261	2266	Study M096	CUMS group vs. control group	Plasma	Blood	Peripheral	Wistar rat	Rat	Chronic mild stress model	Chronic mild stress model	Animal model	MS-based	Down
804	myo-Inositol	HMDB0000211	C00137	892	Study M096	CUMS group vs. control group	Plasma	Blood	Peripheral	Wistar rat	Rat	Chronic mild stress model	Chronic mild stress model	Animal model	MS-based	Down
805	D-Glucose	HMDB0000122	C00031	5793	Study M096	CUMS group vs. control group	Plasma	Blood	Peripheral	Wistar rat	Rat	Chronic mild stress model	Chronic mild stress model	Animal model	MS-based	Down
806	Hypoxanthine	HMDB0000157	C00262	790	Study M096	CUMS group vs. control group	Plasma	Blood	Peripheral	Wistar rat	Rat	Chronic mild stress model	Chronic mild stress model	Animal model	MS-based	Down
807	Glycerol	HMDB0000131	C00116	753	Study M096	CUMS group vs. control group	Plasma	Blood	Peripheral	Wistar rat	Rat	Chronic mild stress model	Chronic mild stress model	Animal model	MS-based	Down
808	Kynurenic acid	HMDB0000715	C01717	3845	Study M096	CUMS group vs. control group	Plasma	Blood	Peripheral	Wistar rat	Rat	Chronic mild stress model	Chronic mild stress model	Animal model	MS-based	Down
809	Citric acid	HMDB0000094	C00158	311	Study M096	CUMS group vs. control group	Plasma	Blood	Peripheral	Wistar rat	Rat	Chronic mild stress model	Chronic mild stress model	Animal model	MS-based	Down
810	PC(16:0)	N/A	C00157	N/A	Study M096	CUMS group vs. control group	Plasma	Blood	Peripheral	Wistar rat	Rat	Chronic mild stress model	Chronic mild stress model	Animal model	MS-based	Down
811	Sorbitol	HMDB0000247	C00794	5780	Study M096	CUMS group vs. control group	Plasma	Blood	Peripheral	Wistar rat	Rat	Chronic mild stress model	Chronic mild stress model	Animal model	MS-based	Down
812	L-Tryptophan	HMDB0000929	C00078	6305	Study M096	CUMS group vs. control group	Hippocampus	Brain	Central	Wistar rat	Rat	Chronic mild stress model	Chronic mild stress model	Animal model	MS-based	Down
813	L-Tyrosine	HMDB0000158	C00082	6057	Study M096	CUMS group vs. control group	Hippocampus	Brain	Central	Wistar rat	Rat	Chronic mild stress model	Chronic mild stress model	Animal model	MS-based	Down
814	Citric acid	HMDB0000094	C00158	311	Study M096	CUMS group vs. control group	Hippocampus	Brain	Central	Wistar rat	Rat	Chronic mild stress model	Chronic mild stress model	Animal model	MS-based	Down
815	L-Valine	HMDB0000883	C00183	6287	Study M096	CUMS group vs. control group	Hippocampus	Brain	Central	Wistar rat	Rat	Chronic mild stress model	Chronic mild stress model	Animal model	MS-based	Down
816	N-Acetyl-L-aspartic acid	HMDB0000812	C01042	65065	Study M096	CUMS group vs. control group	Hippocampus	Brain	Central	Wistar rat	Rat	Chronic mild stress model	Chronic mild stress model	Animal model	MS-based	Down
817	Dihydroxyacetone phosphate	HMDB0001473	C00111	668	Study M096	CUMS group vs. control group	Hippocampus	Brain	Central	Wistar rat	Rat	Chronic mild stress model	Chronic mild stress model	Animal model	MS-based	Down
818	3-Hydroxyhexadecanoic acid	HMDB0061658	N/A	N/A	Study M096	CUMS group vs. control group	Hippocampus	Brain	Central	Wistar rat	Rat	Chronic mild stress model	Chronic mild stress model	Animal model	MS-based	Down
819	L-Isoleucine	HMDB0000172	C00407	6306	Study M096	CUMS group vs. control group	Hippocampus	Brain	Central	Wistar rat	Rat	Chronic mild stress model	Chronic mild stress model	Animal model	MS-based	Down
820	Gamma-Aminobutyric acid	HMDB0000112	C00334	119	Study M096	CUMS group vs. control group	Hippocampus	Brain	Central	Wistar rat	Rat	Chronic mild stress model	Chronic mild stress model	Animal model	MS-based	Down
821	Glycerol	HMDB0000131	C00116	753	Study M096	CUMS group vs. control group	Hippocampus	Brain	Central	Wistar rat	Rat	Chronic mild stress model	Chronic mild stress model	Animal model	MS-based	Down
822	L-Serine	HMDB0000187	C00065	5951	Study M096	CUMS group vs. control group	Hippocampus	Brain	Central	Wistar rat	Rat	Chronic mild stress model	Chronic mild stress model	Animal model	MS-based	Down
823	Succinic acid	HMDB0000254	C00042	1110	Study M096	CUMS group vs. control group	Hippocampus	Brain	Central	Wistar rat	Rat	Chronic mild stress model	Chronic mild stress model	Animal model	MS-based	Down
824	Kynurenic acid	HMDB0000715	C01717	3845	Study M096	CUMS group vs. control group	Prefrontal cortex	Brain	Central	Wistar rat	Rat	Chronic mild stress model	Chronic mild stress model	Animal model	MS-based	Down
825	L-Tryptophan	HMDB0000929	C00078	6305	Study M096	CUMS group vs. control group	Prefrontal cortex	Brain	Central	Wistar rat	Rat	Chronic mild stress model	Chronic mild stress model	Animal model	MS-based	Down
826	Dopamine	HMDB0000073	C03758	681	Study M096	CUMS group vs. control group	Prefrontal cortex	Brain	Central	Wistar rat	Rat	Chronic mild stress model	Chronic mild stress model	Animal model	MS-based	Down
827	L-Dopa	HMDB0000181	C00355	6047	Study M096	CUMS group vs. control group	Prefrontal cortex	Brain	Central	Wistar rat	Rat	Chronic mild stress model	Chronic mild stress model	Animal model	MS-based	Down
828	5-Hydroxyindoleacetic acid	HMDB0000763	C05635	1826	Study M096	CUMS group vs. control group	Prefrontal cortex	Brain	Central	Wistar rat	Rat	Chronic mild stress model	Chronic mild stress model	Animal model	MS-based	Down
829	N-Acetyl-L-aspartic acid	HMDB0000812	C01042	65065	Study M096	CUMS group vs. control group	Prefrontal cortex	Brain	Central	Wistar rat	Rat	Chronic mild stress model	Chronic mild stress model	Animal model	MS-based	Down
830	Docosahexaenoic acid	HMDB0002183	C06429	445580	Study M096	CUMS group vs. control group	Prefrontal cortex	Brain	Central	Wistar rat	Rat	Chronic mild stress model	Chronic mild stress model	Animal model	MS-based	Down
831	L-Isoleucine	HMDB0000172	C00407	6306	Study M096	CUMS group vs. control group	Prefrontal cortex	Brain	Central	Wistar rat	Rat	Chronic mild stress model	Chronic mild stress model	Animal model	MS-based	Down
832	Gamma-Aminobutyric acid	HMDB0000112	C00334	119	Study M096	CUMS group vs. control group	Prefrontal cortex	Brain	Central	Wistar rat	Rat	Chronic mild stress model	Chronic mild stress model	Animal model	MS-based	Down
833	Homovanillic acid	HMDB0000118	C05582	1738	Study M096	CUMS group vs. control group	Prefrontal cortex	Brain	Central	Wistar rat	Rat	Chronic mild stress model	Chronic mild stress model	Animal model	MS-based	Down
834	L-Tyrosine	HMDB0000158	C00082	6057	Study M096	CUMS group vs. control group	Prefrontal cortex	Brain	Central	Wistar rat	Rat	Chronic mild stress model	Chronic mild stress model	Animal model	MS-based	Down
835	N-Acetyl-L-aspartic acid	HMDB0000812	C01042	65065	Study M100	CS group vs. control group	Hippocampus	Brain	Central	Wistar rat	Rat	Chronic mild stress model	Chronic mild stress model	Animal model	NMR	Up
836	myo-Inositol	HMDB0000211	C00137	892	Study M100	CS group vs. control group	Hippocampus	Brain	Central	Wistar rat	Rat	Chronic mild stress model	Chronic mild stress model	Animal model	NMR	Up
837	Creatine	HMDB0000064	C00300	586	Study M100	CS group vs. control group	Hippocampus	Brain	Central	Wistar rat	Rat	Chronic mild stress model	Chronic mild stress model	Animal model	NMR	Up
838	L-Alanine	HMDB0000161	C00041	5950	Study M100	CS group vs. control group	Hippocampus	Brain	Central	Wistar rat	Rat	Chronic mild stress model	Chronic mild stress model	Animal model	NMR	Down
839	L-Glutamic acid	HMDB0000148	C00025	33032	Study M100	CS group vs. control group	Hippocampus	Brain	Central	Wistar rat	Rat	Chronic mild stress model	Chronic mild stress model	Animal model	NMR	Down
840	L-Glutamine	HMDB0000641	C00064	5961	Study M100	CS group vs. control group	Hippocampus	Brain	Central	Wistar rat	Rat	Chronic mild stress model	Chronic mild stress model	Animal model	NMR	Down
841	L-Aspartic acid	HMDB0000191	C00049	5960	Study M100	CS group vs. control group	Hippocampus	Brain	Central	Wistar rat	Rat	Chronic mild stress model	Chronic mild stress model	Animal model	NMR	Down
842	L-Glutamic acid	HMDB0000148	C00025	33032	Study M104	CUMS group vs. control group	Serum	Blood	Peripheral	Sprague-Dawley rat	Rat	Chronic mild stress model	Chronic mild stress model	Animal model	MS-based	Up
843	Allantoin	HMDB0000462	C01551	204	Study M104	CUMS group vs. control group	Serum	Blood	Peripheral	Sprague-Dawley rat	Rat	Chronic mild stress model	Chronic mild stress model	Animal model	MS-based	Up
844	Oxoglutaric acid	HMDB0000208	C00026	51	Study M104	CUMS group vs. control group	Serum	Blood	Peripheral	Sprague-Dawley rat	Rat	Chronic mild stress model	Chronic mild stress model	Animal model	MS-based	Up
845	Citric acid	HMDB0000094	C00158	311	Study M104	CUMS group vs. control group	Serum	Blood	Peripheral	Sprague-Dawley rat	Rat	Chronic mild stress model	Chronic mild stress model	Animal model	MS-based	Up
846	Hydroxyphenyllactic acid	HMDB0000755	C03672	9378	Study M104	CUMS group vs. control group	Serum	Blood	Peripheral	Sprague-Dawley rat	Rat	Chronic mild stress model	Chronic mild stress model	Animal model	MS-based	Up
847	Phenylacetylglycine	HMDB0000821	C05598	68144	Study M104	CUMS group vs. control group	Serum	Blood	Peripheral	Sprague-Dawley rat	Rat	Chronic mild stress model	Chronic mild stress model	Animal model	MS-based	Up
848	Cholic acid	HMDB0000619	C00695	221493	Study M104	CUMS group vs. control group	Serum	Blood	Peripheral	Sprague-Dawley rat	Rat	Chronic mild stress model	Chronic mild stress model	Animal model	MS-based	Up
849	Murocholic acid	HMDB0000811	C15515	5283821	Study M104	CUMS group vs. control group	Serum	Blood	Peripheral	Sprague-Dawley rat	Rat	Chronic mild stress model	Chronic mild stress model	Animal model	MS-based	Up
850	Arachidonic acid	HMDB0001043	C00219	444899	Study M104	CUMS group vs. control group	Serum	Blood	Peripheral	Sprague-Dawley rat	Rat	Chronic mild stress model	Chronic mild stress model	Animal model	MS-based	Up
851	L-Carnitine	HMDB0000062	C00318	2724480	Study M104	CUMS group vs. control group	Serum	Blood	Peripheral	Sprague-Dawley rat	Rat	Chronic mild stress model	Chronic mild stress model	Animal model	MS-based	Down
852	Betaine	HMDB0000043	C00719	247	Study M104	CUMS group vs. control group	Serum	Blood	Peripheral	Sprague-Dawley rat	Rat	Chronic mild stress model	Chronic mild stress model	Animal model	MS-based	Down
853	L-Proline	HMDB0000162	C00148	145742	Study M104	CUMS group vs. control group	Serum	Blood	Peripheral	Sprague-Dawley rat	Rat	Chronic mild stress model	Chronic mild stress model	Animal model	MS-based	Down
854	L-Methionine	HMDB0000696	C00073	6137	Study M104	CUMS group vs. control group	Serum	Blood	Peripheral	Sprague-Dawley rat	Rat	Chronic mild stress model	Chronic mild stress model	Animal model	MS-based	Down
855	L-Valine	HMDB0000883	C00183	6287	Study M104	CUMS group vs. control group	Serum	Blood	Peripheral	Sprague-Dawley rat	Rat	Chronic mild stress model	Chronic mild stress model	Animal model	MS-based	Down
856	Propionylcarnitine	HMDB0000824	C03017	188824	Study M104	CUMS group vs. control group	Serum	Blood	Peripheral	Sprague-Dawley rat	Rat	Chronic mild stress model	Chronic mild stress model	Animal model	MS-based	Down
857	L-Phenylalanine	HMDB0000159	C00079	6140	Study M104	CUMS group vs. control group	Serum	Blood	Peripheral	Sprague-Dawley rat	Rat	Chronic mild stress model	Chronic mild stress model	Animal model	MS-based	Down
858	Serotonin	HMDB0000259	C00780	5202	Study M104	CUMS group vs. control group	Serum	Blood	Peripheral	Sprague-Dawley rat	Rat	Chronic mild stress model	Chronic mild stress model	Animal model	MS-based	Down
859	Butyrylcarnitine	HMDB0002013	C02862	439829	Study M104	CUMS group vs. control group	Serum	Blood	Peripheral	Sprague-Dawley rat	Rat	Chronic mild stress model	Chronic mild stress model	Animal model	MS-based	Down
860	Indoleacrylic acid	HMDB0000734	N/A	15030923	Study M104	CUMS group vs. control group	Serum	Blood	Peripheral	Sprague-Dawley rat	Rat	Chronic mild stress model	Chronic mild stress model	Animal model	MS-based	Down
861	Hippuric acid	HMDB0000714	C01586	464	Study M104	CUMS group vs. control group	Serum	Blood	Peripheral	Sprague-Dawley rat	Rat	Chronic mild stress model	Chronic mild stress model	Animal model	MS-based	Down
862	LysoPE(0:0/18:4(6Z,9Z,12Z,15Z))	HMDB0011480	N/A	53480929	Study M104	CUMS group vs. control group	Serum	Blood	Peripheral	Sprague-Dawley rat	Rat	Chronic mild stress model	Chronic mild stress model	Animal model	MS-based	Down
863	Indole-3-propionic acid	HMDB0002302	N/A	3744	Study M104	CUMS group vs. control group	Serum	Blood	Peripheral	Sprague-Dawley rat	Rat	Chronic mild stress model	Chronic mild stress model	Animal model	MS-based	Down
864	Sphingosine 1-phosphate	HMDB0000277	C06124	5353956	Study M104	CUMS group vs. control group	Serum	Blood	Peripheral	Sprague-Dawley rat	Rat	Chronic mild stress model	Chronic mild stress model	Animal model	MS-based	Down
865	LysoPE(0:0/20:1(11Z))	HMDB0011482	N/A	53480931	Study M104	CUMS group vs. control group	Serum	Blood	Peripheral	Sprague-Dawley rat	Rat	Chronic mild stress model	Chronic mild stress model	Animal model	MS-based	Down
866	Oleamide	HMDB0002117	C19670	5283387	Study M104	CUMS group vs. control group	Serum	Blood	Peripheral	Sprague-Dawley rat	Rat	Chronic mild stress model	Chronic mild stress model	Animal model	MS-based	Down
867	Sphingosine	HMDB0000252	C00319	5353955	Study M104	CUMS group vs. control group	Serum	Blood	Peripheral	Sprague-Dawley rat	Rat	Chronic mild stress model	Chronic mild stress model	Animal model	MS-based	Down
868	Palmitic amide	HMDB0012273	N/A	69421	Study M104	CUMS group vs. control group	Serum	Blood	Peripheral	Sprague-Dawley rat	Rat	Chronic mild stress model	Chronic mild stress model	Animal model	MS-based	Down
869	Phenyllactic acid	HMDB0000779	C01479	3848	Study M104	CUMS group vs. control group	Serum	Blood	Peripheral	Sprague-Dawley rat	Rat	Chronic mild stress model	Chronic mild stress model	Animal model	MS-based	Down
870	Indolelactic acid	HMDB0000671	C02043	92904	Study M104	CUMS group vs. control group	Serum	Blood	Peripheral	Sprague-Dawley rat	Rat	Chronic mild stress model	Chronic mild stress model	Animal model	MS-based	Down
871	4-Hydroxyproline	HMDB0000725	C01157	5810	Study M105	sCSDS group vs. control group	Plasma	Blood	Peripheral	C57BL/6JJmsSlc mouse	Mouse	Social defeat model	Social defeat model	Animal model	MS-based	Up
872	Beta-Alanine	HMDB0000056	C00099	239	Study M105	sCSDS group vs. control group	Plasma	Blood	Peripheral	C57BL/6JJmsSlc mouse	Mouse	Social defeat model	Social defeat model	Animal model	MS-based	Up
873	Orotic acid	HMDB0000226	C00295	967	Study M105	sCSDS group vs. control group	Plasma	Blood	Peripheral	C57BL/6JJmsSlc mouse	Mouse	Social defeat model	Social defeat model	Animal model	MS-based	Up
874	Urea	HMDB0000294	C00086	1176	Study M105	sCSDS group vs. control group	Plasma	Blood	Peripheral	C57BL/6JJmsSlc mouse	Mouse	Social defeat model	Social defeat model	Animal model	MS-based	Down
875	Dihydroxyacetone	HMDB0001882	C00184	670	Study M105	sCSDS group vs. control group	Plasma	Blood	Peripheral	C57BL/6JJmsSlc mouse	Mouse	Social defeat model	Social defeat model	Animal model	MS-based	Down
876	D-Ribose	HMDB0000283	C00121	5779	Study M105	sCSDS group vs. control group	Plasma	Blood	Peripheral	C57BL/6JJmsSlc mouse	Mouse	Social defeat model	Social defeat model	Animal model	MS-based	Down
877	L-Lactic acid	HMDB0000190	C00186	107689	Study M105	sCSDS group vs. control group	Plasma	Blood	Peripheral	C57BL/6JJmsSlc mouse	Mouse	Social defeat model	Social defeat model	Animal model	MS-based	Down
878	Glycerol	HMDB0000131	C00116	753	Study M105	sCSDS group vs. control group	Plasma	Blood	Peripheral	C57BL/6JJmsSlc mouse	Mouse	Social defeat model	Social defeat model	Animal model	MS-based	Down
879	L-Lactic acid	HMDB0000190	C00186	107689	Study M108	CUMS group vs. control group	Hippocampus	Brain	Central	Sprague-Dawley rat	Rat	Chronic mild stress model	Chronic mild stress model	Animal model	NMR	Up
880	L-Alanine	HMDB0000161	C00041	5950	Study M108	CUMS group vs. control group	Hippocampus	Brain	Central	Sprague-Dawley rat	Rat	Chronic mild stress model	Chronic mild stress model	Animal model	NMR	Up
881	Succinic acid	HMDB0000254	C00042	1110	Study M108	CUMS group vs. control group	Hippocampus	Brain	Central	Sprague-Dawley rat	Rat	Chronic mild stress model	Chronic mild stress model	Animal model	NMR	Up
882	Glycerol	HMDB0000131	C00116	753	Study M108	CUMS group vs. control group	Hippocampus	Brain	Central	Sprague-Dawley rat	Rat	Chronic mild stress model	Chronic mild stress model	Animal model	NMR	Up
883	myo-Inositol	HMDB0000211	C00137	892	Study M108	CUMS group vs. control group	Hippocampus	Brain	Central	Sprague-Dawley rat	Rat	Chronic mild stress model	Chronic mild stress model	Animal model	NMR	Up
884	L-Leucine	HMDB0000687	C00123	6106	Study M108	CUMS group vs. control group	Hippocampus	Brain	Central	Sprague-Dawley rat	Rat	Chronic mild stress model	Chronic mild stress model	Animal model	NMR	Down
885	Oxoglutaric acid	HMDB0000208	C00026	51	Study M108	CUMS group vs. control group	Hippocampus	Brain	Central	Sprague-Dawley rat	Rat	Chronic mild stress model	Chronic mild stress model	Animal model	NMR	Down
886	Sarcosine	HMDB0000271	C00213	1088	Study M108	CUMS group vs. control group	Hippocampus	Brain	Central	Sprague-Dawley rat	Rat	Chronic mild stress model	Chronic mild stress model	Animal model	NMR	Down
887	Creatine	HMDB0000064	C00300	586	Study M108	CUMS group vs. control group	Hippocampus	Brain	Central	Sprague-Dawley rat	Rat	Chronic mild stress model	Chronic mild stress model	Animal model	NMR	Down
888	Creatinine	HMDB0000562	C00791	588	Study M108	CUMS group vs. control group	Hippocampus	Brain	Central	Sprague-Dawley rat	Rat	Chronic mild stress model	Chronic mild stress model	Animal model	NMR	Down
889	Taurine	HMDB0000251	C00245	1123	Study M108	CUMS group vs. control group	Hippocampus	Brain	Central	Sprague-Dawley rat	Rat	Chronic mild stress model	Chronic mild stress model	Animal model	NMR	Down
890	L-Phenylalanine	HMDB0000159	C00079	6140	Study M108	CUMS group vs. control group	Hippocampus	Brain	Central	Sprague-Dawley rat	Rat	Chronic mild stress model	Chronic mild stress model	Animal model	NMR	Down
891	N-Acetyl-L-aspartic acid	HMDB0000812	C01042	65065	Study M110	SD group vs. control group	Prefrontal cortex	Brain	Central	Sprague-Dawley rat	Rat	Social defeat model	Social defeat model	Animal model	MS-based	Up
892	L-Asparagine	HMDB0000168	C00152	6267	Study M110	SD group vs. control group	Prefrontal cortex	Brain	Central	Sprague-Dawley rat	Rat	Social defeat model	Social defeat model	Animal model	MS-based	Up
893	L-Tyrosine	HMDB0000158	C00082	6057	Study M110	SD group vs. control group	Prefrontal cortex	Brain	Central	Sprague-Dawley rat	Rat	Social defeat model	Social defeat model	Animal model	MS-based	Up
894	Creatine	HMDB0000064	C00300	586	Study M110	SD group vs. control group	Prefrontal cortex	Brain	Central	Sprague-Dawley rat	Rat	Social defeat model	Social defeat model	Animal model	MS-based	Up
895	Octanal	HMDB0001140	C01545	454	Study M110	SD group vs. control group	Prefrontal cortex	Brain	Central	Sprague-Dawley rat	Rat	Social defeat model	Social defeat model	Animal model	MS-based	Up
896	Glucosamine-1P	HMDB0001109	N/A	9965052	Study M110	SD group vs. control group	Prefrontal cortex	Brain	Central	Sprague-Dawley rat	Rat	Social defeat model	Social defeat model	Animal model	MS-based	Up
897	Glycerol	HMDB0000131	C00116	753	Study M110	SD group vs. control group	Prefrontal cortex	Brain	Central	Sprague-Dawley rat	Rat	Social defeat model	Social defeat model	Animal model	MS-based	Up
898	Stearic acid	HMDB0000827	C01530	5281	Study M110	SD group vs. control group	Prefrontal cortex	Brain	Central	Sprague-Dawley rat	Rat	Social defeat model	Social defeat model	Animal model	MS-based	Up
899	Palmitic acid	HMDB0000220	C00249	985	Study M110	SD group vs. control group	Prefrontal cortex	Brain	Central	Sprague-Dawley rat	Rat	Social defeat model	Social defeat model	Animal model	MS-based	Up
900	Arachidonic acid	HMDB0001043	C00219	444899	Study M110	SD group vs. control group	Prefrontal cortex	Brain	Central	Sprague-Dawley rat	Rat	Social defeat model	Social defeat model	Animal model	MS-based	Up
901	Ethanolamine	HMDB0000149	C00189	700	Study M110	SD group vs. control group	Prefrontal cortex	Brain	Central	Sprague-Dawley rat	Rat	Social defeat model	Social defeat model	Animal model	MS-based	Up
902	Methylmalonic acid	HMDB0000202	C02170	487	Study M110	SD group vs. control group	Prefrontal cortex	Brain	Central	Sprague-Dawley rat	Rat	Social defeat model	Social defeat model	Animal model	MS-based	Up
903	Uracil	HMDB0000300	C00106	1174	Study M110	SD group vs. control group	Prefrontal cortex	Brain	Central	Sprague-Dawley rat	Rat	Social defeat model	Social defeat model	Animal model	MS-based	Up
904	Maleimide	N/A	C07272	10935	Study M110	SD group vs. control group	Prefrontal cortex	Brain	Central	Sprague-Dawley rat	Rat	Social defeat model	Social defeat model	Animal model	MS-based	Up
905	4-Vinylphenol	N/A	N/A	62453	Study M110	SD group vs. control group	Prefrontal cortex	Brain	Central	Sprague-Dawley rat	Rat	Social defeat model	Social defeat model	Animal model	MS-based	Up
906	N-Acetylleucine	HMDB0011756	C02710	70912	Study M110	SD group vs. control group	Prefrontal cortex	Brain	Central	Sprague-Dawley rat	Rat	Social defeat model	Social defeat model	Animal model	MS-based	Up
907	N-acetyltryptophan	HMDB0013713	N/A	2002	Study M110	SD group vs. control group	Prefrontal cortex	Brain	Central	Sprague-Dawley rat	Rat	Social defeat model	Social defeat model	Animal model	MS-based	Up
908	N-Ethylglycine	HMDB0041945	C11735	316542	Study M110	SD group vs. control group	Prefrontal cortex	Brain	Central	Sprague-Dawley rat	Rat	Social defeat model	Social defeat model	Animal model	MS-based	Up
909	Aminooxyacetic acid	N/A	N/A	286	Study M110	SD group vs. control group	Prefrontal cortex	Brain	Central	Sprague-Dawley rat	Rat	Social defeat model	Social defeat model	Animal model	MS-based	Up
910	Succinic acid semialdehyde	HMDB0001259	C00232	1112	Study M110	SD group vs. control group	Prefrontal cortex	Brain	Central	Sprague-Dawley rat	Rat	Social defeat model	Social defeat model	Animal model	MS-based	Down
911	Picolinic acid	HMDB0002243	C10164	1018	Study M110	SD group vs. control group	Prefrontal cortex	Brain	Central	Sprague-Dawley rat	Rat	Social defeat model	Social defeat model	Animal model	MS-based	Down
912	Glucose 1-phosphate	HMDB0001586	C00103	439165	Study M110	SD group vs. control group	Prefrontal cortex	Brain	Central	Sprague-Dawley rat	Rat	Social defeat model	Social defeat model	Animal model	MS-based	Down
913	Succinic acid	HMDB0000254	C00042	1110	Study M110	SD group vs. control group	Prefrontal cortex	Brain	Central	Sprague-Dawley rat	Rat	Social defeat model	Social defeat model	Animal model	MS-based	Down
914	D-Threitol	HMDB0004136	C16884	169019	Study M110	SD group vs. control group	Prefrontal cortex	Brain	Central	Sprague-Dawley rat	Rat	Social defeat model	Social defeat model	Animal model	MS-based	Down
915	Benzoic acid	HMDB0001870	C00180	243	Study M110	SD group vs. control group	Prefrontal cortex	Brain	Central	Sprague-Dawley rat	Rat	Social defeat model	Social defeat model	Animal model	MS-based	Down
916	Glycine	HMDB0000123	C00037	750	Study M113	CUMS group vs. control group	Serum	Blood	Peripheral	Wistar rat	Rat	Chronic mild stress model	Chronic mild stress model	Animal model	MS-based	Up
917	L-Serine	HMDB0000187	C00065	5951	Study M113	CUMS group vs. control group	Serum	Blood	Peripheral	Wistar rat	Rat	Chronic mild stress model	Chronic mild stress model	Animal model	MS-based	Up
918	L-Leucine	HMDB0000687	C00123	6106	Study M113	CUMS group vs. control group	Serum	Blood	Peripheral	Wistar rat	Rat	Chronic mild stress model	Chronic mild stress model	Animal model	MS-based	Down
919	L-Proline	HMDB0000162	C00148	145742	Study M113	CUMS group vs. control group	Serum	Blood	Peripheral	Wistar rat	Rat	Chronic mild stress model	Chronic mild stress model	Animal model	MS-based	Down
920	L-Valine	HMDB0000883	C00183	6287	Study M113	CUMS group vs. control group	Serum	Blood	Peripheral	Wistar rat	Rat	Chronic mild stress model	Chronic mild stress model	Animal model	MS-based	Down
921	D-Glucose	HMDB0000122	C00031	5793	Study M113	CUMS group vs. control group	Serum	Blood	Peripheral	Wistar rat	Rat	Chronic mild stress model	Chronic mild stress model	Animal model	MS-based	Down
922	D-Fructose	HMDB0000660	C02336	5984	Study M113	CUMS group vs. control group	Serum	Blood	Peripheral	Wistar rat	Rat	Chronic mild stress model	Chronic mild stress model	Animal model	MS-based	Down
923	D-Galactose	HMDB0000143	C00984	439357	Study M113	CUMS group vs. control group	Serum	Blood	Peripheral	Wistar rat	Rat	Chronic mild stress model	Chronic mild stress model	Animal model	MS-based	Down
924	D-Mannose	HMDB0000169	C00159	18950	Study M113	CUMS group vs. control group	Serum	Blood	Peripheral	Wistar rat	Rat	Chronic mild stress model	Chronic mild stress model	Animal model	MS-based	Down
925	D-Xylitol	HMDB0002917	C00379	6912	Study M113	CUMS group vs. control group	Serum	Blood	Peripheral	Wistar rat	Rat	Chronic mild stress model	Chronic mild stress model	Animal model	MS-based	Down
926	myo-Inositol	HMDB0000211	C00137	892	Study M113	CUMS group vs. control group	Serum	Blood	Peripheral	Wistar rat	Rat	Chronic mild stress model	Chronic mild stress model	Animal model	MS-based	Down
927	L-Lactic acid	HMDB0000190	C00186	107689	Study M113	CUMS group vs. control group	Serum	Blood	Peripheral	Wistar rat	Rat	Chronic mild stress model	Chronic mild stress model	Animal model	MS-based	Down
928	Oleic acid	HMDB0000207	C00712	445639	Study M113	CUMS group vs. control group	Serum	Blood	Peripheral	Wistar rat	Rat	Chronic mild stress model	Chronic mild stress model	Animal model	MS-based	Down
929	Palmitic acid	HMDB0000220	C00249	985	Study M113	CUMS group vs. control group	Serum	Blood	Peripheral	Wistar rat	Rat	Chronic mild stress model	Chronic mild stress model	Animal model	MS-based	Down
930	Stearic acid	HMDB0000827	C01530	5281	Study M113	CUMS group vs. control group	Serum	Blood	Peripheral	Wistar rat	Rat	Chronic mild stress model	Chronic mild stress model	Animal model	MS-based	Down
931	Cysteamine	HMDB0002991	C01678	6058	Study M119	LH group vs. control group	Prefrontal cortex	Brain	Central	Sprague-Dawley rat	Rat	Learned helplessness model	Learned helplessness model	Animal model	MS-based	Up
932	N-Methylhydantoin	HMDB0003646	C02565	69217	Study M119	LH group vs. control group	Prefrontal cortex	Brain	Central	Sprague-Dawley rat	Rat	Learned helplessness model	Learned helplessness model	Animal model	MS-based	Up
933	N-Oleoyldopamine	N/A	N/A	5282106	Study M119	LH group vs. control group	Prefrontal cortex	Brain	Central	Sprague-Dawley rat	Rat	Learned helplessness model	Learned helplessness model	Animal model	MS-based	Up
934	Phosphate	HMDB0001429	C00009	1061	Study M119	LH group vs. control group	Prefrontal cortex	Brain	Central	Sprague-Dawley rat	Rat	Learned helplessness model	Learned helplessness model	Animal model	MS-based	Up
935	Aspirin	HMDB0001879	C01405	2244	Study M119	LH group vs. control group	Prefrontal cortex	Brain	Central	Sprague-Dawley rat	Rat	Learned helplessness model	Learned helplessness model	Animal model	MS-based	Up
936	Fosfomycin	HMDB0014966	C06454	446987	Study M119	LH group vs. control group	Prefrontal cortex	Brain	Central	Sprague-Dawley rat	Rat	Learned helplessness model	Learned helplessness model	Animal model	MS-based	Up
937	Glycylproline	HMDB0000721	N/A	79101	Study M119	LH group vs. control group	Prefrontal cortex	Brain	Central	Sprague-Dawley rat	Rat	Learned helplessness model	Learned helplessness model	Animal model	MS-based	Up
938	Gamma-Aminobutyric acid	HMDB0000112	C00334	119	Study M119	LH group vs. control group	Prefrontal cortex	Brain	Central	Sprague-Dawley rat	Rat	Learned helplessness model	Learned helplessness model	Animal model	MS-based	Down
939	L-Glutamine	HMDB0000641	C00064	5961	Study M119	LH group vs. control group	Prefrontal cortex	Brain	Central	Sprague-Dawley rat	Rat	Learned helplessness model	Learned helplessness model	Animal model	MS-based	Down
940	L-Methionine	HMDB0000696	C00073	6137	Study M119	LH group vs. control group	Prefrontal cortex	Brain	Central	Sprague-Dawley rat	Rat	Learned helplessness model	Learned helplessness model	Animal model	MS-based	Down
941	Adenosine	HMDB0000050	C00212	60961	Study M119	LH group vs. control group	Prefrontal cortex	Brain	Central	Sprague-Dawley rat	Rat	Learned helplessness model	Learned helplessness model	Animal model	MS-based	Down
942	L-Proline	HMDB0000162	C00148	145742	Study M119	LH group vs. control group	Prefrontal cortex	Brain	Central	Sprague-Dawley rat	Rat	Learned helplessness model	Learned helplessness model	Animal model	MS-based	Down
943	L-Alanine	HMDB0000161	C00041	5950	Study M119	LH group vs. control group	Prefrontal cortex	Brain	Central	Sprague-Dawley rat	Rat	Learned helplessness model	Learned helplessness model	Animal model	MS-based	Down
944	Creatine	HMDB0000064	C00300	586	Study M119	LH group vs. control group	Prefrontal cortex	Brain	Central	Sprague-Dawley rat	Rat	Learned helplessness model	Learned helplessness model	Animal model	MS-based	Down
945	myo-Inositol	HMDB0000211	C00137	892	Study M119	LH group vs. control group	Prefrontal cortex	Brain	Central	Sprague-Dawley rat	Rat	Learned helplessness model	Learned helplessness model	Animal model	MS-based	Down
946	Trehalose 6-phosphate	HMDB0001124	C00689	122336	Study M119	LH group vs. control group	Prefrontal cortex	Brain	Central	Sprague-Dawley rat	Rat	Learned helplessness model	Learned helplessness model	Animal model	MS-based	Down
947	N-Acetylleucine	HMDB0011756	C02710	70912	Study M119	LH group vs. control group	Prefrontal cortex	Brain	Central	Sprague-Dawley rat	Rat	Learned helplessness model	Learned helplessness model	Animal model	MS-based	Down
948	N-acetyltryptophan	HMDB0013713	N/A	2002	Study M119	LH group vs. control group	Prefrontal cortex	Brain	Central	Sprague-Dawley rat	Rat	Learned helplessness model	Learned helplessness model	Animal model	MS-based	Down
949	L-Lactic acid	HMDB0000190	C00186	107689	Study M120	CUMS group vs. control group	Plasma	Blood	Peripheral	Sprague-Dawley rat	Rat	Chronic mild stress model	Chronic mild stress model	Animal model	NMR	Up
950	N-acetyl glycoprotein	N/A	N/A	N/A	Study M120	CUMS group vs. control group	Plasma	Blood	Peripheral	Sprague-Dawley rat	Rat	Chronic mild stress model	Chronic mild stress model	Animal model	NMR	Up
951	L-Glutamine	HMDB0000641	C00064	5961	Study M120	CUMS group vs. control group	Plasma	Blood	Peripheral	Sprague-Dawley rat	Rat	Chronic mild stress model	Chronic mild stress model	Animal model	NMR	Up
952	L-Valine	HMDB0000883	C00183	6287	Study M120	CUMS group vs. control group	Plasma	Blood	Peripheral	Sprague-Dawley rat	Rat	Chronic mild stress model	Chronic mild stress model	Animal model	NMR	Up
953	Choline	HMDB0000097	C00114	305	Study M120	CUMS group vs. control group	Plasma	Blood	Peripheral	Sprague-Dawley rat	Rat	Chronic mild stress model	Chronic mild stress model	Animal model	NMR	Up
954	L-Phenylalanine	HMDB0000159	C00079	6140	Study M120	CUMS group vs. control group	Plasma	Blood	Peripheral	Sprague-Dawley rat	Rat	Chronic mild stress model	Chronic mild stress model	Animal model	MS-based	Up
955	Deoxycytidine	HMDB0000014	C00881	13711	Study M120	CUMS group vs. control group	Plasma	Blood	Peripheral	Sprague-Dawley rat	Rat	Chronic mild stress model	Chronic mild stress model	Animal model	MS-based	Up
956	LysoPC(20:4(5Z,8Z,11Z,14Z))	HMDB0010395	C04230	24779476	Study M120	CUMS group vs. control group	Plasma	Blood	Peripheral	Sprague-Dawley rat	Rat	Chronic mild stress model	Chronic mild stress model	Animal model	MS-based	Up
957	Cholic acid	HMDB0000619	C00695	221493	Study M120	CUMS group vs. control group	Plasma	Blood	Peripheral	Sprague-Dawley rat	Rat	Chronic mild stress model	Chronic mild stress model	Animal model	MS-based	Up
958	LysoPC(22:6(4Z,7Z,10Z,13Z,16Z,19Z))	HMDB0010404	C04230	10415542	Study M120	CUMS group vs. control group	Plasma	Blood	Peripheral	Sprague-Dawley rat	Rat	Chronic mild stress model	Chronic mild stress model	Animal model	MS-based	Up
959	Acetoacetic acid	HMDB0000060	C00164	96	Study M120	CUMS group vs. control group	Plasma	Blood	Peripheral	Sprague-Dawley rat	Rat	Chronic mild stress model	Chronic mild stress model	Animal model	NMR	Down
960	3-Hydroxybutyric acid	HMDB0000357	C01089	441	Study M120	CUMS group vs. control group	Plasma	Blood	Peripheral	Sprague-Dawley rat	Rat	Chronic mild stress model	Chronic mild stress model	Animal model	NMR	Down
961	D-Glucose	HMDB0000122	C00031	5793	Study M120	CUMS group vs. control group	Plasma	Blood	Peripheral	Sprague-Dawley rat	Rat	Chronic mild stress model	Chronic mild stress model	Animal model	NMR	Down
962	L-Tryptophan	HMDB0000929	C00078	6305	Study M120	CUMS group vs. control group	Plasma	Blood	Peripheral	Sprague-Dawley rat	Rat	Chronic mild stress model	Chronic mild stress model	Animal model	MS-based	Down
963	Indole-3-propionic acid	HMDB0002302	N/A	3744	Study M120	CUMS group vs. control group	Plasma	Blood	Peripheral	Sprague-Dawley rat	Rat	Chronic mild stress model	Chronic mild stress model	Animal model	MS-based	Down
964	LysoPC(14:0)	HMDB0010379	C04230	460604	Study M120	CUMS group vs. control group	Plasma	Blood	Peripheral	Sprague-Dawley rat	Rat	Chronic mild stress model	Chronic mild stress model	Animal model	MS-based	Down
965	LysoPC(16:0)	HMDB0010382	C04230	460602	Study M120	CUMS group vs. control group	Plasma	Blood	Peripheral	Sprague-Dawley rat	Rat	Chronic mild stress model	Chronic mild stress model	Animal model	MS-based	Down
966	Uric acid	HMDB0000289	C00366	1175	Study M120	CUMS group vs. control group	Plasma	Blood	Peripheral	Sprague-Dawley rat	Rat	Chronic mild stress model	Chronic mild stress model	Animal model	MS-based	Down
967	L-Tryptophan	HMDB0000929	C00078	6305	Study M126	LPS group vs. control group	Brain	Brain	Central	CD-1 mouse	Mouse	Lipopolysaccharide induced depression model	Lipopolysaccharide induced depression model	Animal model	MS-based	Up
968	L-Kynurenine	HMDB0000684	C00328	161166	Study M126	LPS group vs. control group	Brain	Brain	Central	CD-1 mouse	Mouse	Lipopolysaccharide induced depression model	Lipopolysaccharide induced depression model	Animal model	MS-based	Up
969	Hydroxykynurenine	HMDB0000732	C02794	89	Study M126	LPS group vs. control group	Brain	Brain	Central	CD-1 mouse	Mouse	Lipopolysaccharide induced depression model	Lipopolysaccharide induced depression model	Animal model	MS-based	Up
970	3-Hydroxyanthranilic acid	HMDB0001476	C00632	86	Study M126	LPS group vs. control group	Brain	Brain	Central	CD-1 mouse	Mouse	Lipopolysaccharide induced depression model	Lipopolysaccharide induced depression model	Animal model	MS-based	Up
971	Quinolinic acid	HMDB0000232	C03722	1066	Study M126	LPS group vs. control group	Brain	Brain	Central	CD-1 mouse	Mouse	Lipopolysaccharide induced depression model	Lipopolysaccharide induced depression model	Animal model	MS-based	Up
972	Serotonin	HMDB0000259	C00780	5202	Study M126	LPS group vs. control group	Brain	Brain	Central	CD-1 mouse	Mouse	Lipopolysaccharide induced depression model	Lipopolysaccharide induced depression model	Animal model	MS-based	Up
973	5-Hydroxyindoleacetic acid	HMDB0000763	C05635	1826	Study M126	LPS group vs. control group	Brain	Brain	Central	CD-1 mouse	Mouse	Lipopolysaccharide induced depression model	Lipopolysaccharide induced depression model	Animal model	MS-based	Up
974	Picolinic acid	HMDB0002243	C10164	1018	Study M126	LPS group vs. control group	Brain	Brain	Central	CD-1 mouse	Mouse	Lipopolysaccharide induced depression model	Lipopolysaccharide induced depression model	Animal model	MS-based	Down
975	Total sphingolipids	N/A	N/A	N/A	Study M127	FSL group vs. control group	Hypothalamus	Brain	Central	Sprague-Dawley rat	Rat	Flinders sensitive line model	Other animal model	Animal model	NMR	Up
976	Cholesterol	HMDB0000067	C00187	5997	Study M127	FSL group vs. control group	Hypothalamus	Brain	Central	Sprague-Dawley rat	Rat	Flinders sensitive line model	Other animal model	Animal model	NMR	Up
977	PC(16:0/20:4(5Z,8Z,11Z,14Z))	HMDB0007982	C00157	10747814	Study M127	FSL group vs. control group	Hypothalamus	Brain	Central	Sprague-Dawley rat	Rat	Flinders sensitive line model	Other animal model	Animal model	MS-based	Up
978	PC(18:1(9Z)/20:4(5Z,8Z,11Z,14Z))	HMDB0008114	C00157	24778948	Study M127	FSL group vs. control group	Hypothalamus	Brain	Central	Sprague-Dawley rat	Rat	Flinders sensitive line model	Other animal model	Animal model	MS-based	Up
979	PC(o-18:0/20:4(8Z,11Z,14Z,17Z))	HMDB0013420	C00157	6443065	Study M127	FSL group vs. control group	Hypothalamus	Brain	Central	Sprague-Dawley rat	Rat	Flinders sensitive line model	Other animal model	Animal model	MS-based	Up
980	PE(18:1(9Z)/20:1(11Z))	HMDB0009065	C00350	9546826	Study M127	FSL group vs. control group	Hypothalamus	Brain	Central	Sprague-Dawley rat	Rat	Flinders sensitive line model	Other animal model	Animal model	MS-based	Up
981	PC(o-18:0/20:4(8Z,11Z,14Z,17Z))	HMDB0013420	C00157	6443065	Study M127	FSL group vs. control group	Prefrontal cortex	Brain	Central	Sprague-Dawley rat	Rat	Flinders sensitive line model	Other animal model	Animal model	MS-based	Up
982	PE(18:1(9Z)/22:6(4Z,7Z,10Z,13Z,16Z,19Z))	HMDB0009078	C00350	52922113	Study M127	FSL group vs. control group	Prefrontal cortex	Brain	Central	Sprague-Dawley rat	Rat	Flinders sensitive line model	Other animal model	Animal model	MS-based	Up
983	PC(16:0/20:4(5Z,8Z,11Z,14Z))	HMDB0007982	C00157	10747814	Study M127	FSL group vs. control group	Striatum	Brain	Central	Sprague-Dawley rat	Rat	Flinders sensitive line model	Other animal model	Animal model	MS-based	Up
984	PC(18:1(9Z)/20:4(5Z,8Z,11Z,14Z))	HMDB0008114	C00157	24778948	Study M127	FSL group vs. control group	Striatum	Brain	Central	Sprague-Dawley rat	Rat	Flinders sensitive line model	Other animal model	Animal model	MS-based	Up
985	PC(o-18:0/20:4(8Z,11Z,14Z,17Z))	HMDB0013420	C00157	6443065	Study M127	FSL group vs. control group	Striatum	Brain	Central	Sprague-Dawley rat	Rat	Flinders sensitive line model	Other animal model	Animal model	MS-based	Up
986	PC(18:0/20:2(11Z,14Z))	HMDB0008045	C00157	24778847	Study M127	FSL group vs. control group	Striatum	Brain	Central	Sprague-Dawley rat	Rat	Flinders sensitive line model	Other animal model	Animal model	MS-based	Up
987	PE(18:0/20:4(5Z,8Z,11Z,14Z))	HMDB0009003	C00350	5289133	Study M127	FSL group vs. control group	Striatum	Brain	Central	Sprague-Dawley rat	Rat	Flinders sensitive line model	Other animal model	Animal model	MS-based	Up
988	PC(16:0/22:6(4Z,7Z,10Z,13Z,16Z,19Z))	HMDB0007991	C00157	6441886	Study M127	FSL group vs. control group	Hypothalamus	Brain	Central	Sprague-Dawley rat	Rat	Flinders sensitive line model	Other animal model	Animal model	MS-based	Down
989	PC(18:1(11Z)/22:6(4Z,7Z,10Z,13Z,16Z,19Z))	HMDB0008090	C00157	24778901	Study M127	FSL group vs. control group	Hypothalamus	Brain	Central	Sprague-Dawley rat	Rat	Flinders sensitive line model	Other animal model	Animal model	MS-based	Down
990	PC(16:0/18:1(9Z))	HMDB0007972	C00157	5497103	Study M127	FSL group vs. control group	Nucleus accumbens	Brain	Central	Sprague-Dawley rat	Rat	Flinders sensitive line model	Other animal model	Animal model	MS-based	Down
991	PE(16:0/18:1(9Z))	HMDB0008927	C00350	5283496	Study M127	FSL group vs. control group	Nucleus accumbens	Brain	Central	Sprague-Dawley rat	Rat	Flinders sensitive line model	Other animal model	Animal model	MS-based	Down
992	PC(16:0/16:0)	HMDB0000564	C00157	452110	Study M127	FSL group vs. control group	Striatum	Brain	Central	Sprague-Dawley rat	Rat	Flinders sensitive line model	Other animal model	Animal model	MS-based	Down
993	PC(16:0/18:0)	HMDB0007970	C00157	24778686	Study M127	FSL group vs. control group	Striatum	Brain	Central	Sprague-Dawley rat	Rat	Flinders sensitive line model	Other animal model	Animal model	MS-based	Down
994	PC(18:0/18:2(9Z,12Z))	HMDB0008039	C00157	6441487	Study M127	FSL group vs. control group	Striatum	Brain	Central	Sprague-Dawley rat	Rat	Flinders sensitive line model	Other animal model	Animal model	MS-based	Down
995	PC(18:0/18:1(11Z))	HMDB0008037	C00157	24778815	Study M127	FSL group vs. control group	Striatum	Brain	Central	Sprague-Dawley rat	Rat	Flinders sensitive line model	Other animal model	Animal model	MS-based	Down
996	PC(18:1(11Z)/22:6(4Z,7Z,10Z,13Z,16Z,19Z))	HMDB0008090	C00157	24778901	Study M127	FSL group vs. control group	Striatum	Brain	Central	Sprague-Dawley rat	Rat	Flinders sensitive line model	Other animal model	Animal model	MS-based	Down
997	Cholesterol	HMDB0000067	C00187	5997	Study M128	CMS group vs. control group	Medial prefrontal cortex	Brain	Central	Sprague-Dawley rat	Rat	Chronic mild stress model	Chronic mild stress model	Animal model	MS-based	Down
998	Methyl palmitoleate	N/A	N/A	643801	Study M131	CUMS group vs. control group	Hippocampus	Brain	Central	Sprague-Dawley rat	Rat	Chronic mild stress model	Chronic mild stress model	Animal model	MS-based	Up
999	Ascorbic acid	HMDB0000044	C00072	54670067	Study M131	CUMS group vs. control group	Hippocampus	Brain	Central	Sprague-Dawley rat	Rat	Chronic mild stress model	Chronic mild stress model	Animal model	MS-based	Up
1000	Aminooxyacetic acid	N/A	N/A	286	Study M131	CUMS group vs. control group	Hippocampus	Brain	Central	Sprague-Dawley rat	Rat	Chronic mild stress model	Chronic mild stress model	Animal model	MS-based	Up
1001	Ethanolamine	HMDB0000149	C00189	700	Study M131	CUMS group vs. control group	Hippocampus	Brain	Central	Sprague-Dawley rat	Rat	Chronic mild stress model	Chronic mild stress model	Animal model	MS-based	Up
1002	N-Methylhydantoin	HMDB0003646	C02565	69217	Study M131	CUMS group vs. control group	Hippocampus	Brain	Central	Sprague-Dawley rat	Rat	Chronic mild stress model	Chronic mild stress model	Animal model	MS-based	Up
1003	Lipoamide	HMDB0000962	C00248	863	Study M131	CUMS group vs. control group	Hippocampus	Brain	Central	Sprague-Dawley rat	Rat	Chronic mild stress model	Chronic mild stress model	Animal model	MS-based	Up
1004	Succinic acid	HMDB0000254	C00042	1110	Study M131	CUMS group vs. control group	Hippocampus	Brain	Central	Sprague-Dawley rat	Rat	Chronic mild stress model	Chronic mild stress model	Animal model	MS-based	Up
1005	L-Cysteine	HMDB0000574	C00097	5862	Study M131	CUMS group vs. control group	Hippocampus	Brain	Central	Sprague-Dawley rat	Rat	Chronic mild stress model	Chronic mild stress model	Animal model	MS-based	Up
1006	Glycerol	HMDB0000131	C00116	753	Study M131	CUMS group vs. control group	Hippocampus	Brain	Central	Sprague-Dawley rat	Rat	Chronic mild stress model	Chronic mild stress model	Animal model	MS-based	Up
1007	Phosphate	HMDB0001429	C00009	1061	Study M131	CUMS group vs. control group	Hippocampus	Brain	Central	Sprague-Dawley rat	Rat	Chronic mild stress model	Chronic mild stress model	Animal model	MS-based	Up
1008	2-Phenylacetamide	HMDB0010715	C02505	7680	Study M131	CUMS group vs. control group	Hippocampus	Brain	Central	Sprague-Dawley rat	Rat	Chronic mild stress model	Chronic mild stress model	Animal model	MS-based	Up
1009	2,3-Dihydroxypyridine	N/A	N/A	28115	Study M131	LH group vs. control group	Hippocampus	Brain	Central	Sprague-Dawley rat	Rat	Learned helplessness model	Learned helplessness model	Animal model	MS-based	Up
1010	N-Methylhydantoin	HMDB0003646	C02565	69217	Study M131	LH group vs. control group	Hippocampus	Brain	Central	Sprague-Dawley rat	Rat	Learned helplessness model	Learned helplessness model	Animal model	MS-based	Up
1011	Succinic acid	HMDB0000254	C00042	1110	Study M131	LH group vs. control group	Hippocampus	Brain	Central	Sprague-Dawley rat	Rat	Learned helplessness model	Learned helplessness model	Animal model	MS-based	Up
1012	Phosphate	HMDB0001429	C00009	1061	Study M131	LH group vs. control group	Hippocampus	Brain	Central	Sprague-Dawley rat	Rat	Learned helplessness model	Learned helplessness model	Animal model	MS-based	Up
1013	L-Proline	HMDB0000162	C00148	145742	Study M131	CRS group vs. control group	Hippocampus	Brain	Central	Sprague-Dawley rat	Rat	Chronic restraint stress model	Chronic restraint stress model	Animal model	MS-based	Up
1014	Glycerol 1-hexadecanoate	HMDB0031074	N/A	14900	Study M131	CRS group vs. control group	Hippocampus	Brain	Central	Sprague-Dawley rat	Rat	Chronic restraint stress model	Chronic restraint stress model	Animal model	MS-based	Up
1015	Hexadecane	HMDB0033792	C14499	11006	Study M131	CRS group vs. control group	Hippocampus	Brain	Central	Sprague-Dawley rat	Rat	Chronic restraint stress model	Chronic restraint stress model	Animal model	MS-based	Up
1016	4-Ethylamino-6-isopropylamino-1,3,5-triazin-2-ol	HMDB0062766	C06552	16553	Study M131	CRS group vs. control group	Hippocampus	Brain	Central	Sprague-Dawley rat	Rat	Chronic restraint stress model	Chronic restraint stress model	Animal model	MS-based	Up
1017	Adenosine	HMDB0000050	C00212	60961	Study M131	CRS group vs. control group	Hippocampus	Brain	Central	Sprague-Dawley rat	Rat	Chronic restraint stress model	Chronic restraint stress model	Animal model	MS-based	Up
1018	O-Phosphoethanolamine	HMDB0000224	C00346	1015	Study M131	CRS group vs. control group	Hippocampus	Brain	Central	Sprague-Dawley rat	Rat	Chronic restraint stress model	Chronic restraint stress model	Animal model	MS-based	Up
1019	L-Lactic acid	HMDB0000190	C00186	107689	Study M131	CRS group vs. control group	Hippocampus	Brain	Central	Sprague-Dawley rat	Rat	Chronic restraint stress model	Chronic restraint stress model	Animal model	MS-based	Up
1020	myo-Inositol	HMDB0000211	C00137	892	Study M131	CRS group vs. control group	Hippocampus	Brain	Central	Sprague-Dawley rat	Rat	Chronic restraint stress model	Chronic restraint stress model	Animal model	MS-based	Up
1021	Pyroglutamic acid	HMDB0000267	C01879	7405	Study M131	CRS group vs. control group	Hippocampus	Brain	Central	Sprague-Dawley rat	Rat	Chronic restraint stress model	Chronic restraint stress model	Animal model	MS-based	Up
1022	Gamma-Aminobutyric acid	HMDB0000112	C00334	119	Study M131	CRS group vs. control group	Hippocampus	Brain	Central	Sprague-Dawley rat	Rat	Chronic restraint stress model	Chronic restraint stress model	Animal model	MS-based	Up
1023	L-Glutamic acid	HMDB0000148	C00025	33032	Study M131	CRS group vs. control group	Hippocampus	Brain	Central	Sprague-Dawley rat	Rat	Chronic restraint stress model	Chronic restraint stress model	Animal model	MS-based	Up
1024	N-Acetyl-L-aspartic acid	HMDB0000812	C01042	65065	Study M131	CRS group vs. control group	Hippocampus	Brain	Central	Sprague-Dawley rat	Rat	Chronic restraint stress model	Chronic restraint stress model	Animal model	MS-based	Up
1025	L-Serine	HMDB0000187	C00065	5951	Study M131	CRS group vs. control group	Hippocampus	Brain	Central	Sprague-Dawley rat	Rat	Chronic restraint stress model	Chronic restraint stress model	Animal model	MS-based	Up
1026	L-Alanine	HMDB0000161	C00041	5950	Study M131	CRS group vs. control group	Hippocampus	Brain	Central	Sprague-Dawley rat	Rat	Chronic restraint stress model	Chronic restraint stress model	Animal model	MS-based	Up
1027	Aminomalonic acid	HMDB0001147	C00872	100714	Study M131	SD group vs. control group	Hippocampus	Brain	Central	Sprague-Dawley rat	Rat	Social defeat model	Social defeat model	Animal model	MS-based	Up
1028	L-Allothreonine	HMDB0004041	C05519	99289	Study M131	SD group vs. control group	Hippocampus	Brain	Central	Sprague-Dawley rat	Rat	Social defeat model	Social defeat model	Animal model	MS-based	Up
1029	Hexadecane	HMDB0033792	C14499	11006	Study M131	SD group vs. control group	Hippocampus	Brain	Central	Sprague-Dawley rat	Rat	Social defeat model	Social defeat model	Animal model	MS-based	Up
1030	L-Methionine	HMDB0000696	C00073	6137	Study M131	SD group vs. control group	Hippocampus	Brain	Central	Sprague-Dawley rat	Rat	Social defeat model	Social defeat model	Animal model	MS-based	Up
1031	3-Phosphoglyceric acid	HMDB0000807	C00597	724	Study M131	SD group vs. control group	Hippocampus	Brain	Central	Sprague-Dawley rat	Rat	Social defeat model	Social defeat model	Animal model	MS-based	Up
1032	Glycine	HMDB0000123	C00037	750	Study M131	SD group vs. control group	Hippocampus	Brain	Central	Sprague-Dawley rat	Rat	Social defeat model	Social defeat model	Animal model	MS-based	Up
1033	D-Ribose	HMDB0000283	C00121	5779	Study M131	SD group vs. control group	Hippocampus	Brain	Central	Sprague-Dawley rat	Rat	Social defeat model	Social defeat model	Animal model	MS-based	Up
1034	O-Phosphoethanolamine	HMDB0000224	C00346	1015	Study M131	SD group vs. control group	Hippocampus	Brain	Central	Sprague-Dawley rat	Rat	Social defeat model	Social defeat model	Animal model	MS-based	Up
1035	Arachidonic acid	HMDB0001043	C00219	444899	Study M131	SD group vs. control group	Hippocampus	Brain	Central	Sprague-Dawley rat	Rat	Social defeat model	Social defeat model	Animal model	MS-based	Up
1036	Gamma-Aminobutyric acid	HMDB0000112	C00334	119	Study M131	SD group vs. control group	Hippocampus	Brain	Central	Sprague-Dawley rat	Rat	Social defeat model	Social defeat model	Animal model	MS-based	Up
1037	L-Glutamic acid	HMDB0000148	C00025	33032	Study M131	SD group vs. control group	Hippocampus	Brain	Central	Sprague-Dawley rat	Rat	Social defeat model	Social defeat model	Animal model	MS-based	Up
1038	N-Acetyl-L-aspartic acid	HMDB0000812	C01042	65065	Study M131	SD group vs. control group	Hippocampus	Brain	Central	Sprague-Dawley rat	Rat	Social defeat model	Social defeat model	Animal model	MS-based	Up
1039	L-Alanine	HMDB0000161	C00041	5950	Study M131	SD group vs. control group	Hippocampus	Brain	Central	Sprague-Dawley rat	Rat	Social defeat model	Social defeat model	Animal model	MS-based	Up
1040	Oxamate	N/A	C01444	4622	Study M131	SD group vs. control group	Hippocampus	Brain	Central	Sprague-Dawley rat	Rat	Social defeat model	Social defeat model	Animal model	MS-based	Up
1041	Inosine	HMDB0000195	C00294	6021	Study M131	SD group vs. control group	Hippocampus	Brain	Central	Sprague-Dawley rat	Rat	Social defeat model	Social defeat model	Animal model	MS-based	Up
1042	L-Lactic acid	HMDB0000190	C00186	107689	Study M131	SD group vs. control group	Hippocampus	Brain	Central	Sprague-Dawley rat	Rat	Social defeat model	Social defeat model	Animal model	MS-based	Up
1043	Pyroglutamic acid	HMDB0000267	C01879	7405	Study M131	SD group vs. control group	Hippocampus	Brain	Central	Sprague-Dawley rat	Rat	Social defeat model	Social defeat model	Animal model	MS-based	Up
1044	L-Serine	HMDB0000187	C00065	5951	Study M131	SD group vs. control group	Hippocampus	Brain	Central	Sprague-Dawley rat	Rat	Social defeat model	Social defeat model	Animal model	MS-based	Up
1045	L-Aspartic acid	HMDB0000191	C00049	5960	Study M131	SD group vs. control group	Hippocampus	Brain	Central	Sprague-Dawley rat	Rat	Social defeat model	Social defeat model	Animal model	MS-based	Up
1046	myo-Inositol	HMDB0000211	C00137	892	Study M131	SD group vs. control group	Hippocampus	Brain	Central	Sprague-Dawley rat	Rat	Social defeat model	Social defeat model	Animal model	MS-based	Up
1047	Glycerol	HMDB0000131	C00116	753	Study M131	SD group vs. control group	Hippocampus	Brain	Central	Sprague-Dawley rat	Rat	Social defeat model	Social defeat model	Animal model	MS-based	Up
1048	N-Acetyl-L-aspartic acid	HMDB0000812	C01042	65065	Study M131	CUMS group vs. control group	Hippocampus	Brain	Central	Sprague-Dawley rat	Rat	Chronic mild stress model	Chronic mild stress model	Animal model	MS-based	Down
1049	Creatine	HMDB0000064	C00300	586	Study M131	CUMS group vs. control group	Hippocampus	Brain	Central	Sprague-Dawley rat	Rat	Chronic mild stress model	Chronic mild stress model	Animal model	MS-based	Down
1050	L-Glutamic acid	HMDB0000148	C00025	33032	Study M131	CUMS group vs. control group	Hippocampus	Brain	Central	Sprague-Dawley rat	Rat	Chronic mild stress model	Chronic mild stress model	Animal model	MS-based	Down
1051	Pyroglutamic acid	HMDB0000267	C01879	7405	Study M131	CUMS group vs. control group	Hippocampus	Brain	Central	Sprague-Dawley rat	Rat	Chronic mild stress model	Chronic mild stress model	Animal model	MS-based	Down
1052	myo-Inositol	HMDB0000211	C00137	892	Study M131	CUMS group vs. control group	Hippocampus	Brain	Central	Sprague-Dawley rat	Rat	Chronic mild stress model	Chronic mild stress model	Animal model	MS-based	Down
1053	L-Lactic acid	HMDB0000190	C00186	107689	Study M131	CUMS group vs. control group	Hippocampus	Brain	Central	Sprague-Dawley rat	Rat	Chronic mild stress model	Chronic mild stress model	Animal model	MS-based	Down
1054	Taurine	HMDB0000251	C00245	1123	Study M131	CUMS group vs. control group	Hippocampus	Brain	Central	Sprague-Dawley rat	Rat	Chronic mild stress model	Chronic mild stress model	Animal model	MS-based	Down
1055	L-Glutamine	HMDB0000641	C00064	5961	Study M131	CUMS group vs. control group	Hippocampus	Brain	Central	Sprague-Dawley rat	Rat	Chronic mild stress model	Chronic mild stress model	Animal model	MS-based	Down
1056	Oxamate	N/A	C01444	4622	Study M131	CUMS group vs. control group	Hippocampus	Brain	Central	Sprague-Dawley rat	Rat	Chronic mild stress model	Chronic mild stress model	Animal model	MS-based	Down
1057	Arachidonic acid	HMDB0001043	C00219	444899	Study M131	CUMS group vs. control group	Hippocampus	Brain	Central	Sprague-Dawley rat	Rat	Chronic mild stress model	Chronic mild stress model	Animal model	MS-based	Down
1058	Fosfomycin	HMDB0014966	C06454	446987	Study M131	CUMS group vs. control group	Hippocampus	Brain	Central	Sprague-Dawley rat	Rat	Chronic mild stress model	Chronic mild stress model	Animal model	MS-based	Down
1059	O-Phosphoethanolamine	HMDB0000224	C00346	1015	Study M131	CUMS group vs. control group	Hippocampus	Brain	Central	Sprague-Dawley rat	Rat	Chronic mild stress model	Chronic mild stress model	Animal model	MS-based	Down
1060	L-Asparagine	HMDB0000168	C00152	6267	Study M131	CUMS group vs. control group	Hippocampus	Brain	Central	Sprague-Dawley rat	Rat	Chronic mild stress model	Chronic mild stress model	Animal model	MS-based	Down
1061	3-Phosphoglyceric acid	HMDB0000807	C00597	724	Study M131	CUMS group vs. control group	Hippocampus	Brain	Central	Sprague-Dawley rat	Rat	Chronic mild stress model	Chronic mild stress model	Animal model	MS-based	Down
1062	Cholesterol	HMDB0000067	C00187	5997	Study M131	CUMS group vs. control group	Hippocampus	Brain	Central	Sprague-Dawley rat	Rat	Chronic mild stress model	Chronic mild stress model	Animal model	MS-based	Down
1063	L-Allothreonine	HMDB0004041	C05519	99289	Study M131	CUMS group vs. control group	Hippocampus	Brain	Central	Sprague-Dawley rat	Rat	Chronic mild stress model	Chronic mild stress model	Animal model	MS-based	Down
1064	4-Ethylamino-6-isopropylamino-1,3,5-triazin-2-ol	HMDB0062766	C06552	16553	Study M131	CUMS group vs. control group	Hippocampus	Brain	Central	Sprague-Dawley rat	Rat	Chronic mild stress model	Chronic mild stress model	Animal model	MS-based	Down
1065	2-Palmitoylglycerol	N/A	N/A	123409	Study M131	CUMS group vs. control group	Hippocampus	Brain	Central	Sprague-Dawley rat	Rat	Chronic mild stress model	Chronic mild stress model	Animal model	MS-based	Down
1066	Hexadecane	HMDB0033792	C14499	11006	Study M131	CUMS group vs. control group	Hippocampus	Brain	Central	Sprague-Dawley rat	Rat	Chronic mild stress model	Chronic mild stress model	Animal model	MS-based	Down
1067	L-Alanine	HMDB0000161	C00041	5950	Study M131	LH group vs. control group	Hippocampus	Brain	Central	Sprague-Dawley rat	Rat	Learned helplessness model	Learned helplessness model	Animal model	MS-based	Down
1068	L-Threonine	HMDB0000167	C00188	6288	Study M131	LH group vs. control group	Hippocampus	Brain	Central	Sprague-Dawley rat	Rat	Learned helplessness model	Learned helplessness model	Animal model	MS-based	Down
1069	L-Serine	HMDB0000187	C00065	5951	Study M131	LH group vs. control group	Hippocampus	Brain	Central	Sprague-Dawley rat	Rat	Learned helplessness model	Learned helplessness model	Animal model	MS-based	Down
1070	Pyroglutamic acid	HMDB0000267	C01879	7405	Study M131	LH group vs. control group	Hippocampus	Brain	Central	Sprague-Dawley rat	Rat	Learned helplessness model	Learned helplessness model	Animal model	MS-based	Down
1071	Glycerol	HMDB0000131	C00116	753	Study M131	LH group vs. control group	Hippocampus	Brain	Central	Sprague-Dawley rat	Rat	Learned helplessness model	Learned helplessness model	Animal model	MS-based	Down
1072	N-Acetyl-L-aspartic acid	HMDB0000812	C01042	65065	Study M131	LH group vs. control group	Hippocampus	Brain	Central	Sprague-Dawley rat	Rat	Learned helplessness model	Learned helplessness model	Animal model	MS-based	Down
1073	L-Glutamic acid	HMDB0000148	C00025	33032	Study M131	LH group vs. control group	Hippocampus	Brain	Central	Sprague-Dawley rat	Rat	Learned helplessness model	Learned helplessness model	Animal model	MS-based	Down
1074	L-Aspartic acid	HMDB0000191	C00049	5960	Study M131	LH group vs. control group	Hippocampus	Brain	Central	Sprague-Dawley rat	Rat	Learned helplessness model	Learned helplessness model	Animal model	MS-based	Down
1075	Inosine	HMDB0000195	C00294	6021	Study M131	LH group vs. control group	Hippocampus	Brain	Central	Sprague-Dawley rat	Rat	Learned helplessness model	Learned helplessness model	Animal model	MS-based	Down
1076	L-Lactic acid	HMDB0000190	C00186	107689	Study M131	LH group vs. control group	Hippocampus	Brain	Central	Sprague-Dawley rat	Rat	Learned helplessness model	Learned helplessness model	Animal model	MS-based	Down
1077	Hypoxanthine	HMDB0000157	C00262	790	Study M131	LH group vs. control group	Hippocampus	Brain	Central	Sprague-Dawley rat	Rat	Learned helplessness model	Learned helplessness model	Animal model	MS-based	Down
1078	myo-Inositol	HMDB0000211	C00137	892	Study M131	LH group vs. control group	Hippocampus	Brain	Central	Sprague-Dawley rat	Rat	Learned helplessness model	Learned helplessness model	Animal model	MS-based	Down
1079	Arachidonic acid	HMDB0001043	C00219	444899	Study M131	LH group vs. control group	Hippocampus	Brain	Central	Sprague-Dawley rat	Rat	Learned helplessness model	Learned helplessness model	Animal model	MS-based	Down
1080	O-Phosphoethanolamine	HMDB0000224	C00346	1015	Study M131	LH group vs. control group	Hippocampus	Brain	Central	Sprague-Dawley rat	Rat	Learned helplessness model	Learned helplessness model	Animal model	MS-based	Down
1081	Gamma-Aminobutyric acid	HMDB0000112	C00334	119	Study M131	LH group vs. control group	Hippocampus	Brain	Central	Sprague-Dawley rat	Rat	Learned helplessness model	Learned helplessness model	Animal model	MS-based	Down
1082	L-Lysine	HMDB0000182	C00047	5962	Study M131	LH group vs. control group	Hippocampus	Brain	Central	Sprague-Dawley rat	Rat	Learned helplessness model	Learned helplessness model	Animal model	MS-based	Down
1083	L-Glutamine	HMDB0000641	C00064	5961	Study M131	LH group vs. control group	Hippocampus	Brain	Central	Sprague-Dawley rat	Rat	Learned helplessness model	Learned helplessness model	Animal model	MS-based	Down
1084	Hexadecane	HMDB0033792	C14499	11006	Study M131	LH group vs. control group	Hippocampus	Brain	Central	Sprague-Dawley rat	Rat	Learned helplessness model	Learned helplessness model	Animal model	MS-based	Down
1085	Aminomalonic acid	HMDB0001147	C00872	100714	Study M131	LH group vs. control group	Hippocampus	Brain	Central	Sprague-Dawley rat	Rat	Learned helplessness model	Learned helplessness model	Animal model	MS-based	Down
1086	Aniline	HMDB0003012	C00292	6115	Study M131	LH group vs. control group	Hippocampus	Brain	Central	Sprague-Dawley rat	Rat	Learned helplessness model	Learned helplessness model	Animal model	MS-based	Down
1087	Phosphate	HMDB0001429	C00009	1061	Study M131	CRS group vs. control group	Hippocampus	Brain	Central	Sprague-Dawley rat	Rat	Chronic restraint stress model	Chronic restraint stress model	Animal model	MS-based	Down
1088	N-Methylhydantoin	HMDB0003646	C02565	69217	Study M131	CRS group vs. control group	Hippocampus	Brain	Central	Sprague-Dawley rat	Rat	Chronic restraint stress model	Chronic restraint stress model	Animal model	MS-based	Down
1089	Ascorbic acid	HMDB0000044	C00072	54670067	Study M131	CRS group vs. control group	Hippocampus	Brain	Central	Sprague-Dawley rat	Rat	Chronic restraint stress model	Chronic restraint stress model	Animal model	MS-based	Down
1090	Ethanolamine	HMDB0000149	C00189	700	Study M131	CRS group vs. control group	Hippocampus	Brain	Central	Sprague-Dawley rat	Rat	Chronic restraint stress model	Chronic restraint stress model	Animal model	MS-based	Down
1091	Aminooxyacetic acid	N/A	N/A	286	Study M131	CRS group vs. control group	Hippocampus	Brain	Central	Sprague-Dawley rat	Rat	Chronic restraint stress model	Chronic restraint stress model	Animal model	MS-based	Down
1092	Phosphate	HMDB0001429	C00009	1061	Study M131	SD group vs. control group	Hippocampus	Brain	Central	Sprague-Dawley rat	Rat	Social defeat model	Social defeat model	Animal model	MS-based	Down
1093	N-Methylhydantoin	HMDB0003646	C02565	69217	Study M131	SD group vs. control group	Hippocampus	Brain	Central	Sprague-Dawley rat	Rat	Social defeat model	Social defeat model	Animal model	MS-based	Down
1094	Ethanolamine	HMDB0000149	C00189	700	Study M131	SD group vs. control group	Hippocampus	Brain	Central	Sprague-Dawley rat	Rat	Social defeat model	Social defeat model	Animal model	MS-based	Down
1095	Aminooxyacetic acid	N/A	N/A	286	Study M131	SD group vs. control group	Hippocampus	Brain	Central	Sprague-Dawley rat	Rat	Social defeat model	Social defeat model	Animal model	MS-based	Down
1096	L-Valine	HMDB0000883	C00183	6287	Study M132	CUMS group vs. control group	Urine	Urine	Peripheral	Sprague-Dawley rat	Rat	Chronic mild stress model	Chronic mild stress model	Animal model	NMR	Up
1097	L-Leucine	HMDB0000687	C00123	6106	Study M132	CUMS group vs. control group	Urine	Urine	Peripheral	Sprague-Dawley rat	Rat	Chronic mild stress model	Chronic mild stress model	Animal model	NMR	Up
1098	L-Isoleucine	HMDB0000172	C00407	6306	Study M132	CUMS group vs. control group	Urine	Urine	Peripheral	Sprague-Dawley rat	Rat	Chronic mild stress model	Chronic mild stress model	Animal model	NMR	Up
1099	Glycine	HMDB0000123	C00037	750	Study M132	CUMS group vs. control group	Urine	Urine	Peripheral	Sprague-Dawley rat	Rat	Chronic mild stress model	Chronic mild stress model	Animal model	NMR	Up
1100	L-Proline	HMDB0000162	C00148	145742	Study M132	CUMS group vs. control group	Urine	Urine	Peripheral	Sprague-Dawley rat	Rat	Chronic mild stress model	Chronic mild stress model	Animal model	NMR	Up
1101	L-Valine	HMDB0000883	C00183	6287	Study M132	CRS group vs. control group	Urine	Urine	Peripheral	Sprague-Dawley rat	Rat	Chronic restraint stress model	Chronic restraint stress model	Animal model	NMR	Up
1102	L-Leucine	HMDB0000687	C00123	6106	Study M132	CRS group vs. control group	Urine	Urine	Peripheral	Sprague-Dawley rat	Rat	Chronic restraint stress model	Chronic restraint stress model	Animal model	NMR	Up
1103	L-Isoleucine	HMDB0000172	C00407	6306	Study M132	CRS group vs. control group	Urine	Urine	Peripheral	Sprague-Dawley rat	Rat	Chronic restraint stress model	Chronic restraint stress model	Animal model	NMR	Up
1104	Glycine	HMDB0000123	C00037	750	Study M132	CRS group vs. control group	Urine	Urine	Peripheral	Sprague-Dawley rat	Rat	Chronic restraint stress model	Chronic restraint stress model	Animal model	NMR	Up
1105	L-Asparagine	HMDB0000168	C00152	6267	Study M132	CRS group vs. control group	Urine	Urine	Peripheral	Sprague-Dawley rat	Rat	Chronic restraint stress model	Chronic restraint stress model	Animal model	NMR	Up
1106	L-Arginine	HMDB0000517	C00062	6322	Study M132	CRS group vs. control group	Urine	Urine	Peripheral	Sprague-Dawley rat	Rat	Chronic restraint stress model	Chronic restraint stress model	Animal model	NMR	Up
1107	L-Tyrosine	HMDB0000158	C00082	6057	Study M132	CUMS group vs. control group	Urine	Urine	Peripheral	Sprague-Dawley rat	Rat	Chronic mild stress model	Chronic mild stress model	Animal model	NMR	Down
1108	Creatine	HMDB0000064	C00300	586	Study M132	CUMS group vs. control group	Urine	Urine	Peripheral	Sprague-Dawley rat	Rat	Chronic mild stress model	Chronic mild stress model	Animal model	NMR	Down
1109	L-Tyrosine	HMDB0000158	C00082	6057	Study M132	CRS group vs. control group	Urine	Urine	Peripheral	Sprague-Dawley rat	Rat	Chronic restraint stress model	Chronic restraint stress model	Animal model	NMR	Down
1110	Creatine	HMDB0000064	C00300	586	Study M132	CRS group vs. control group	Urine	Urine	Peripheral	Sprague-Dawley rat	Rat	Chronic restraint stress model	Chronic restraint stress model	Animal model	NMR	Down
1111	L-Alanine	HMDB0000161	C00041	5950	Study M133	CUMS group vs. control group	Plasma	Blood	Peripheral	Sprague-Dawley rat	Rat	Chronic mild stress model	Chronic mild stress model	Animal model	NMR	Up
1112	Choline	HMDB0000097	C00114	305	Study M133	CUMS group vs. control group	Plasma	Blood	Peripheral	Sprague-Dawley rat	Rat	Chronic mild stress model	Chronic mild stress model	Animal model	NMR	Up
1113	D-Glucose	HMDB0000122	C00031	5793	Study M133	CUMS group vs. control group	Plasma	Blood	Peripheral	Sprague-Dawley rat	Rat	Chronic mild stress model	Chronic mild stress model	Animal model	NMR	Up
1114	Leucine or Isoleucine	N/A	N/A	N/A	Study M133	CUMS group vs. control group	Plasma	Blood	Peripheral	Sprague-Dawley rat	Rat	Chronic mild stress model	Chronic mild stress model	Animal model	NMR	Down
1115	L-Valine	HMDB0000883	C00183	6287	Study M133	CUMS group vs. control group	Plasma	Blood	Peripheral	Sprague-Dawley rat	Rat	Chronic mild stress model	Chronic mild stress model	Animal model	NMR	Down
1116	3-Hydroxybutyric acid	HMDB0000357	C01089	441	Study M133	CUMS group vs. control group	Plasma	Blood	Peripheral	Sprague-Dawley rat	Rat	Chronic mild stress model	Chronic mild stress model	Animal model	NMR	Down
1117	L-Lactic acid	HMDB0000190	C00186	107689	Study M133	CUMS group vs. control group	Plasma	Blood	Peripheral	Sprague-Dawley rat	Rat	Chronic mild stress model	Chronic mild stress model	Animal model	NMR	Down
1118	Pyruvic acid	HMDB0000243	C00022	1060	Study M133	CUMS group vs. control group	Plasma	Blood	Peripheral	Sprague-Dawley rat	Rat	Chronic mild stress model	Chronic mild stress model	Animal model	NMR	Down
1119	Creatine	HMDB0000064	C00300	586	Study M133	CUMS group vs. control group	Plasma	Blood	Peripheral	Sprague-Dawley rat	Rat	Chronic mild stress model	Chronic mild stress model	Animal model	NMR	Down
1120	Trimethylamine N-oxide	HMDB0000925	C01104	1145	Study M133	CUMS group vs. control group	Plasma	Blood	Peripheral	Sprague-Dawley rat	Rat	Chronic mild stress model	Chronic mild stress model	Animal model	NMR	Down
1121	Hippuric acid	HMDB0000714	C01586	464	Study M134	CRS group vs. control group	Urine	Urine	Peripheral	Sprague-Dawley rat	Rat	Chronic restraint stress model	Chronic restraint stress model	Animal model	MS-based	Up
1122	L-Lactic acid	HMDB0000190	C00186	107689	Study M134	CRS group vs. control group	Urine	Urine	Peripheral	Sprague-Dawley rat	Rat	Chronic restraint stress model	Chronic restraint stress model	Animal model	MS-based	Up
1123	L-Phenylalanine	HMDB0000159	C00079	6140	Study M134	CRS group vs. control group	Urine	Urine	Peripheral	Sprague-Dawley rat	Rat	Chronic restraint stress model	Chronic restraint stress model	Animal model	MS-based	Up
1124	Citric acid	HMDB0000094	C00158	311	Study M134	CRS group vs. control group	Urine	Urine	Peripheral	Sprague-Dawley rat	Rat	Chronic restraint stress model	Chronic restraint stress model	Animal model	MS-based	Down
1125	L-Tryptophan	HMDB0000929	C00078	6305	Study M134	CRS group vs. control group	Urine	Urine	Peripheral	Sprague-Dawley rat	Rat	Chronic restraint stress model	Chronic restraint stress model	Animal model	MS-based	Down
1126	Uric acid	HMDB0000289	C00366	1175	Study M134	CRS group vs. control group	Urine	Urine	Peripheral	Sprague-Dawley rat	Rat	Chronic restraint stress model	Chronic restraint stress model	Animal model	MS-based	Down
1127	Choline	HMDB0000097	C00114	305	Study M134	CRS group vs. control group	Urine	Urine	Peripheral	Sprague-Dawley rat	Rat	Chronic restraint stress model	Chronic restraint stress model	Animal model	MS-based	Down
1128	Oxoglutaric acid	HMDB0000208	C00026	51	Study M134	CRS group vs. control group	Urine	Urine	Peripheral	Sprague-Dawley rat	Rat	Chronic restraint stress model	Chronic restraint stress model	Animal model	MS-based	Down
1129	L-Leucine	HMDB0000687	C00123	6106	Study M134	CRS group vs. control group	Urine	Urine	Peripheral	Sprague-Dawley rat	Rat	Chronic restraint stress model	Chronic restraint stress model	Animal model	MS-based	Down
1130	Phosphocreatine	HMDB0001511	C02305	587	Study M134	CRS group vs. control group	Urine	Urine	Peripheral	Sprague-Dawley rat	Rat	Chronic restraint stress model	Chronic restraint stress model	Animal model	MS-based	Down
1131	Acetic acid	HMDB0000042	C00033	176	Study M134	CRS group vs. control group	Urine	Urine	Peripheral	Sprague-Dawley rat	Rat	Chronic restraint stress model	Chronic restraint stress model	Animal model	MS-based	Down
1132	Creatinine	HMDB0000562	C00791	588	Study M134	CRS group vs. control group	Urine	Urine	Peripheral	Sprague-Dawley rat	Rat	Chronic restraint stress model	Chronic restraint stress model	Animal model	MS-based	Down
1133	Threonic acid	HMDB0000943	C01620	151152	Study M135	CUMS group vs. control group	Brain	Brain	Central	Sprague-Dawley rat	Rat	Chronic mild stress model	Chronic mild stress model	Animal model	MS-based	Down
1134	Inosine	HMDB0000195	C00294	6021	Study M135	CUMS group vs. control group	Brain	Brain	Central	Sprague-Dawley rat	Rat	Chronic mild stress model	Chronic mild stress model	Animal model	MS-based	Down
1135	Phenylacetylglycine	HMDB0000821	C05598	68144	Study M136	CUMS group vs. control group	Plasma	Blood	Peripheral	Sprague-Dawley rat	Rat	Chronic mild stress model	Chronic mild stress model	Animal model	MS-based	Up
1136	Gamma-Aminobutyric acid	HMDB0000112	C00334	119	Study M136	CUMS group vs. control group	Plasma	Blood	Peripheral	Sprague-Dawley rat	Rat	Chronic mild stress model	Chronic mild stress model	Animal model	MS-based	Up
1137	L-Tryptophan	HMDB0000929	C00078	6305	Study M136	CUMS group vs. control group	Plasma	Blood	Peripheral	Sprague-Dawley rat	Rat	Chronic mild stress model	Chronic mild stress model	Animal model	MS-based	Down
1138	L-Phenylalanine	HMDB0000159	C00079	6140	Study M136	CUMS group vs. control group	Plasma	Blood	Peripheral	Sprague-Dawley rat	Rat	Chronic mild stress model	Chronic mild stress model	Animal model	MS-based	Down
1139	L-Tyrosine	HMDB0000158	C00082	6057	Study M136	CUMS group vs. control group	Plasma	Blood	Peripheral	Sprague-Dawley rat	Rat	Chronic mild stress model	Chronic mild stress model	Animal model	MS-based	Down
1140	Indoleacetic acid	HMDB0000197	C00954	802	Study M136	CUMS group vs. control group	Plasma	Blood	Peripheral	Sprague-Dawley rat	Rat	Chronic mild stress model	Chronic mild stress model	Animal model	MS-based	Down
1141	Hippuric acid	HMDB0000714	C01586	464	Study M136	CUMS group vs. control group	Plasma	Blood	Peripheral	Sprague-Dawley rat	Rat	Chronic mild stress model	Chronic mild stress model	Animal model	MS-based	Down
1142	Creatinine	HMDB0000562	C00791	588	Study M136	CUMS group vs. control group	Plasma	Blood	Peripheral	Sprague-Dawley rat	Rat	Chronic mild stress model	Chronic mild stress model	Animal model	MS-based	Down
1143	L-Glutamic acid	HMDB0000148	C00025	33032	Study M136	CUMS group vs. control group	Plasma	Blood	Peripheral	Sprague-Dawley rat	Rat	Chronic mild stress model	Chronic mild stress model	Animal model	MS-based	Down
1144	Succinic acid	HMDB0000254	C00042	1110	Study M136	CUMS group vs. control group	Plasma	Blood	Peripheral	Sprague-Dawley rat	Rat	Chronic mild stress model	Chronic mild stress model	Animal model	MS-based	Down
1145	L-Glutamic acid	HMDB0000148	C00025	33032	Study M137	CUMS group vs. control group	Urine	Urine	Peripheral	Sprague-Dawley rat	Rat	Chronic mild stress model	Chronic mild stress model	Animal model	MS-based	Up
1146	L-Glutamine	HMDB0000641	C00064	5961	Study M137	CUMS group vs. control group	Urine	Urine	Peripheral	Sprague-Dawley rat	Rat	Chronic mild stress model	Chronic mild stress model	Animal model	MS-based	Up
1147	Hippuric acid	HMDB0000714	C01586	464	Study M137	CUMS group vs. control group	Urine	Urine	Peripheral	Sprague-Dawley rat	Rat	Chronic mild stress model	Chronic mild stress model	Animal model	MS-based	Up
1148	Tyramine	HMDB0000306	C00483	5610	Study M137	CUMS group vs. control group	Urine	Urine	Peripheral	Sprague-Dawley rat	Rat	Chronic mild stress model	Chronic mild stress model	Animal model	MS-based	Up
1149	Corticosterone	HMDB0001547	C02140	5753	Study M137	CUMS group vs. control group	Plasma	Blood	Peripheral	Sprague-Dawley rat	Rat	Chronic mild stress model	Chronic mild stress model	Animal model	MS-based	Up
1150	5-Hydroxyindoleacetic acid	HMDB0000763	C05635	1826	Study M137	CUMS group vs. control group	Urine	Urine	Peripheral	Sprague-Dawley rat	Rat	Chronic mild stress model	Chronic mild stress model	Animal model	MS-based	Down
1151	Pimelic acid	HMDB0000857	C02656	385	Study M137	CUMS group vs. control group	Urine	Urine	Peripheral	Sprague-Dawley rat	Rat	Chronic mild stress model	Chronic mild stress model	Animal model	MS-based	Down
1152	L-Proline	HMDB0000162	C00148	145742	Study M137	CUMS group vs. control group	Urine	Urine	Peripheral	Sprague-Dawley rat	Rat	Chronic mild stress model	Chronic mild stress model	Animal model	MS-based	Down
1153	L-Tryptophan	HMDB0000929	C00078	6305	Study M137	CUMS group vs. control group	Urine	Urine	Peripheral	Sprague-Dawley rat	Rat	Chronic mild stress model	Chronic mild stress model	Animal model	MS-based	Down
1154	L-Tyrosine	HMDB0000158	C00082	6057	Study M137	CUMS group vs. control group	Urine	Urine	Peripheral	Sprague-Dawley rat	Rat	Chronic mild stress model	Chronic mild stress model	Animal model	MS-based	Down
1155	L-Valine	HMDB0000883	C00183	6287	Study M137	CUMS group vs. control group	Urine	Urine	Peripheral	Sprague-Dawley rat	Rat	Chronic mild stress model	Chronic mild stress model	Animal model	MS-based	Down
1156	L-Lactic acid	HMDB0000190	C00186	107689	Study M140	CUMS group vs. control group	Serum	Blood	Peripheral	Sprague-Dawley rat	Rat	Chronic mild stress model	Chronic mild stress model	Animal model	NMR	Up
1157	Choline	HMDB0000097	C00114	305	Study M140	CUMS group vs. control group	Serum	Blood	Peripheral	Sprague-Dawley rat	Rat	Chronic mild stress model	Chronic mild stress model	Animal model	NMR	Up
1158	N-acetyl glycoprotein	N/A	N/A	N/A	Study M140	CUMS group vs. control group	Serum	Blood	Peripheral	Sprague-Dawley rat	Rat	Chronic mild stress model	Chronic mild stress model	Animal model	NMR	Up
1159	Lipid	N/A	N/A	N/A	Study M140	CUMS group vs. control group	Serum	Blood	Peripheral	Sprague-Dawley rat	Rat	Chronic mild stress model	Chronic mild stress model	Animal model	NMR	Up
1160	O-acetyl glycoprotein	N/A	N/A	N/A	Study M140	CUMS group vs. control group	Serum	Blood	Peripheral	Sprague-Dawley rat	Rat	Chronic mild stress model	Chronic mild stress model	Animal model	NMR	Up
1161	Trimethylamine N-oxide	HMDB0000925	C01104	1145	Study M140	CUMS group vs. control group	Serum	Blood	Peripheral	Sprague-Dawley rat	Rat	Chronic mild stress model	Chronic mild stress model	Animal model	NMR	Down
1162	L-Leucine	HMDB0000687	C00123	6106	Study M140	CUMS group vs. control group	Serum	Blood	Peripheral	Sprague-Dawley rat	Rat	Chronic mild stress model	Chronic mild stress model	Animal model	NMR	Down
1163	Creatine	HMDB0000064	C00300	586	Study M140	CUMS group vs. control group	Serum	Blood	Peripheral	Sprague-Dawley rat	Rat	Chronic mild stress model	Chronic mild stress model	Animal model	NMR	Down
1164	Serotonin	HMDB0000259	C00780	5202	Study M141	LPS group vs. control group	Prefrontal cortex	Brain	Central	ICR mouse	Mouse	Lipopolysaccharide induced depression model	Lipopolysaccharide induced depression model	Animal model	MS-based	Down
1165	Norepinephrine	HMDB0000216	C00547	439260	Study M141	LPS group vs. control group	Prefrontal cortex	Brain	Central	ICR mouse	Mouse	Lipopolysaccharide induced depression model	Lipopolysaccharide induced depression model	Animal model	MS-based	Down
1166	L-Kynurenine	HMDB0000684	C00328	161166	Study M142	SNI group vs. control group	Plasma	Blood	Peripheral	C57/BL6J mouse	Mouse	Neuropathic pain induced depression model	Other animal model	Animal model	MS-based	Up
1167	Kynurenine/Tryptophan ratio	N/A	N/A	N/A	Study M142	SNI group vs. control group	Plasma	Blood	Peripheral	C57/BL6J mouse	Mouse	Neuropathic pain induced depression model	Other animal model	Animal model	MS-based	Up
1168	Serotonin	HMDB0000259	C00780	5202	Study M144	CUMS group vs. control group	Plasma	Blood	Peripheral	Wistar rat	Rat	Chronic mild stress model	Chronic mild stress model	Animal model	MS-based	Down
1169	5-HIAA/5-HT ratio	N/A	N/A	N/A	Study M145	model group vs. control group	Hippocampus	Brain	Central	C57BL/6 mouse	Mouse	Methylprednisolone induced depression model	Other animal model	Animal model	MS-based	Up
1170	Epinephrine	HMDB0000068	C00788	5816	Study M145	model group vs. control group	Hippocampus	Brain	Central	C57BL/6 mouse	Mouse	Methylprednisolone induced depression model	Other animal model	Animal model	MS-based	Down
1171	Lipid	N/A	N/A	N/A	Study M146	CUMS group vs. control group	Serum	Blood	Peripheral	Sprague-Dawley rat	Rat	Chronic mild stress model	Chronic mild stress model	Animal model	NMR	Up
1172	3-Hydroxybutyric acid	HMDB0000357	C01089	441	Study M146	CUMS group vs. control group	Serum	Blood	Peripheral	Sprague-Dawley rat	Rat	Chronic mild stress model	Chronic mild stress model	Animal model	NMR	Up
1173	L-Lactic acid	HMDB0000190	C00186	107689	Study M146	CUMS group vs. control group	Serum	Blood	Peripheral	Sprague-Dawley rat	Rat	Chronic mild stress model	Chronic mild stress model	Animal model	NMR	Up
1174	N-acetyl glycoprotein	N/A	N/A	N/A	Study M146	CUMS group vs. control group	Serum	Blood	Peripheral	Sprague-Dawley rat	Rat	Chronic mild stress model	Chronic mild stress model	Animal model	NMR	Up
1175	Succinic acid	HMDB0000254	C00042	1110	Study M146	CUMS group vs. control group	Urine	Urine	Peripheral	Sprague-Dawley rat	Rat	Chronic mild stress model	Chronic mild stress model	Animal model	NMR	Up
1176	L-Aspartic acid	HMDB0000191	C00049	5960	Study M146	CUMS group vs. control group	Urine	Urine	Peripheral	Sprague-Dawley rat	Rat	Chronic mild stress model	Chronic mild stress model	Animal model	NMR	Up
1177	L-Alanine	HMDB0000161	C00041	5950	Study M146	CUMS group vs. control group	Serum	Blood	Peripheral	Sprague-Dawley rat	Rat	Chronic mild stress model	Chronic mild stress model	Animal model	NMR	Down
1178	Betaine	HMDB0000043	C00719	247	Study M146	CUMS group vs. control group	Serum	Blood	Peripheral	Sprague-Dawley rat	Rat	Chronic mild stress model	Chronic mild stress model	Animal model	NMR	Down
1179	Trimethylamine N-oxide	HMDB0000925	C01104	1145	Study M146	CUMS group vs. control group	Serum	Blood	Peripheral	Sprague-Dawley rat	Rat	Chronic mild stress model	Chronic mild stress model	Animal model	NMR	Down
1180	Alpha-D-Glucose	HMDB0003345	C00267	79025	Study M146	CUMS group vs. control group	Serum	Blood	Peripheral	Sprague-Dawley rat	Rat	Chronic mild stress model	Chronic mild stress model	Animal model	NMR	Down
1181	Beta-D-Glucose	HMDB0000516	C00221	64689	Study M146	CUMS group vs. control group	Serum	Blood	Peripheral	Sprague-Dawley rat	Rat	Chronic mild stress model	Chronic mild stress model	Animal model	NMR	Down
1182	Acetic acid	HMDB0000042	C00033	176	Study M146	CUMS group vs. control group	Urine	Urine	Peripheral	Sprague-Dawley rat	Rat	Chronic mild stress model	Chronic mild stress model	Animal model	NMR	Down
1183	Oxoglutaric acid	HMDB0000208	C00026	51	Study M146	CUMS group vs. control group	Urine	Urine	Peripheral	Sprague-Dawley rat	Rat	Chronic mild stress model	Chronic mild stress model	Animal model	NMR	Down
1184	Citric acid	HMDB0000094	C00158	311	Study M146	CUMS group vs. control group	Urine	Urine	Peripheral	Sprague-Dawley rat	Rat	Chronic mild stress model	Chronic mild stress model	Animal model	NMR	Down
1185	Trimethylamine	HMDB0000906	C00565	1146	Study M146	CUMS group vs. control group	Urine	Urine	Peripheral	Sprague-Dawley rat	Rat	Chronic mild stress model	Chronic mild stress model	Animal model	NMR	Down
1186	Betaine	HMDB0000043	C00719	247	Study M146	CUMS group vs. control group	Urine	Urine	Peripheral	Sprague-Dawley rat	Rat	Chronic mild stress model	Chronic mild stress model	Animal model	NMR	Down
1187	L-Phenylalanine	HMDB0000159	C00079	6140	Study M146	CUMS group vs. control group	Urine	Urine	Peripheral	Sprague-Dawley rat	Rat	Chronic mild stress model	Chronic mild stress model	Animal model	NMR	Down
1188	Quinolinic acid	HMDB0000232	C03722	1066	Study M150	IFN-α group vs. control group	Hippocampus	Brain	Central	Sprague-Dawley rat	Rat	Interferon-alpha induced depression model	Other animal model	Animal model	MS-based	Up
1189	Niacinamide	HMDB0001406	C00153	936	Study M150	IFN-α group vs. control group	Hippocampus	Brain	Central	Sprague-Dawley rat	Rat	Interferon-alpha induced depression model	Other animal model	Animal model	MS-based	Up
1190	L-Tryptophan	HMDB0000929	C00078	6305	Study M150	IFN-α group vs. control group	Frontal cortex	Brain	Central	Sprague-Dawley rat	Rat	Interferon-alpha induced depression model	Other animal model	Animal model	MS-based	Down
1191	Niacinamide	HMDB0001406	C00153	936	Study M150	IFN-α group vs. control group	Frontal cortex	Brain	Central	Sprague-Dawley rat	Rat	Interferon-alpha induced depression model	Other animal model	Animal model	MS-based	Down
1192	L-Tryptophan	HMDB0000929	C00078	6305	Study M150	IFN-α group vs. control group	Hippocampus	Brain	Central	Sprague-Dawley rat	Rat	Interferon-alpha induced depression model	Other animal model	Animal model	MS-based	Down
1193	Hydroxykynurenine	HMDB0000732	C02794	89	Study M151	Female FSL group vs. Female FRL group	Brain	Brain	Central	Sprague-Dawley rat	Rat	Flinders sensitive line model	Other animal model	Animal model	MS-based	Up
1194	Citronellyl anthranilate	HMDB0032208	C00108	109467	Study M151	Female FSL group vs. Female FRL group	Brain	Brain	Central	Sprague-Dawley rat	Rat	Flinders sensitive line model	Other animal model	Animal model	MS-based	Down
1195	5-Hydroxy-L-tryptophan	HMDB0000472	C01017	144	Study M151	Female FSL group vs. Female FRL group	Brain	Brain	Central	Sprague-Dawley rat	Rat	Flinders sensitive line model	Other animal model	Animal model	MS-based	Down
1196	Citronellyl anthranilate	HMDB0032208	C00108	109467	Study M151	Female FSL group vs. Female FRL group	Plasma	Blood	Peripheral	Sprague-Dawley rat	Rat	Flinders sensitive line model	Other animal model	Animal model	MS-based	Down
1197	Quinolinic acid	HMDB0000232	C03722	1066	Study M151	Female FSL group vs. Female FRL group	Plasma	Blood	Peripheral	Sprague-Dawley rat	Rat	Flinders sensitive line model	Other animal model	Animal model	MS-based	Down
1198	Picolinic acid	HMDB0002243	C10164	1018	Study M151	Female FSL group vs. Female FRL group	Plasma	Blood	Peripheral	Sprague-Dawley rat	Rat	Flinders sensitive line model	Other animal model	Animal model	MS-based	Down
1199	Citronellyl anthranilate	HMDB0032208	C00108	109467	Study M151	Male FSL group vs. Male FRL group	Plasma	Blood	Peripheral	Sprague-Dawley rat	Rat	Flinders sensitive line model	Other animal model	Animal model	MS-based	Down
1200	Quinolinic acid	HMDB0000232	C03722	1066	Study M151	Male FSL group vs. Male FRL group	Plasma	Blood	Peripheral	Sprague-Dawley rat	Rat	Flinders sensitive line model	Other animal model	Animal model	MS-based	Down
1201	Niacinamide	HMDB0001406	C00153	936	Study M151	Male FSL group vs. Male FRL group	Plasma	Blood	Peripheral	Sprague-Dawley rat	Rat	Flinders sensitive line model	Other animal model	Animal model	MS-based	Down
1202	Pregnenolone	HMDB0000253	C01953	53477678	Study M152	CUMS group vs. control group	Amygdala	Brain	Central	Sprague-Dawley rat	Rat	Chronic mild stress model	Chronic mild stress model	Animal model	MS-based	Up
1203	Progesterone	HMDB0001830	C00410	5994	Study M152	CUMS group vs. control group	Hippocampus	Brain	Central	Sprague-Dawley rat	Rat	Chronic mild stress model	Chronic mild stress model	Animal model	MS-based	Down
1204	Allopregnanolone	HMDB0001449	C13712	92786	Study M152	CUMS group vs. control group	Hippocampus	Brain	Central	Sprague-Dawley rat	Rat	Chronic mild stress model	Chronic mild stress model	Animal model	MS-based	Down
1205	Allopregnanolone	HMDB0001449	C13712	92786	Study M152	CUMS group vs. control group	Amygdala	Brain	Central	Sprague-Dawley rat	Rat	Chronic mild stress model	Chronic mild stress model	Animal model	MS-based	Down
1206	Kynurenine/Tryptophan ratio	N/A	N/A	N/A	Study M153	LPS group vs. control group	Brain	Brain	Central	C57BL/6J mouse	Mouse	Lipopolysaccharide induced depression model	Lipopolysaccharide induced depression model	Animal model	MS-based	Up
1207	Prostaglandin D2	HMDB0001403	C00696	448457	Study M154	CUMS group vs. control group	Brain	Brain	Central	C57BL/6J mouse	Mouse	Chronic mild stress model	Chronic mild stress model	Animal model	MS-based	Down
1208	Prostaglandin D2	HMDB0001403	C00696	448457	Study M154	high dose of SeCl4 group vs. saline group	Brain	Brain	Central	C57BL/6J mouse	Mouse	SeCl4 induced depression model	Other animal model	Animal model	MS-based	Down
1209	Corticosterone	HMDB0001547	C02140	5753	Study M161	CMS group vs. control group	Plasma	Blood	Peripheral	Mouse	Mouse	Chronic mild stress model	Chronic mild stress model	Animal model	MS-based	Up
1210	L-Glutamic acid	HMDB0000148	C00025	33032	Study M164	depressed group vs. control group	Prefrontal cortex	Brain	Central	C57BL/6 mouse	Mouse	Social defeat model	Social defeat model	Animal model	NMR	Down
1211	L-Glutamine	HMDB0000641	C00064	5961	Study M164	depressed group vs. control group	Prefrontal cortex	Brain	Central	C57BL/6 mouse	Mouse	Social defeat model	Social defeat model	Animal model	NMR	Down
1212	N-Acetyl-L-aspartic acid	HMDB0000812	C01042	65065	Study M164	depressed group vs. control group	Prefrontal cortex	Brain	Central	C57BL/6 mouse	Mouse	Social defeat model	Social defeat model	Animal model	NMR	Down
1213	Taurine	HMDB0000251	C00245	1123	Study M164	depressed group vs. control group	Prefrontal cortex	Brain	Central	C57BL/6 mouse	Mouse	Social defeat model	Social defeat model	Animal model	NMR	Down
1214	Creatine	HMDB0000064	C00300	586	Study M164	depressed group vs. control group	Prefrontal cortex	Brain	Central	C57BL/6 mouse	Mouse	Social defeat model	Social defeat model	Animal model	NMR	Down
1215	Gamma-Aminobutyric acid	HMDB0000112	C00334	119	Study M164	depressed group vs. control group	Prefrontal cortex	Brain	Central	C57BL/6 mouse	Mouse	Social defeat model	Social defeat model	Animal model	NMR	Down
1216	L-Aspartic acid	HMDB0000191	C00049	5960	Study M164	depressed group vs. control group	Prefrontal cortex	Brain	Central	C57BL/6 mouse	Mouse	Social defeat model	Social defeat model	Animal model	NMR	Down
1217	L-Aspartic acid	HMDB0000191	C00049	5960	Study M165	CUMS group vs. control group	Brain	Brain	Central	Sprague-Dawley rat	Rat	Chronic mild stress model	Chronic mild stress model	Animal model	MS-based	Up
1218	L-Glutamine	HMDB0000641	C00064	5961	Study M165	CUMS group vs. control group	Brain	Brain	Central	Sprague-Dawley rat	Rat	Chronic mild stress model	Chronic mild stress model	Animal model	MS-based	Up
1219	Taurine	HMDB0000251	C00245	1123	Study M165	CUMS group vs. control group	Brain	Brain	Central	Sprague-Dawley rat	Rat	Chronic mild stress model	Chronic mild stress model	Animal model	MS-based	Up
1220	Gamma-Aminobutyric acid	HMDB0000112	C00334	119	Study M165	CUMS group vs. control group	Brain	Brain	Central	Sprague-Dawley rat	Rat	Chronic mild stress model	Chronic mild stress model	Animal model	MS-based	Up
1221	Corticosterone	HMDB0001547	C02140	5753	Study M166	LPS group vs. control group	Plasma	Blood	Peripheral	Wistar rat	Rat	Lipopolysaccharide induced depression model	Lipopolysaccharide induced depression model	Animal model	MS-based	Up
1222	Kynurenic acid/Kynurenine ratio	N/A	N/A	N/A	Study M166	LPS group vs. control group	Cerebral cortex	Brain	Central	Wistar rat	Rat	Lipopolysaccharide induced depression model	Lipopolysaccharide induced depression model	Animal model	MS-based	Up
1223	L-Glutamic acid	HMDB0000148	C00025	33032	Study M170	CUMS group vs. control group	Plasma	Blood	Peripheral	Sprague-Dawley rat	Rat	Chronic mild stress model	Chronic mild stress model	Animal model	MS-based	Up
1224	Norepinephrine	HMDB0000216	C00547	439260	Study M170	CUMS group vs. control group	Plasma	Blood	Peripheral	Sprague-Dawley rat	Rat	Chronic mild stress model	Chronic mild stress model	Animal model	MS-based	Down
1225	Serotonin	HMDB0000259	C00780	5202	Study M170	CUMS group vs. control group	Plasma	Blood	Peripheral	Sprague-Dawley rat	Rat	Chronic mild stress model	Chronic mild stress model	Animal model	MS-based	Down
1226	5-Hydroxyindoleacetic acid	HMDB0000763	C05635	1826	Study M170	CUMS group vs. control group	Plasma	Blood	Peripheral	Sprague-Dawley rat	Rat	Chronic mild stress model	Chronic mild stress model	Animal model	MS-based	Down
1227	Gamma-Aminobutyric acid	HMDB0000112	C00334	119	Study M170	CUMS group vs. control group	Plasma	Blood	Peripheral	Sprague-Dawley rat	Rat	Chronic mild stress model	Chronic mild stress model	Animal model	MS-based	Down
1228	L-Kynurenine	HMDB0000684	C00328	161166	Study M171	CUMS group vs. control group	Hippocampus	Brain	Central	Sprague-Dawley rat	Rat	Chronic mild stress model	Chronic mild stress model	Animal model	MS-based	Up
1229	Kynurenine/Tryptophan ratio	N/A	N/A	N/A	Study M171	CUMS group vs. control group	Hippocampus	Brain	Central	Sprague-Dawley rat	Rat	Chronic mild stress model	Chronic mild stress model	Animal model	MS-based	Up
1230	L-Tryptophan	HMDB0000929	C00078	6305	Study M171	CUMS group vs. control group	Hippocampus	Brain	Central	Sprague-Dawley rat	Rat	Chronic mild stress model	Chronic mild stress model	Animal model	MS-based	Down
1231	Serotonin	HMDB0000259	C00780	5202	Study M171	CUMS group vs. control group	Hippocampus	Brain	Central	Sprague-Dawley rat	Rat	Chronic mild stress model	Chronic mild stress model	Animal model	MS-based	Down
1232	5-Hydroxyindoleacetic acid	HMDB0000763	C05635	1826	Study M171	CUMS group vs. control group	Hippocampus	Brain	Central	Sprague-Dawley rat	Rat	Chronic mild stress model	Chronic mild stress model	Animal model	MS-based	Down
1233	Serotonin	HMDB0000259	C00780	5202	Study M176	CUMS group vs. control group	Frontal cortex	Brain	Central	Sprague-Dawley rat	Rat	Chronic mild stress model	Chronic mild stress model	Animal model	MS-based	Up
1234	Norepinephrine	HMDB0000216	C00547	439260	Study M176	CUMS group vs. control group	Frontal cortex	Brain	Central	Sprague-Dawley rat	Rat	Chronic mild stress model	Chronic mild stress model	Animal model	MS-based	Up
1235	Dopamine	HMDB0000073	C03758	681	Study M176	CUMS group vs. control group	Frontal cortex	Brain	Central	Sprague-Dawley rat	Rat	Chronic mild stress model	Chronic mild stress model	Animal model	MS-based	Up
1236	Serotonin	HMDB0000259	C00780	5202	Study M176	CUMS group vs. control group	Hippocampus	Brain	Central	Sprague-Dawley rat	Rat	Chronic mild stress model	Chronic mild stress model	Animal model	MS-based	Up
1237	Dopamine	HMDB0000073	C03758	681	Study M176	CUMS group vs. control group	Hippocampus	Brain	Central	Sprague-Dawley rat	Rat	Chronic mild stress model	Chronic mild stress model	Animal model	MS-based	Up
1238	Dopamine	HMDB0000073	C03758	681	Study M179	CUMS group vs. control group	Cerebral cortex	Brain	Central	BALB/c mouse	Mouse	Chronic mild stress model	Chronic mild stress model	Animal model	MS-based	Down
1239	Serotonin	HMDB0000259	C00780	5202	Study M179	CUMS group vs. control group	Cerebral cortex	Brain	Central	BALB/c mouse	Mouse	Chronic mild stress model	Chronic mild stress model	Animal model	MS-based	Down
1240	Dopamine	HMDB0000073	C03758	681	Study M179	CUMS group vs. control group	Hippocampus	Brain	Central	BALB/c mouse	Mouse	Chronic mild stress model	Chronic mild stress model	Animal model	MS-based	Down
1241	Serotonin	HMDB0000259	C00780	5202	Study M179	CUMS group vs. control group	Hippocampus	Brain	Central	BALB/c mouse	Mouse	Chronic mild stress model	Chronic mild stress model	Animal model	MS-based	Down
1242	L-Glutamic acid	HMDB0000148	C00025	33032	Study M182	CUS group vs. control group	Prefrontal cortex	Brain	Central	Sprague-Dawley rat	Rat	Chronic mild stress model	Chronic mild stress model	Animal model	NMR	Down
1243	L-Glutamine	HMDB0000641	C00064	5961	Study M182	CUS group vs. control group	Prefrontal cortex	Brain	Central	Sprague-Dawley rat	Rat	Chronic mild stress model	Chronic mild stress model	Animal model	NMR	Down
1244	Gamma-Aminobutyric acid	HMDB0000112	C00334	119	Study M182	CUS group vs. control group	Prefrontal cortex	Brain	Central	Sprague-Dawley rat	Rat	Chronic mild stress model	Chronic mild stress model	Animal model	NMR	Down
1245	L-Glutamine	HMDB0000641	C00064	5961	Study M188	CFSS group vs. control group	Hippocampus	Brain	Central	Wistar rat	Rat	Chronic forced swimming induced depression model	Other animal model	Animal model	NMR	Up
1246	L-Glutamic acid	HMDB0000148	C00025	33032	Study M188	CFSS group vs. control group	Prefrontal cortex	Brain	Central	Wistar rat	Rat	Chronic forced swimming induced depression model	Other animal model	Animal model	NMR	Down
1247	Taurine	HMDB0000251	C00245	1123	Study M188	CFSS group vs. control group	Prefrontal cortex	Brain	Central	Wistar rat	Rat	Chronic forced swimming induced depression model	Other animal model	Animal model	NMR	Down
1248	Glutamate and Glutamine	N/A	N/A	N/A	Study M188	CFSS group vs. control group	Prefrontal cortex	Brain	Central	Wistar rat	Rat	Chronic forced swimming induced depression model	Other animal model	Animal model	NMR	Down
1249	N-Acetyl-L-aspartic acid	HMDB0000812	C01042	65065	Study M188	CFSS group vs. control group	Hippocampus	Brain	Central	Wistar rat	Rat	Chronic forced swimming induced depression model	Other animal model	Animal model	NMR	Down
1250	L-Glutamic acid	HMDB0000148	C00025	33032	Study M188	CFSS group vs. control group	Hippocampus	Brain	Central	Wistar rat	Rat	Chronic forced swimming induced depression model	Other animal model	Animal model	NMR	Down
1251	Glutamate/GABA ratio	N/A	N/A	N/A	Study M188	CFSS group vs. control group	Hippocampus	Brain	Central	Wistar rat	Rat	Chronic forced swimming induced depression model	Other animal model	Animal model	NMR	Down
1252	Norepinephrine	HMDB0000216	C00547	439260	Study M191	CRS group vs. control group	Prefrontal cortex	Brain	Central	C57BL/J mouse	Mouse	Chronic restraint stress model	Chronic restraint stress model	Animal model	MS-based	Down
1253	Serotonin	HMDB0000259	C00780	5202	Study M191	CRS group vs. control group	Prefrontal cortex	Brain	Central	C57BL/J mouse	Mouse	Chronic restraint stress model	Chronic restraint stress model	Animal model	MS-based	Down
1254	Glutamate/GABA ratio	N/A	N/A	N/A	Study M193	cLH group vs. control group	Prefrontal cortex	Brain	Central	Sprague-Dawley rat	Rat	Learned helplessness model	Learned helplessness model	Animal model	NMR	Up
1255	Glutamate/GABA ratio	N/A	N/A	N/A	Study M193	cLH group vs. control group	Hippocampus	Brain	Central	Sprague-Dawley rat	Rat	Learned helplessness model	Learned helplessness model	Animal model	NMR	Up
1256	L-Glutamic acid	HMDB0000148	C00025	33032	Study M194	CFSS group vs. control group	Prefrontal cortex	Brain	Central	Wistar rat	Rat	Chronic forced swimming induced depression model	Other animal model	Animal model	NMR	Down
1257	L-Glutamine	HMDB0000641	C00064	5961	Study M194	CFSS group vs. control group	Prefrontal cortex	Brain	Central	Wistar rat	Rat	Chronic forced swimming induced depression model	Other animal model	Animal model	NMR	Down
1258	Glutamate and Glutamine	N/A	N/A	N/A	Study M194	CFSS group vs. control group	Prefrontal cortex	Brain	Central	Wistar rat	Rat	Chronic forced swimming induced depression model	Other animal model	Animal model	NMR	Down
1259	Taurine	HMDB0000251	C00245	1123	Study M194	CFSS group vs. control group	Prefrontal cortex	Brain	Central	Wistar rat	Rat	Chronic forced swimming induced depression model	Other animal model	Animal model	NMR	Down
1260	N-Acetyl-L-aspartic acid	HMDB0000812	C01042	65065	Study M195	male early life stress group vs. control group	Prefrontal cortex	Brain	Central	Sprague-Dawley rat	Rat	Maternal separation model	Other animal model	Animal model	NMR	Down
1261	L-Glutamine	HMDB0000641	C00064	5961	Study M195	male early life stress group vs. control group	Prefrontal cortex	Brain	Central	Sprague-Dawley rat	Rat	Maternal separation model	Other animal model	Animal model	NMR	Down
1262	N-Acetyl-L-aspartic acid	HMDB0000812	C01042	65065	Study M195	female early life stress group vs. control group	Prefrontal cortex	Brain	Central	Sprague-Dawley rat	Rat	Maternal separation model	Other animal model	Animal model	NMR	Down
1263	L-Glutamine	HMDB0000641	C00064	5961	Study M195	female early life stress group vs. control group	Prefrontal cortex	Brain	Central	Sprague-Dawley rat	Rat	Maternal separation model	Other animal model	Animal model	NMR	Down
1264	L-Glutamic acid	HMDB0000148	C00025	33032	Study M195	female early life stress group vs. control group	Prefrontal cortex	Brain	Central	Sprague-Dawley rat	Rat	Maternal separation model	Other animal model	Animal model	NMR	Down
1265	MG(0:0/20:4(5Z,8Z,11Z,14Z)/0:0)	HMDB0004666	C13856	5282280	Study M197	CUS group vs. control group	Hippocampus	Brain	Central	Long-Evans rat	Rat	Chronic mild stress model	Chronic mild stress model	Animal model	MS-based	Down
1266	MG(0:0/20:4(5Z,8Z,11Z,14Z)/0:0)	HMDB0004666	C13856	5282280	Study M198	CUS group vs. control group	Hypothalamus	Brain	Central	Long-Evans rat	Rat	Chronic mild stress model	Chronic mild stress model	Animal model	MS-based	Up
1267	MG(0:0/20:4(5Z,8Z,11Z,14Z)/0:0)	HMDB0004666	C13856	5282280	Study M198	CUS group vs. control group	Midbrain	Brain	Central	Long-Evans rat	Rat	Chronic mild stress model	Chronic mild stress model	Animal model	MS-based	Up
1268	Anandamide	HMDB0004080	C11695	5281969	Study M198	CUS group vs. control group	Plasma	Blood	Peripheral	Long-Evans rat	Rat	Chronic mild stress model	Chronic mild stress model	Animal model	MS-based	Up
1269	Anandamide	HMDB0004080	C11695	5281969	Study M198	CUS group vs. control group	Prefrontal cortex	Brain	Central	Long-Evans rat	Rat	Chronic mild stress model	Chronic mild stress model	Animal model	MS-based	Down
1270	Anandamide	HMDB0004080	C11695	5281969	Study M198	CUS group vs. control group	Hippocampus	Brain	Central	Long-Evans rat	Rat	Chronic mild stress model	Chronic mild stress model	Animal model	MS-based	Down
1271	Anandamide	HMDB0004080	C11695	5281969	Study M198	CUS group vs. control group	Hypothalamus	Brain	Central	Long-Evans rat	Rat	Chronic mild stress model	Chronic mild stress model	Animal model	MS-based	Down
1272	Anandamide	HMDB0004080	C11695	5281969	Study M198	CUS group vs. control group	Amygdala	Brain	Central	Long-Evans rat	Rat	Chronic mild stress model	Chronic mild stress model	Animal model	MS-based	Down
1273	Anandamide	HMDB0004080	C11695	5281969	Study M198	CUS group vs. control group	Midbrain	Brain	Central	Long-Evans rat	Rat	Chronic mild stress model	Chronic mild stress model	Animal model	MS-based	Down
1274	Anandamide	HMDB0004080	C11695	5281969	Study M198	CUS group vs. control group	Ventral striatum	Brain	Central	Long-Evans rat	Rat	Chronic mild stress model	Chronic mild stress model	Animal model	MS-based	Down
1275	Acetylcholine	HMDB0000895	C01996	187	Study M199	FSL group vs. FRL group	Frontal cortex	Brain	Central	Sprague-Dawley rat	Rat	Flinders sensitive line model	Other animal model	Animal model	MS-based	Up
1276	Acetylcholine	HMDB0000895	C01996	187	Study M199	FSL group vs. FRL group	Hippocampus	Brain	Central	Sprague-Dawley rat	Rat	Flinders sensitive line model	Other animal model	Animal model	MS-based	Down
1277	MG(0:0/20:4(5Z,8Z,11Z,14Z)/0:0)	HMDB0004666	C13856	5282280	Study M201	CUS group vs. control group	Hippocampus	Brain	Central	C57BL/6J mouse	Mouse	Chronic mild stress model	Chronic mild stress model	Animal model	MS-based	Down
1278	Glutamate/Glutamine ratio	N/A	N/A	N/A	Study M203	sciatic-operated group vs. control group	Prefrontal cortex	Brain	Central	CD-1 mouse	Mouse	Neuropathic pain induced depression model	Other animal model	Animal model	MS-based	Up
1279	Succinic acid	HMDB0000254	C00042	1110	Study M204	LPS group vs. control group	Hypothalamus	Brain	Central	CD-1 mouse	Mouse	Lipopolysaccharide induced depression model	Lipopolysaccharide induced depression model	Animal model	MS-based	Up
1280	Hydroxylamine	HMDB0003338	C00192	787	Study M204	LPS group vs. control group	Hypothalamus	Brain	Central	CD-1 mouse	Mouse	Lipopolysaccharide induced depression model	Lipopolysaccharide induced depression model	Animal model	MS-based	Up
1281	Adenosine monophosphate	HMDB0000045	C00020	6083	Study M204	LPS group vs. control group	Hypothalamus	Brain	Central	CD-1 mouse	Mouse	Lipopolysaccharide induced depression model	Lipopolysaccharide induced depression model	Animal model	MS-based	Up
1282	Vanillylmandelic acid	HMDB0000291	C05584	736172	Study M204	LPS group vs. control group	Hypothalamus	Brain	Central	CD-1 mouse	Mouse	Lipopolysaccharide induced depression model	Lipopolysaccharide induced depression model	Animal model	MS-based	Up
1283	Phytosphingosine	HMDB0004610	C12144	122121	Study M204	LPS group vs. control group	Hypothalamus	Brain	Central	CD-1 mouse	Mouse	Lipopolysaccharide induced depression model	Lipopolysaccharide induced depression model	Animal model	MS-based	Up
1284	L-Glutamine	HMDB0000641	C00064	5961	Study M204	LPS group vs. control group	Hypothalamus	Brain	Central	CD-1 mouse	Mouse	Lipopolysaccharide induced depression model	Lipopolysaccharide induced depression model	Animal model	MS-based	Up
1285	Urea	HMDB0000294	C00086	1176	Study M204	LPS group vs. control group	Hypothalamus	Brain	Central	CD-1 mouse	Mouse	Lipopolysaccharide induced depression model	Lipopolysaccharide induced depression model	Animal model	MS-based	Up
1286	N-Methylhydantoin	HMDB0003646	C02565	69217	Study M204	LPS group vs. control group	Hypothalamus	Brain	Central	CD-1 mouse	Mouse	Lipopolysaccharide induced depression model	Lipopolysaccharide induced depression model	Animal model	MS-based	Up
1287	myo-Inositol	HMDB0000211	C00137	892	Study M204	LPS group vs. control group	Hypothalamus	Brain	Central	CD-1 mouse	Mouse	Lipopolysaccharide induced depression model	Lipopolysaccharide induced depression model	Animal model	MS-based	Up
1288	L-Threonine	HMDB0000167	C00188	6288	Study M204	LPS group vs. control group	Hypothalamus	Brain	Central	CD-1 mouse	Mouse	Lipopolysaccharide induced depression model	Lipopolysaccharide induced depression model	Animal model	MS-based	Up
1289	L-Proline	HMDB0000162	C00148	145742	Study M204	LPS group vs. control group	Hypothalamus	Brain	Central	CD-1 mouse	Mouse	Lipopolysaccharide induced depression model	Lipopolysaccharide induced depression model	Animal model	MS-based	Down
1290	Niacinamide	HMDB0001406	C00153	936	Study M204	LPS group vs. control group	Hypothalamus	Brain	Central	CD-1 mouse	Mouse	Lipopolysaccharide induced depression model	Lipopolysaccharide induced depression model	Animal model	MS-based	Down
1291	L-Alanine	HMDB0000161	C00041	5950	Study M204	LPS group vs. control group	Hypothalamus	Brain	Central	CD-1 mouse	Mouse	Lipopolysaccharide induced depression model	Lipopolysaccharide induced depression model	Animal model	MS-based	Down
1292	Hypoxanthine	HMDB0000157	C00262	790	Study M204	LPS group vs. control group	Hypothalamus	Brain	Central	CD-1 mouse	Mouse	Lipopolysaccharide induced depression model	Lipopolysaccharide induced depression model	Animal model	MS-based	Down
1293	Gamma-Aminobutyric acid	HMDB0000112	C00334	119	Study M204	LPS group vs. control group	Hypothalamus	Brain	Central	CD-1 mouse	Mouse	Lipopolysaccharide induced depression model	Lipopolysaccharide induced depression model	Animal model	MS-based	Down
1294	L-Aspartic acid	HMDB0000191	C00049	5960	Study M204	LPS group vs. control group	Hypothalamus	Brain	Central	CD-1 mouse	Mouse	Lipopolysaccharide induced depression model	Lipopolysaccharide induced depression model	Animal model	MS-based	Down
1295	3-Aminoisobutanoic acid	HMDB0003911	C05145	64956	Study M204	LPS group vs. control group	Hypothalamus	Brain	Central	CD-1 mouse	Mouse	Lipopolysaccharide induced depression model	Lipopolysaccharide induced depression model	Animal model	MS-based	Down
1296	L-Tryptophan	HMDB0000929	C00078	6305	Study M204	LPS group vs. control group	Hypothalamus	Brain	Central	CD-1 mouse	Mouse	Lipopolysaccharide induced depression model	Lipopolysaccharide induced depression model	Animal model	MS-based	Down
1297	Guanosine	HMDB0000133	C00387	6802	Study M204	LPS group vs. control group	Hypothalamus	Brain	Central	CD-1 mouse	Mouse	Lipopolysaccharide induced depression model	Lipopolysaccharide induced depression model	Animal model	MS-based	Down
1298	L-Cysteine	HMDB0000574	C00097	5862	Study M204	LPS group vs. control group	Hypothalamus	Brain	Central	CD-1 mouse	Mouse	Lipopolysaccharide induced depression model	Lipopolysaccharide induced depression model	Animal model	MS-based	Down
1299	Inosine	HMDB0000195	C00294	6021	Study M204	LPS group vs. control group	Hypothalamus	Brain	Central	CD-1 mouse	Mouse	Lipopolysaccharide induced depression model	Lipopolysaccharide induced depression model	Animal model	MS-based	Down
1300	Pipecolic acid	HMDB0000070	C00408	849	Study M204	LPS group vs. control group	Hypothalamus	Brain	Central	CD-1 mouse	Mouse	Lipopolysaccharide induced depression model	Lipopolysaccharide induced depression model	Animal model	MS-based	Down
1301	L-Histidine	HMDB0000177	C00135	6274	Study M204	LPS group vs. control group	Hypothalamus	Brain	Central	CD-1 mouse	Mouse	Lipopolysaccharide induced depression model	Lipopolysaccharide induced depression model	Animal model	MS-based	Down
1302	p-Synephrine	HMDB0004826	C04548	7172	Study M204	LPS group vs. control group	Hypothalamus	Brain	Central	CD-1 mouse	Mouse	Lipopolysaccharide induced depression model	Lipopolysaccharide induced depression model	Animal model	MS-based	Down
1303	Epsilon-caprolactam	HMDB0062769	C06593	7768	Study M204	LPS group vs. control group	Hypothalamus	Brain	Central	CD-1 mouse	Mouse	Lipopolysaccharide induced depression model	Lipopolysaccharide induced depression model	Animal model	MS-based	Down
1304	L-Dopa	HMDB0000181	C00355	6047	Study M204	LPS group vs. control group	Hypothalamus	Brain	Central	CD-1 mouse	Mouse	Lipopolysaccharide induced depression model	Lipopolysaccharide induced depression model	Animal model	MS-based	Down
1305	Gentisic acid	HMDB0000152	C00628	3469	Study M204	LPS group vs. control group	Hypothalamus	Brain	Central	CD-1 mouse	Mouse	Lipopolysaccharide induced depression model	Lipopolysaccharide induced depression model	Animal model	MS-based	Down
1306	L-Glutamic acid	HMDB0000148	C00025	33032	Study M205	CUMS group vs. control group	Hippocampus	Brain	Central	Mouse	Mouse	Chronic mild stress model	Chronic mild stress model	Animal model	MS-based	Up
1307	Glutamate/Glutamine ratio	N/A	N/A	N/A	Study M205	CUMS group vs. control group	Hippocampus	Brain	Central	Mouse	Mouse	Chronic mild stress model	Chronic mild stress model	Animal model	MS-based	Up
1308	L-Glutamine	HMDB0000641	C00064	5961	Study M205	CUMS group vs. control group	Hippocampus	Brain	Central	Mouse	Mouse	Chronic mild stress model	Chronic mild stress model	Animal model	MS-based	Down
1309	Anandamide	HMDB0004080	C11695	5281969	Study M206	bulbectomized group vs. sham group	Nucleus accumbens	Brain	Central	Wistar rat	Rat	Olfactory bulbectomy induced depression model	Other animal model	Animal model	MS-based	Up
1310	MG(0:0/20:4(5Z,8Z,11Z,14Z)/0:0)	HMDB0004666	C13856	5282280	Study M206	bulbectomized group vs. sham group	Prefrontal cortex	Brain	Central	Wistar rat	Rat	Olfactory bulbectomy induced depression model	Other animal model	Animal model	MS-based	Up
1311	Anandamide	HMDB0004080	C11695	5281969	Study M206	WKY group vs. control group	Prefrontal cortex	Brain	Central	Wistar rat	Rat	Wistar Kyoto rat model	Other animal model	Animal model	MS-based	Up
1312	MG(0:0/20:4(5Z,8Z,11Z,14Z)/0:0)	HMDB0004666	C13856	5282280	Study M206	bulbectomized group vs. sham group	Nucleus accumbens	Brain	Central	Wistar rat	Rat	Olfactory bulbectomy induced depression model	Other animal model	Animal model	MS-based	Down
1313	Anandamide	HMDB0004080	C11695	5281969	Study M206	bulbectomized group vs. sham group	Prefrontal cortex	Brain	Central	Wistar rat	Rat	Olfactory bulbectomy induced depression model	Other animal model	Animal model	MS-based	Down
1314	Anandamide	HMDB0004080	C11695	5281969	Study M206	bulbectomized group vs. sham group	Hippocampus	Brain	Central	Wistar rat	Rat	Olfactory bulbectomy induced depression model	Other animal model	Animal model	MS-based	Down
1315	Anandamide	HMDB0004080	C11695	5281969	Study M206	bulbectomized group vs. sham group	Dorsal striatum	Brain	Central	Wistar rat	Rat	Olfactory bulbectomy induced depression model	Other animal model	Animal model	MS-based	Down
1316	MG(0:0/20:4(5Z,8Z,11Z,14Z)/0:0)	HMDB0004666	C13856	5282280	Study M206	WKY group vs. control group	Prefrontal cortex	Brain	Central	Wistar rat	Rat	Wistar Kyoto rat model	Other animal model	Animal model	MS-based	Down
1317	Anandamide	HMDB0004080	C11695	5281969	Study M206	WKY group vs. control group	Dorsal striatum	Brain	Central	Wistar rat	Rat	Wistar Kyoto rat model	Other animal model	Animal model	MS-based	Down
1318	D-Fructose	HMDB0000660	C02336	5984	Study M207	depressed group vs. control group	Serum	Blood	Peripheral	Kunming mouse	Mouse	Fecal microbiota transplantation induced depression model	Other animal model	Animal model	MS-based	Up
1319	Palmitic acid	HMDB0000220	C00249	985	Study M207	depressed group vs. control group	Serum	Blood	Peripheral	Kunming mouse	Mouse	Fecal microbiota transplantation induced depression model	Other animal model	Animal model	MS-based	Up
1320	L-Carnitine	HMDB0000062	C00318	2724480	Study M207	depressed group vs. control group	Serum	Blood	Peripheral	Kunming mouse	Mouse	Fecal microbiota transplantation induced depression model	Other animal model	Animal model	MS-based	Up
1321	Linoleic acid	HMDB0000673	C01595	5280450	Study M207	depressed group vs. control group	Serum	Blood	Peripheral	Kunming mouse	Mouse	Fecal microbiota transplantation induced depression model	Other animal model	Animal model	MS-based	Up
1322	Glycerol 3-phosphate	HMDB0000126	C00093	439162	Study M207	depressed group vs. control group	Serum	Blood	Peripheral	Kunming mouse	Mouse	Fecal microbiota transplantation induced depression model	Other animal model	Animal model	MS-based	Up
1323	PC(13:0)	N/A	C00157	N/A	Study M207	depressed group vs. control group	Serum	Blood	Peripheral	Kunming mouse	Mouse	Fecal microbiota transplantation induced depression model	Other animal model	Animal model	MS-based	Up
1324	Beta-Glycerophosphoric acid	HMDB0002520	C02979	2526	Study M207	depressed group vs. control group	Serum	Blood	Peripheral	Kunming mouse	Mouse	Fecal microbiota transplantation induced depression model	Other animal model	Animal model	MS-based	Up
1325	Oleic acid	HMDB0000207	C00712	445639	Study M207	depressed group vs. control group	Serum	Blood	Peripheral	Kunming mouse	Mouse	Fecal microbiota transplantation induced depression model	Other animal model	Animal model	MS-based	Up
1326	Alpha-D-Glucose	HMDB0003345	C00267	79025	Study M207	depressed group vs. control group	Hippocampus	Brain	Central	Kunming mouse	Mouse	Fecal microbiota transplantation induced depression model	Other animal model	Animal model	MS-based	Up
1327	D-Lactose	N/A	N/A	12302695	Study M207	depressed group vs. control group	Hippocampus	Brain	Central	Kunming mouse	Mouse	Fecal microbiota transplantation induced depression model	Other animal model	Animal model	MS-based	Up
1328	L-Malic acid	HMDB0000156	C00149	222656	Study M207	depressed group vs. control group	Hippocampus	Brain	Central	Kunming mouse	Mouse	Fecal microbiota transplantation induced depression model	Other animal model	Animal model	MS-based	Up
1329	L-Asparagine	HMDB0000168	C00152	6267	Study M207	depressed group vs. control group	Hippocampus	Brain	Central	Kunming mouse	Mouse	Fecal microbiota transplantation induced depression model	Other animal model	Animal model	MS-based	Up
1330	Linolenic Acid ethyl ester	N/A	N/A	N/A	Study M207	depressed group vs. control group	Hippocampus	Brain	Central	Kunming mouse	Mouse	Fecal microbiota transplantation induced depression model	Other animal model	Animal model	MS-based	Up
1331	Myristic acid	HMDB0000806	C06424	11005	Study M207	depressed group vs. control group	Hippocampus	Brain	Central	Kunming mouse	Mouse	Fecal microbiota transplantation induced depression model	Other animal model	Animal model	MS-based	Up
1332	Palmitic amide	HMDB0012273	N/A	69421	Study M207	depressed group vs. control group	Hippocampus	Brain	Central	Kunming mouse	Mouse	Fecal microbiota transplantation induced depression model	Other animal model	Animal model	MS-based	Up
1333	Phytosphingosine	HMDB0004610	C12144	122121	Study M207	depressed group vs. control group	Hippocampus	Brain	Central	Kunming mouse	Mouse	Fecal microbiota transplantation induced depression model	Other animal model	Animal model	MS-based	Up
1334	Methyl Ricinoleate	N/A	N/A	5354133	Study M207	depressed group vs. control group	Hippocampus	Brain	Central	Kunming mouse	Mouse	Fecal microbiota transplantation induced depression model	Other animal model	Animal model	MS-based	Up
1335	PGF2alpha Dimethyl Amide	N/A	N/A	5283075	Study M207	depressed group vs. control group	Hippocampus	Brain	Central	Kunming mouse	Mouse	Fecal microbiota transplantation induced depression model	Other animal model	Animal model	MS-based	Up
1336	Glycerol 1-hexadecanoate	HMDB0031074	N/A	14900	Study M207	depressed group vs. control group	Hippocampus	Brain	Central	Kunming mouse	Mouse	Fecal microbiota transplantation induced depression model	Other animal model	Animal model	MS-based	Up
1337	Dihydrotachysterol	HMDB0015203	C06957	5311071	Study M207	depressed group vs. control group	Hippocampus	Brain	Central	Kunming mouse	Mouse	Fecal microbiota transplantation induced depression model	Other animal model	Animal model	MS-based	Up
1338	Glucoheptonic Acid	N/A	N/A	25588	Study M207	depressed group vs. control group	Hippocampus	Brain	Central	Kunming mouse	Mouse	Fecal microbiota transplantation induced depression model	Other animal model	Animal model	MS-based	Up
1339	Glutathione	HMDB0000125	C00051	124886	Study M207	depressed group vs. control group	Serum	Blood	Peripheral	Kunming mouse	Mouse	Fecal microbiota transplantation induced depression model	Other animal model	Animal model	MS-based	Down
1340	Pyroglutamic acid	HMDB0000267	C01879	7405	Study M207	depressed group vs. control group	Serum	Blood	Peripheral	Kunming mouse	Mouse	Fecal microbiota transplantation induced depression model	Other animal model	Animal model	MS-based	Down
1341	L-Threonine	HMDB0000167	C00188	6288	Study M207	depressed group vs. control group	Serum	Blood	Peripheral	Kunming mouse	Mouse	Fecal microbiota transplantation induced depression model	Other animal model	Animal model	MS-based	Down
1342	Arachidonic acid	HMDB0001043	C00219	444899	Study M207	depressed group vs. control group	Serum	Blood	Peripheral	Kunming mouse	Mouse	Fecal microbiota transplantation induced depression model	Other animal model	Animal model	MS-based	Down
1343	Cholesterol	HMDB0000067	C00187	5997	Study M207	depressed group vs. control group	Serum	Blood	Peripheral	Kunming mouse	Mouse	Fecal microbiota transplantation induced depression model	Other animal model	Animal model	MS-based	Down
1344	Stearic acid	HMDB0000827	C01530	5281	Study M207	depressed group vs. control group	Serum	Blood	Peripheral	Kunming mouse	Mouse	Fecal microbiota transplantation induced depression model	Other animal model	Animal model	MS-based	Down
1345	Indolelactic acid	HMDB0000671	C02043	92904	Study M207	depressed group vs. control group	Serum	Blood	Peripheral	Kunming mouse	Mouse	Fecal microbiota transplantation induced depression model	Other animal model	Animal model	MS-based	Down
1346	15S-Hydroxy-9-oxo-methyl ester-prosta-5Z,10,13E-trien-1-oic acid	N/A	N/A	13520453	Study M207	depressed group vs. control group	Serum	Blood	Peripheral	Kunming mouse	Mouse	Fecal microbiota transplantation induced depression model	Other animal model	Animal model	MS-based	Down
1347	2-hydroxypalmitate	HMDB0062548	N/A	22485761	Study M207	depressed group vs. control group	Serum	Blood	Peripheral	Kunming mouse	Mouse	Fecal microbiota transplantation induced depression model	Other animal model	Animal model	MS-based	Down
1348	7-Hexadecenoic acid, methyl ester	HMDB0061858	N/A	14029831	Study M207	depressed group vs. control group	Serum	Blood	Peripheral	Kunming mouse	Mouse	Fecal microbiota transplantation induced depression model	Other animal model	Animal model	MS-based	Down
1349	17alpha-Hydroxyprogesterone acetate	N/A	N/A	941394	Study M207	depressed group vs. control group	Serum	Blood	Peripheral	Kunming mouse	Mouse	Fecal microbiota transplantation induced depression model	Other animal model	Animal model	MS-based	Down
1350	3,4-Dimethoxybenzoic acid	HMDB0059763	N/A	7121	Study M207	depressed group vs. control group	Serum	Blood	Peripheral	Kunming mouse	Mouse	Fecal microbiota transplantation induced depression model	Other animal model	Animal model	MS-based	Down
1351	Sebacic acid	HMDB0000792	C08277	5192	Study M207	depressed group vs. control group	Serum	Blood	Peripheral	Kunming mouse	Mouse	Fecal microbiota transplantation induced depression model	Other animal model	Animal model	MS-based	Down
1352	L-threonic Acid	HMDB0062620	C01620	5460407	Study M207	depressed group vs. control group	Serum	Blood	Peripheral	Kunming mouse	Mouse	Fecal microbiota transplantation induced depression model	Other animal model	Animal model	MS-based	Down
1353	N-Acetyl-L-aspartic acid	HMDB0000812	C01042	65065	Study M207	depressed group vs. control group	Hippocampus	Brain	Central	Kunming mouse	Mouse	Fecal microbiota transplantation induced depression model	Other animal model	Animal model	MS-based	Down
1354	Glycine	HMDB0000123	C00037	750	Study M207	depressed group vs. control group	Hippocampus	Brain	Central	Kunming mouse	Mouse	Fecal microbiota transplantation induced depression model	Other animal model	Animal model	MS-based	Down
1355	L-Phenylalanine	HMDB0000159	C00079	6140	Study M207	depressed group vs. control group	Hippocampus	Brain	Central	Kunming mouse	Mouse	Fecal microbiota transplantation induced depression model	Other animal model	Animal model	MS-based	Down
1356	L-Leucine	HMDB0000687	C00123	6106	Study M207	depressed group vs. control group	Hippocampus	Brain	Central	Kunming mouse	Mouse	Fecal microbiota transplantation induced depression model	Other animal model	Animal model	MS-based	Down
1357	3-Hydroxymethylglutaric acid	HMDB0000355	C03761	1662	Study M207	depressed group vs. control group	Hippocampus	Brain	Central	Kunming mouse	Mouse	Fecal microbiota transplantation induced depression model	Other animal model	Animal model	MS-based	Down
1358	N-Palmitoylsphingosine	HMDB0000790	N/A	2498	Study M207	depressed group vs. control group	Hippocampus	Brain	Central	Kunming mouse	Mouse	Fecal microbiota transplantation induced depression model	Other animal model	Animal model	MS-based	Down
1359	Guanosine diphosphate mannose	HMDB0001163	C00096	18396	Study M208	GCI model group vs. control group	Hippocampus	Brain	Central	ICR mouse	Mouse	Ischemia-reperfusion injury induced depression model	Other animal model	Animal model	MS-based	Up
1360	Inosinic acid	HMDB0000175	C00130	8582	Study M208	GCI model group vs. control group	Hippocampus	Brain	Central	ICR mouse	Mouse	Ischemia-reperfusion injury induced depression model	Other animal model	Animal model	MS-based	Up
1361	Tetradecanoylcarnitine	HMDB0005066	N/A	53477791	Study M208	GCI model group vs. control group	Hippocampus	Brain	Central	ICR mouse	Mouse	Ischemia-reperfusion injury induced depression model	Other animal model	Animal model	MS-based	Up
1362	Glycerophosphocholine	HMDB0000086	C00670	657272	Study M208	GCI model group vs. control group	Hippocampus	Brain	Central	ICR mouse	Mouse	Ischemia-reperfusion injury induced depression model	Other animal model	Animal model	MS-based	Up
1363	N-Acetylaspartylglutamic acid	HMDB0001067	C12270	5255	Study M208	GCI model group vs. control group	Hippocampus	Brain	Central	ICR mouse	Mouse	Ischemia-reperfusion injury induced depression model	Other animal model	Animal model	MS-based	Up
1364	Adenosine monophosphate	HMDB0000045	C00020	6083	Study M208	GCI model group vs. control group	Hippocampus	Brain	Central	ICR mouse	Mouse	Ischemia-reperfusion injury induced depression model	Other animal model	Animal model	MS-based	Up
1365	Adenylsuccinic acid	HMDB0000536	C03794	440122	Study M208	GCI model group vs. control group	Hippocampus	Brain	Central	ICR mouse	Mouse	Ischemia-reperfusion injury induced depression model	Other animal model	Animal model	MS-based	Up
1366	D-Arabinose 5-phosphate	HMDB0011734	C01112	188324	Study M208	GCI model group vs. control group	Hippocampus	Brain	Central	ICR mouse	Mouse	Ischemia-reperfusion injury induced depression model	Other animal model	Animal model	MS-based	Up
1367	O-Phosphoethanolamine	HMDB0000224	C00346	1015	Study M208	GCI model group vs. control group	Hippocampus	Brain	Central	ICR mouse	Mouse	Ischemia-reperfusion injury induced depression model	Other animal model	Animal model	MS-based	Up
1368	dGDP	HMDB0000960	C00361	439220	Study M208	GCI model group vs. control group	Hippocampus	Brain	Central	ICR mouse	Mouse	Ischemia-reperfusion injury induced depression model	Other animal model	Animal model	MS-based	Up
1369	Oxidized glutathione	HMDB0003337	C00127	975	Study M208	GCI model group vs. control group	Hippocampus	Brain	Central	ICR mouse	Mouse	Ischemia-reperfusion injury induced depression model	Other animal model	Animal model	MS-based	Up
1370	L-Palmitoylcarnitine	HMDB0000222	C02990	11953816	Study M208	GCI model group vs. control group	Hippocampus	Brain	Central	ICR mouse	Mouse	Ischemia-reperfusion injury induced depression model	Other animal model	Animal model	MS-based	Up
1371	Pyrophosphate	HMDB0000250	C00013	644102	Study M208	GCI model group vs. control group	Hippocampus	Brain	Central	ICR mouse	Mouse	Ischemia-reperfusion injury induced depression model	Other animal model	Animal model	MS-based	Up
1372	Uridine diphosphate-N-acetylglucosamine	HMDB0000290	C00043	445675	Study M208	GCI model group vs. control group	Hippocampus	Brain	Central	ICR mouse	Mouse	Ischemia-reperfusion injury induced depression model	Other animal model	Animal model	MS-based	Up
1373	L-Glutamine	HMDB0000641	C00064	5961	Study M208	GCI model group vs. control group	Hippocampus	Brain	Central	ICR mouse	Mouse	Ischemia-reperfusion injury induced depression model	Other animal model	Animal model	MS-based	Up
1374	Taurine	HMDB0000251	C00245	1123	Study M208	GCI model group vs. control group	Hippocampus	Brain	Central	ICR mouse	Mouse	Ischemia-reperfusion injury induced depression model	Other animal model	Animal model	MS-based	Up
1375	Creatine	HMDB0000064	C00300	586	Study M208	GCI model group vs. control group	Hippocampus	Brain	Central	ICR mouse	Mouse	Ischemia-reperfusion injury induced depression model	Other animal model	Animal model	MS-based	Up
1376	L-Malic acid	HMDB0000156	C00149	222656	Study M208	GCI model group vs. control group	Hippocampus	Brain	Central	ICR mouse	Mouse	Ischemia-reperfusion injury induced depression model	Other animal model	Animal model	MS-based	Up
1377	Palmitic amide	HMDB0012273	N/A	69421	Study M208	GCI model group vs. control group	Hippocampus	Brain	Central	ICR mouse	Mouse	Ischemia-reperfusion injury induced depression model	Other animal model	Animal model	MS-based	Up
1378	Maleic acid	HMDB0000176	C01384	444266	Study M208	GCI model group vs. control group	Hippocampus	Brain	Central	ICR mouse	Mouse	Ischemia-reperfusion injury induced depression model	Other animal model	Animal model	MS-based	Up
1379	L-Glutamic acid	HMDB0000148	C00025	33032	Study M208	GCI model group vs. control group	Hippocampus	Brain	Central	ICR mouse	Mouse	Ischemia-reperfusion injury induced depression model	Other animal model	Animal model	MS-based	Down
1380	Uridine	HMDB0000296	C00299	6029	Study M208	GCI model group vs. control group	Hippocampus	Brain	Central	ICR mouse	Mouse	Ischemia-reperfusion injury induced depression model	Other animal model	Animal model	MS-based	Down
1381	Phosphorylcholine	HMDB0001565	C00588	1014	Study M208	GCI model group vs. control group	Hippocampus	Brain	Central	ICR mouse	Mouse	Ischemia-reperfusion injury induced depression model	Other animal model	Animal model	MS-based	Down
1382	Arachidonic acid	HMDB0001043	C00219	444899	Study M208	GCI model group vs. control group	Hippocampus	Brain	Central	ICR mouse	Mouse	Ischemia-reperfusion injury induced depression model	Other animal model	Animal model	MS-based	Down
1383	L-Tyrosine	HMDB0000158	C00082	6057	Study M208	GCI model group vs. control group	Hippocampus	Brain	Central	ICR mouse	Mouse	Ischemia-reperfusion injury induced depression model	Other animal model	Animal model	MS-based	Down
1384	Inosine	HMDB0000195	C00294	6021	Study M208	GCI model group vs. control group	Hippocampus	Brain	Central	ICR mouse	Mouse	Ischemia-reperfusion injury induced depression model	Other animal model	Animal model	MS-based	Down
1385	L-Arginine	HMDB0000517	C00062	6322	Study M208	GCI model group vs. control group	Hippocampus	Brain	Central	ICR mouse	Mouse	Ischemia-reperfusion injury induced depression model	Other animal model	Animal model	MS-based	Down
1386	L-Phenylalanine	HMDB0000159	C00079	6140	Study M208	GCI model group vs. control group	Hippocampus	Brain	Central	ICR mouse	Mouse	Ischemia-reperfusion injury induced depression model	Other animal model	Animal model	MS-based	Down
1387	Niacinamide	HMDB0001406	C00153	936	Study M208	GCI model group vs. control group	Hippocampus	Brain	Central	ICR mouse	Mouse	Ischemia-reperfusion injury induced depression model	Other animal model	Animal model	MS-based	Down
1388	N-Acetyl-L-aspartic acid	HMDB0000812	C01042	65065	Study M208	GCI model group vs. control group	Hippocampus	Brain	Central	ICR mouse	Mouse	Ischemia-reperfusion injury induced depression model	Other animal model	Animal model	MS-based	Down
1389	L-Aspartic acid	HMDB0000191	C00049	5960	Study M208	GCI model group vs. control group	Hippocampus	Brain	Central	ICR mouse	Mouse	Ischemia-reperfusion injury induced depression model	Other animal model	Animal model	MS-based	Down
1390	L-Methionine	HMDB0000696	C00073	6137	Study M208	GCI model group vs. control group	Hippocampus	Brain	Central	ICR mouse	Mouse	Ischemia-reperfusion injury induced depression model	Other animal model	Animal model	MS-based	Down
1391	Xanthine	HMDB0000292	C00385	1188	Study M208	GCI model group vs. control group	Hippocampus	Brain	Central	ICR mouse	Mouse	Ischemia-reperfusion injury induced depression model	Other animal model	Animal model	MS-based	Down
1392	L-Tryptophan	HMDB0000929	C00078	6305	Study M208	GCI model group vs. control group	Hippocampus	Brain	Central	ICR mouse	Mouse	Ischemia-reperfusion injury induced depression model	Other animal model	Animal model	MS-based	Down
1393	Pyroglutamic acid	HMDB0000267	C01879	7405	Study M208	GCI model group vs. control group	Hippocampus	Brain	Central	ICR mouse	Mouse	Ischemia-reperfusion injury induced depression model	Other animal model	Animal model	MS-based	Down
1394	Pantothenic acid	HMDB0000210	C00864	988	Study M208	GCI model group vs. control group	Hippocampus	Brain	Central	ICR mouse	Mouse	Ischemia-reperfusion injury induced depression model	Other animal model	Animal model	MS-based	Down
1395	L-Valine	HMDB0000883	C00183	6287	Study M208	GCI model group vs. control group	Hippocampus	Brain	Central	ICR mouse	Mouse	Ischemia-reperfusion injury induced depression model	Other animal model	Animal model	MS-based	Down
1396	Palmitoylethanolamide	HMDB0002100	C16512	4671	Study M208	GCI model group vs. control group	Hippocampus	Brain	Central	ICR mouse	Mouse	Ischemia-reperfusion injury induced depression model	Other animal model	Animal model	MS-based	Down
1397	Oleoylethanolamide	HMDB0002088	N/A	5283454	Study M208	GCI model group vs. control group	Hippocampus	Brain	Central	ICR mouse	Mouse	Ischemia-reperfusion injury induced depression model	Other animal model	Animal model	MS-based	Down
1398	Hypoxanthine	HMDB0000157	C00262	790	Study M208	GCI model group vs. control group	Hippocampus	Brain	Central	ICR mouse	Mouse	Ischemia-reperfusion injury induced depression model	Other animal model	Animal model	MS-based	Down
1399	Oleic acid	HMDB0000207	C00712	445639	Study M208	GCI model group vs. control group	Hippocampus	Brain	Central	ICR mouse	Mouse	Ischemia-reperfusion injury induced depression model	Other animal model	Animal model	MS-based	Down
1400	L-Leucine	HMDB0000687	C00123	6106	Study M208	GCI model group vs. control group	Hippocampus	Brain	Central	ICR mouse	Mouse	Ischemia-reperfusion injury induced depression model	Other animal model	Animal model	MS-based	Down
1401	Citric acid	HMDB0000094	C00158	311	Study M208	GCI model group vs. control group	Hippocampus	Brain	Central	ICR mouse	Mouse	Ischemia-reperfusion injury induced depression model	Other animal model	Animal model	MS-based	Down
1402	Cytidine	HMDB0000089	C00475	6175	Study M208	GCI model group vs. control group	Hippocampus	Brain	Central	ICR mouse	Mouse	Ischemia-reperfusion injury induced depression model	Other animal model	Animal model	MS-based	Down
1403	N-Methylhydantoin	HMDB0003646	C02565	69217	Study M209	CUMS group vs. control group	Hippocampus	Brain	Central	Sprague-Dawley rat	Rat	Chronic mild stress model	Chronic mild stress model	Animal model	MS-based	Up
1404	L-Cysteine	HMDB0000574	C00097	5862	Study M209	CUMS group vs. control group	Hippocampus	Brain	Central	Sprague-Dawley rat	Rat	Chronic mild stress model	Chronic mild stress model	Animal model	MS-based	Up
1405	Glycerol	HMDB0000131	C00116	753	Study M209	CUMS group vs. control group	Hippocampus	Brain	Central	Sprague-Dawley rat	Rat	Chronic mild stress model	Chronic mild stress model	Animal model	MS-based	Up
1406	Ethanolamine	HMDB0000149	C00189	700	Study M209	CUMS group vs. control group	Hippocampus	Brain	Central	Sprague-Dawley rat	Rat	Chronic mild stress model	Chronic mild stress model	Animal model	MS-based	Up
1407	Methyl palmitoleate	N/A	N/A	643801	Study M209	CUMS group vs. control group	Hippocampus	Brain	Central	Sprague-Dawley rat	Rat	Chronic mild stress model	Chronic mild stress model	Animal model	MS-based	Up
1408	Ascorbic acid	HMDB0000044	C00072	54670067	Study M209	CUMS group vs. control group	Hippocampus	Brain	Central	Sprague-Dawley rat	Rat	Chronic mild stress model	Chronic mild stress model	Animal model	MS-based	Up
1409	Succinic acid	HMDB0000254	C00042	1110	Study M209	CUMS group vs. control group	Hippocampus	Brain	Central	Sprague-Dawley rat	Rat	Chronic mild stress model	Chronic mild stress model	Animal model	MS-based	Up
1410	Phosphate	HMDB0001429	C00009	1061	Study M209	CUMS group vs. control group	Hippocampus	Brain	Central	Sprague-Dawley rat	Rat	Chronic mild stress model	Chronic mild stress model	Animal model	MS-based	Up
1411	Lipoamide	HMDB0000962	C00248	863	Study M209	CUMS group vs. control group	Hippocampus	Brain	Central	Sprague-Dawley rat	Rat	Chronic mild stress model	Chronic mild stress model	Animal model	MS-based	Up
1412	Aminooxyacetic acid	N/A	N/A	286	Study M209	CUMS group vs. control group	Hippocampus	Brain	Central	Sprague-Dawley rat	Rat	Chronic mild stress model	Chronic mild stress model	Animal model	MS-based	Up
1413	2-Phenylacetamide	HMDB0010715	C02505	7680	Study M209	CUMS group vs. control group	Hippocampus	Brain	Central	Sprague-Dawley rat	Rat	Chronic mild stress model	Chronic mild stress model	Animal model	MS-based	Up
1414	Creatine	HMDB0000064	C00300	586	Study M209	CUMS group vs. control group	Hippocampus	Brain	Central	Sprague-Dawley rat	Rat	Chronic mild stress model	Chronic mild stress model	Animal model	MS-based	Down
1415	Pyroglutamic acid	HMDB0000267	C01879	7405	Study M209	CUMS group vs. control group	Hippocampus	Brain	Central	Sprague-Dawley rat	Rat	Chronic mild stress model	Chronic mild stress model	Animal model	MS-based	Down
1416	L-Asparagine	HMDB0000168	C00152	6267	Study M209	CUMS group vs. control group	Hippocampus	Brain	Central	Sprague-Dawley rat	Rat	Chronic mild stress model	Chronic mild stress model	Animal model	MS-based	Down
1417	L-Glutamine	HMDB0000641	C00064	5961	Study M209	CUMS group vs. control group	Hippocampus	Brain	Central	Sprague-Dawley rat	Rat	Chronic mild stress model	Chronic mild stress model	Animal model	MS-based	Down
1418	L-Glutamic acid	HMDB0000148	C00025	33032	Study M209	CUMS group vs. control group	Hippocampus	Brain	Central	Sprague-Dawley rat	Rat	Chronic mild stress model	Chronic mild stress model	Animal model	MS-based	Down
1419	L-Allothreonine	HMDB0004041	C05519	99289	Study M209	CUMS group vs. control group	Hippocampus	Brain	Central	Sprague-Dawley rat	Rat	Chronic mild stress model	Chronic mild stress model	Animal model	MS-based	Down
1420	N-Acetyl-L-aspartic acid	HMDB0000812	C01042	65065	Study M209	CUMS group vs. control group	Hippocampus	Brain	Central	Sprague-Dawley rat	Rat	Chronic mild stress model	Chronic mild stress model	Animal model	MS-based	Down
1421	Taurine	HMDB0000251	C00245	1123	Study M209	CUMS group vs. control group	Hippocampus	Brain	Central	Sprague-Dawley rat	Rat	Chronic mild stress model	Chronic mild stress model	Animal model	MS-based	Down
1422	myo-Inositol	HMDB0000211	C00137	892	Study M209	CUMS group vs. control group	Hippocampus	Brain	Central	Sprague-Dawley rat	Rat	Chronic mild stress model	Chronic mild stress model	Animal model	MS-based	Down
1423	Cholesterol	HMDB0000067	C00187	5997	Study M209	CUMS group vs. control group	Hippocampus	Brain	Central	Sprague-Dawley rat	Rat	Chronic mild stress model	Chronic mild stress model	Animal model	MS-based	Down
1424	O-Phosphoethanolamine	HMDB0000224	C00346	1015	Study M209	CUMS group vs. control group	Hippocampus	Brain	Central	Sprague-Dawley rat	Rat	Chronic mild stress model	Chronic mild stress model	Animal model	MS-based	Down
1425	Hexadecane	HMDB0033792	C14499	11006	Study M209	CUMS group vs. control group	Hippocampus	Brain	Central	Sprague-Dawley rat	Rat	Chronic mild stress model	Chronic mild stress model	Animal model	MS-based	Down
1426	Arachidonic acid	HMDB0001043	C00219	444899	Study M209	CUMS group vs. control group	Hippocampus	Brain	Central	Sprague-Dawley rat	Rat	Chronic mild stress model	Chronic mild stress model	Animal model	MS-based	Down
1427	2-Palmitoylglycerol	N/A	N/A	123409	Study M209	CUMS group vs. control group	Hippocampus	Brain	Central	Sprague-Dawley rat	Rat	Chronic mild stress model	Chronic mild stress model	Animal model	MS-based	Down
1428	L-Lactic acid	HMDB0000190	C00186	107689	Study M209	CUMS group vs. control group	Hippocampus	Brain	Central	Sprague-Dawley rat	Rat	Chronic mild stress model	Chronic mild stress model	Animal model	MS-based	Down
1429	3-Phosphoglyceric acid	HMDB0000807	C00597	724	Study M209	CUMS group vs. control group	Hippocampus	Brain	Central	Sprague-Dawley rat	Rat	Chronic mild stress model	Chronic mild stress model	Animal model	MS-based	Down
1430	Fosfomycin	HMDB0014966	C06454	446987	Study M209	CUMS group vs. control group	Hippocampus	Brain	Central	Sprague-Dawley rat	Rat	Chronic mild stress model	Chronic mild stress model	Animal model	MS-based	Down
1431	4-Ethylamino-6-isopropylamino-1,3,5-triazin-2-ol	HMDB0062766	C06552	16553	Study M209	CUMS group vs. control group	Hippocampus	Brain	Central	Sprague-Dawley rat	Rat	Chronic mild stress model	Chronic mild stress model	Animal model	MS-based	Down
1432	Oxamate	N/A	C01444	4622	Study M209	CUMS group vs. control group	Hippocampus	Brain	Central	Sprague-Dawley rat	Rat	Chronic mild stress model	Chronic mild stress model	Animal model	MS-based	Down
1433	LysoPC(18:2(9Z,12Z))	HMDB0010386	C04230	11005824	Study M210	CUMS group vs. control group	Serum	Blood	Peripheral	Sprague-Dawley rat	Rat	Chronic mild stress model	Chronic mild stress model	Animal model	MS-based	Up
1434	LysoPC(15:0)	HMDB0010381	C04230	24779458	Study M210	CUMS group vs. control group	Serum	Blood	Peripheral	Sprague-Dawley rat	Rat	Chronic mild stress model	Chronic mild stress model	Animal model	MS-based	Up
1435	LysoPC(18:3(6Z,9Z,12Z))	HMDB0010387	C04230	52924045	Study M210	CUMS group vs. control group	Serum	Blood	Peripheral	Sprague-Dawley rat	Rat	Chronic mild stress model	Chronic mild stress model	Animal model	MS-based	Up
1436	LysoPE(0:0/20:2(11Z,14Z))	HMDB0011483	N/A	53480932	Study M210	CUMS group vs. control group	Serum	Blood	Peripheral	Sprague-Dawley rat	Rat	Chronic mild stress model	Chronic mild stress model	Animal model	MS-based	Up
1437	1-Stearoylglycerophosphoserine	HMDB0061698	N/A	N/A	Study M210	CUMS group vs. control group	Serum	Blood	Peripheral	Sprague-Dawley rat	Rat	Chronic mild stress model	Chronic mild stress model	Animal model	MS-based	Up
1438	Deoxycholic acid 3-glucuronide	HMDB0002596	C03033	53477755	Study M210	CUMS group vs. control group	Serum	Blood	Peripheral	Sprague-Dawley rat	Rat	Chronic mild stress model	Chronic mild stress model	Animal model	MS-based	Up
1439	LysoPC(O-18:0)	HMDB0011149	C04230	2733532	Study M210	CUMS group vs. control group	Serum	Blood	Peripheral	Sprague-Dawley rat	Rat	Chronic mild stress model	Chronic mild stress model	Animal model	MS-based	Up
1440	LysoPE(0:0/22:1(13Z))	HMDB0011491	N/A	53480940	Study M210	CUMS group vs. control group	Serum	Blood	Peripheral	Sprague-Dawley rat	Rat	Chronic mild stress model	Chronic mild stress model	Animal model	MS-based	Down
1441	PC(18:3(9Z,12Z,15Z)/20:1(11Z))	HMDB0008209	C00157	52922857	Study M210	CUMS group vs. control group	Serum	Blood	Peripheral	Sprague-Dawley rat	Rat	Chronic mild stress model	Chronic mild stress model	Animal model	MS-based	Down
1442	Ganglioside GD3 (d18:0/22:0)	HMDB0011863	N/A	53481139	Study M210	CUMS group vs. control group	Serum	Blood	Peripheral	Sprague-Dawley rat	Rat	Chronic mild stress model	Chronic mild stress model	Animal model	MS-based	Down
1443	LysoPC(20:4(5Z,8Z,11Z,14Z))	HMDB0010395	C04230	24779476	Study M210	CUMS group vs. control group	Serum	Blood	Peripheral	Sprague-Dawley rat	Rat	Chronic mild stress model	Chronic mild stress model	Animal model	MS-based	Down
1444	Gamma-Aminobutyric acid	HMDB0000112	C00334	119	Study M353	CUS group vs. control group	Anterior cingulate cortex	Brain	Central	Sprague-Dawley rat	Rat	Chronic mild stress model	Chronic mild stress model	Animal model	NMR	Up
1445	L-Kynurenine	HMDB0000684	C00328	161166	Study M450	CUMS group vs. control group	Plasma	Blood	Peripheral	Sprague-Dawley rat	Rat	Chronic mild stress model	Chronic mild stress model	Animal model	MS-based	Down
1446	Quinolinic acid	HMDB0000232	C03722	1066	Study M450	CUMS group vs. control group	Plasma	Blood	Peripheral	Sprague-Dawley rat	Rat	Chronic mild stress model	Chronic mild stress model	Animal model	MS-based	Down
1447	L-Serine	HMDB0000187	C00065	5951	Study M454	vascular depression model group vs. control group	Hippocampus	Brain	Central	ICR mouse	Mouse	Vascular depression model	Other animal model	Animal model	MS-based	Down
1448	L-Proline	HMDB0000162	C00148	145742	Study M454	vascular depression model group vs. control group	Hippocampus	Brain	Central	ICR mouse	Mouse	Vascular depression model	Other animal model	Animal model	MS-based	Down
1449	L-Threonine	HMDB0000167	C00188	6288	Study M454	vascular depression model group vs. control group	Hippocampus	Brain	Central	ICR mouse	Mouse	Vascular depression model	Other animal model	Animal model	MS-based	Down
1450	L-Valine	HMDB0000883	C00183	6287	Study M454	vascular depression model group vs. control group	Hippocampus	Brain	Central	ICR mouse	Mouse	Vascular depression model	Other animal model	Animal model	MS-based	Down
1451	Niacinamide	HMDB0001406	C00153	936	Study M454	vascular depression model group vs. control group	Hippocampus	Brain	Central	ICR mouse	Mouse	Vascular depression model	Other animal model	Animal model	MS-based	Down
1452	Taurine	HMDB0000251	C00245	1123	Study M454	vascular depression model group vs. control group	Hippocampus	Brain	Central	ICR mouse	Mouse	Vascular depression model	Other animal model	Animal model	MS-based	Down
1453	Pyroglutamic acid	HMDB0000267	C01879	7405	Study M454	vascular depression model group vs. control group	Hippocampus	Brain	Central	ICR mouse	Mouse	Vascular depression model	Other animal model	Animal model	MS-based	Down
1454	L-Aspartic acid	HMDB0000191	C00049	5960	Study M454	vascular depression model group vs. control group	Hippocampus	Brain	Central	ICR mouse	Mouse	Vascular depression model	Other animal model	Animal model	MS-based	Down
1455	Creatine	HMDB0000064	C00300	586	Study M454	vascular depression model group vs. control group	Hippocampus	Brain	Central	ICR mouse	Mouse	Vascular depression model	Other animal model	Animal model	MS-based	Down
1456	L-Leucine	HMDB0000687	C00123	6106	Study M454	vascular depression model group vs. control group	Hippocampus	Brain	Central	ICR mouse	Mouse	Vascular depression model	Other animal model	Animal model	MS-based	Down
1457	Hypoxanthine	HMDB0000157	C00262	790	Study M454	vascular depression model group vs. control group	Hippocampus	Brain	Central	ICR mouse	Mouse	Vascular depression model	Other animal model	Animal model	MS-based	Down
1458	2-Phenylacetamide	HMDB0010715	C02505	7680	Study M454	vascular depression model group vs. control group	Hippocampus	Brain	Central	ICR mouse	Mouse	Vascular depression model	Other animal model	Animal model	MS-based	Down
1459	L-Glutamic acid	HMDB0000148	C00025	33032	Study M454	vascular depression model group vs. control group	Hippocampus	Brain	Central	ICR mouse	Mouse	Vascular depression model	Other animal model	Animal model	MS-based	Down
1460	Cinnamic acid	HMDB0000567	C10438	5372954	Study M454	vascular depression model group vs. control group	Hippocampus	Brain	Central	ICR mouse	Mouse	Vascular depression model	Other animal model	Animal model	MS-based	Down
1461	Xanthine	HMDB0000292	C00385	1188	Study M454	vascular depression model group vs. control group	Hippocampus	Brain	Central	ICR mouse	Mouse	Vascular depression model	Other animal model	Animal model	MS-based	Down
1462	L-Histidine	HMDB0000177	C00135	6274	Study M454	vascular depression model group vs. control group	Hippocampus	Brain	Central	ICR mouse	Mouse	Vascular depression model	Other animal model	Animal model	MS-based	Down
1463	L-Carnitine	HMDB0000062	C00318	2724480	Study M454	vascular depression model group vs. control group	Hippocampus	Brain	Central	ICR mouse	Mouse	Vascular depression model	Other animal model	Animal model	MS-based	Down
1464	L-Phenylalanine	HMDB0000159	C00079	6140	Study M454	vascular depression model group vs. control group	Hippocampus	Brain	Central	ICR mouse	Mouse	Vascular depression model	Other animal model	Animal model	MS-based	Down
1465	Indoleacrylic acid	HMDB0000734	N/A	15030923	Study M454	vascular depression model group vs. control group	Hippocampus	Brain	Central	ICR mouse	Mouse	Vascular depression model	Other animal model	Animal model	MS-based	Down
1466	Phenylpyruvic acid	HMDB0000205	C00166	997	Study M454	vascular depression model group vs. control group	Hippocampus	Brain	Central	ICR mouse	Mouse	Vascular depression model	Other animal model	Animal model	MS-based	Down
1467	L-Arginine	HMDB0000517	C00062	6322	Study M454	vascular depression model group vs. control group	Hippocampus	Brain	Central	ICR mouse	Mouse	Vascular depression model	Other animal model	Animal model	MS-based	Down
1468	Pyrophosphate	HMDB0000250	C00013	644102	Study M454	vascular depression model group vs. control group	Hippocampus	Brain	Central	ICR mouse	Mouse	Vascular depression model	Other animal model	Animal model	MS-based	Down
1469	Hippuric acid	HMDB0000714	C01586	464	Study M454	vascular depression model group vs. control group	Hippocampus	Brain	Central	ICR mouse	Mouse	Vascular depression model	Other animal model	Animal model	MS-based	Down
1470	L-Tyrosine	HMDB0000158	C00082	6057	Study M454	vascular depression model group vs. control group	Hippocampus	Brain	Central	ICR mouse	Mouse	Vascular depression model	Other animal model	Animal model	MS-based	Down
1471	4-Pyridoxic acid	HMDB0000017	C00847	6723	Study M454	vascular depression model group vs. control group	Hippocampus	Brain	Central	ICR mouse	Mouse	Vascular depression model	Other animal model	Animal model	MS-based	Down
1472	Citric acid	HMDB0000094	C00158	311	Study M454	vascular depression model group vs. control group	Hippocampus	Brain	Central	ICR mouse	Mouse	Vascular depression model	Other animal model	Animal model	MS-based	Down
1473	L-Tryptophan	HMDB0000929	C00078	6305	Study M454	vascular depression model group vs. control group	Hippocampus	Brain	Central	ICR mouse	Mouse	Vascular depression model	Other animal model	Animal model	MS-based	Down
1474	Pantothenic acid	HMDB0000210	C00864	988	Study M454	vascular depression model group vs. control group	Hippocampus	Brain	Central	ICR mouse	Mouse	Vascular depression model	Other animal model	Animal model	MS-based	Down
1475	D-Ribulose 5-phosphate	HMDB0000618	C00199	439184	Study M454	vascular depression model group vs. control group	Hippocampus	Brain	Central	ICR mouse	Mouse	Vascular depression model	Other animal model	Animal model	MS-based	Down
1476	Homocarnosine	HMDB0000745	C00884	10243361	Study M454	vascular depression model group vs. control group	Hippocampus	Brain	Central	ICR mouse	Mouse	Vascular depression model	Other animal model	Animal model	MS-based	Down
1477	Uridine	HMDB0000296	C00299	6029	Study M454	vascular depression model group vs. control group	Hippocampus	Brain	Central	ICR mouse	Mouse	Vascular depression model	Other animal model	Animal model	MS-based	Down
1478	Inosine	HMDB0000195	C00294	6021	Study M454	vascular depression model group vs. control group	Hippocampus	Brain	Central	ICR mouse	Mouse	Vascular depression model	Other animal model	Animal model	MS-based	Down
1479	Sphingosine	HMDB0000252	C00319	5353955	Study M454	vascular depression model group vs. control group	Hippocampus	Brain	Central	ICR mouse	Mouse	Vascular depression model	Other animal model	Animal model	MS-based	Down
1480	Oleoylethanolamide	HMDB0002088	N/A	5283454	Study M454	vascular depression model group vs. control group	Hippocampus	Brain	Central	ICR mouse	Mouse	Vascular depression model	Other animal model	Animal model	MS-based	Down
1481	L-Palmitoylcarnitine	HMDB0000222	C02990	11953816	Study M454	vascular depression model group vs. control group	Hippocampus	Brain	Central	ICR mouse	Mouse	Vascular depression model	Other animal model	Animal model	MS-based	Down
1482	Elaidic carnitine	HMDB0006464	N/A	53477837	Study M454	vascular depression model group vs. control group	Hippocampus	Brain	Central	ICR mouse	Mouse	Vascular depression model	Other animal model	Animal model	MS-based	Down
1483	Stearoylcarnitine	HMDB0000848	N/A	52922056	Study M454	vascular depression model group vs. control group	Hippocampus	Brain	Central	ICR mouse	Mouse	Vascular depression model	Other animal model	Animal model	MS-based	Down
1484	LysoPE(0:0/16:0)	HMDB0011473	N/A	53480922	Study M454	vascular depression model group vs. control group	Hippocampus	Brain	Central	ICR mouse	Mouse	Vascular depression model	Other animal model	Animal model	MS-based	Down
1485	Indole-3-propionic acid	HMDB0002302	N/A	3744	Study M457	CUMS group vs. control group	Serum	Blood	Peripheral	Sprague-Dawley rat	Rat	Chronic mild stress model	Chronic mild stress model	Animal model	MS-based	Up
1486	LysoPC(16:0)	HMDB0010382	C04230	460602	Study M457	CUMS group vs. control group	Serum	Blood	Peripheral	Sprague-Dawley rat	Rat	Chronic mild stress model	Chronic mild stress model	Animal model	MS-based	Up
1487	LysoPC(18:0)	HMDB0010384	C04230	497299	Study M457	CUMS group vs. control group	Serum	Blood	Peripheral	Sprague-Dawley rat	Rat	Chronic mild stress model	Chronic mild stress model	Animal model	MS-based	Up
1488	LysoPC(22:5(4Z,7Z,10Z,13Z,16Z))	HMDB0010402	C04230	53480473	Study M457	CUMS group vs. control group	Serum	Blood	Peripheral	Sprague-Dawley rat	Rat	Chronic mild stress model	Chronic mild stress model	Animal model	MS-based	Up
1489	LysoPC(20:3(5Z,8Z,11Z))	HMDB0010393	C04230	53480467	Study M457	CUMS group vs. control group	Serum	Blood	Peripheral	Sprague-Dawley rat	Rat	Chronic mild stress model	Chronic mild stress model	Animal model	MS-based	Up
1490	LysoPC(15:0)	HMDB0010381	C04230	24779458	Study M457	CUMS group vs. control group	Serum	Blood	Peripheral	Sprague-Dawley rat	Rat	Chronic mild stress model	Chronic mild stress model	Animal model	MS-based	Up
1491	LysoPE(0:0/18:1(9Z))	HMDB0011476	N/A	53480925	Study M457	CUMS group vs. control group	Serum	Blood	Peripheral	Sprague-Dawley rat	Rat	Chronic mild stress model	Chronic mild stress model	Animal model	MS-based	Up
1492	3-O-Sulfogalactosylceramide (d18:1/22:0)	HMDB0012316	C06125	24779582	Study M457	CUMS group vs. control group	Serum	Blood	Peripheral	Sprague-Dawley rat	Rat	Chronic mild stress model	Chronic mild stress model	Animal model	MS-based	Up
1493	Sphinganine	HMDB0000269	C00836	91486	Study M457	CUMS group vs. control group	Serum	Blood	Peripheral	Sprague-Dawley rat	Rat	Chronic mild stress model	Chronic mild stress model	Animal model	MS-based	Up
1494	Cer(d18:0/16:0)	HMDB0011760	N/A	5283572	Study M457	CUMS group vs. control group	Serum	Blood	Peripheral	Sprague-Dawley rat	Rat	Chronic mild stress model	Chronic mild stress model	Animal model	MS-based	Up
1495	Cer(d18:0/18:0)	HMDB0011761	N/A	5283573	Study M457	CUMS group vs. control group	Serum	Blood	Peripheral	Sprague-Dawley rat	Rat	Chronic mild stress model	Chronic mild stress model	Animal model	MS-based	Up
1496	13-HODE	HMDB0004667	C14762	6443013	Study M457	CUMS group vs. control group	Serum	Blood	Peripheral	Sprague-Dawley rat	Rat	Chronic mild stress model	Chronic mild stress model	Animal model	MS-based	Up
1497	10Z-Heptadecenoic acid	HMDB0060038	N/A	5312435	Study M457	CUMS group vs. control group	Serum	Blood	Peripheral	Sprague-Dawley rat	Rat	Chronic mild stress model	Chronic mild stress model	Animal model	MS-based	Up
1498	N-Heptanoylglycine	HMDB0013010	N/A	10932172	Study M457	CUMS group vs. control group	Serum	Blood	Peripheral	Sprague-Dawley rat	Rat	Chronic mild stress model	Chronic mild stress model	Animal model	MS-based	Up
1499	L-Palmitoylcarnitine	HMDB0000222	C02990	11953816	Study M457	CUMS group vs. control group	Serum	Blood	Peripheral	Sprague-Dawley rat	Rat	Chronic mild stress model	Chronic mild stress model	Animal model	MS-based	Up
1500	4-Acetamidobutanoic acid	HMDB0003681	C02946	18189	Study M457	CUMS group vs. control group	Serum	Blood	Peripheral	Sprague-Dawley rat	Rat	Chronic mild stress model	Chronic mild stress model	Animal model	MS-based	Down
1501	Glucose or Galactose	N/A	N/A	N/A	Study M457	CUMS group vs. control group	Serum	Blood	Peripheral	Sprague-Dawley rat	Rat	Chronic mild stress model	Chronic mild stress model	Animal model	MS-based	Down
1502	L-Leucine	HMDB0000687	C00123	6106	Study M457	CUMS group vs. control group	Serum	Blood	Peripheral	Sprague-Dawley rat	Rat	Chronic mild stress model	Chronic mild stress model	Animal model	MS-based	Down
1503	L-Isoleucine	HMDB0000172	C00407	6306	Study M457	CUMS group vs. control group	Serum	Blood	Peripheral	Sprague-Dawley rat	Rat	Chronic mild stress model	Chronic mild stress model	Animal model	MS-based	Down
1504	L-Valine	HMDB0000883	C00183	6287	Study M457	CUMS group vs. control group	Serum	Blood	Peripheral	Sprague-Dawley rat	Rat	Chronic mild stress model	Chronic mild stress model	Animal model	MS-based	Down
1505	L-Tryptophan	HMDB0000929	C00078	6305	Study M457	CUMS group vs. control group	Serum	Blood	Peripheral	Sprague-Dawley rat	Rat	Chronic mild stress model	Chronic mild stress model	Animal model	MS-based	Down
1506	L-Glutamic acid	HMDB0000148	C00025	33032	Study M457	CUMS group vs. control group	Serum	Blood	Peripheral	Sprague-Dawley rat	Rat	Chronic mild stress model	Chronic mild stress model	Animal model	MS-based	Down
1507	Octadecenoylcarnitine	HMDB0094687	N/A	87076413	Study M457	CUMS group vs. control group	Serum	Blood	Peripheral	Sprague-Dawley rat	Rat	Chronic mild stress model	Chronic mild stress model	Animal model	MS-based	Down
1508	L-Lactic acid	HMDB0000190	C00186	107689	Study M473	high-fat diet group vs. control group	Prefrontal cortex	Brain	Central	C57BL/6J mouse	Mouse	High-fat diet induced depression group	Other animal model	Animal model	NMR	Up
1509	Glycerophosphocholine	HMDB0000086	C00670	657272	Study M473	high-fat diet group vs. control group	Prefrontal cortex	Brain	Central	C57BL/6J mouse	Mouse	High-fat diet induced depression group	Other animal model	Animal model	NMR	Up
1510	L-Alanine	HMDB0000161	C00041	5950	Study M473	high-fat diet group vs. control group	Prefrontal cortex	Brain	Central	C57BL/6J mouse	Mouse	High-fat diet induced depression group	Other animal model	Animal model	NMR	Up
1511	Creatine and phosphocreatine	N/A	N/A	N/A	Study M473	high-fat diet group vs. control group	Prefrontal cortex	Brain	Central	C57BL/6J mouse	Mouse	High-fat diet induced depression group	Other animal model	Animal model	NMR	Up
1512	Taurine	HMDB0000251	C00245	1123	Study M473	high-fat diet group vs. control group	Prefrontal cortex	Brain	Central	C57BL/6J mouse	Mouse	High-fat diet induced depression group	Other animal model	Animal model	NMR	Up
1513	myo-Inositol	HMDB0000211	C00137	892	Study M473	high-fat diet group vs. control group	Prefrontal cortex	Brain	Central	C57BL/6J mouse	Mouse	High-fat diet induced depression group	Other animal model	Animal model	NMR	Up
1514	L-Lactic acid	HMDB0000190	C00186	107689	Study M473	high-fat diet group vs. control group	Striatum	Brain	Central	C57BL/6J mouse	Mouse	High-fat diet induced depression group	Other animal model	Animal model	NMR	Up
1515	myo-Inositol	HMDB0000211	C00137	892	Study M473	high-fat diet group vs. control group	Striatum	Brain	Central	C57BL/6J mouse	Mouse	High-fat diet induced depression group	Other animal model	Animal model	NMR	Up
1516	Gamma-Aminobutyric acid	HMDB0000112	C00334	119	Study M473	high-fat diet group vs. control group	Prefrontal cortex	Brain	Central	C57BL/6J mouse	Mouse	High-fat diet induced depression group	Other animal model	Animal model	NMR	Down
1517	Choline	HMDB0000097	C00114	305	Study M473	high-fat diet group vs. control group	Prefrontal cortex	Brain	Central	C57BL/6J mouse	Mouse	High-fat diet induced depression group	Other animal model	Animal model	NMR	Down
1518	N-Acetyl-L-aspartic acid	HMDB0000812	C01042	65065	Study M473	high-fat diet group vs. control group	Striatum	Brain	Central	C57BL/6J mouse	Mouse	High-fat diet induced depression group	Other animal model	Animal model	NMR	Down
1519	L-Glutamine	HMDB0000641	C00064	5961	Study M473	high-fat diet group vs. control group	Striatum	Brain	Central	C57BL/6J mouse	Mouse	High-fat diet induced depression group	Other animal model	Animal model	NMR	Down
1520	Creatine and phosphocreatine	N/A	N/A	N/A	Study M473	high-fat diet group vs. control group	Striatum	Brain	Central	C57BL/6J mouse	Mouse	High-fat diet induced depression group	Other animal model	Animal model	NMR	Down
1521	Taurine	HMDB0000251	C00245	1123	Study M473	high-fat diet group vs. control group	Striatum	Brain	Central	C57BL/6J mouse	Mouse	High-fat diet induced depression group	Other animal model	Animal model	NMR	Down
1522	3-Methylhistidine	HMDB0000479	C01152	64969	Study M474	olfactory bulbectomy group vs. control group	Plasma	Blood	Peripheral	C57BL/6J mouse	Mouse	Olfactory bulbectomy induced depression model	Other animal model	Animal model	MS-based	Up
1523	Gamma-Aminobutyric acid	HMDB0000112	C00334	119	Study M474	olfactory bulbectomy group vs. control group	Plasma	Blood	Peripheral	C57BL/6J mouse	Mouse	Olfactory bulbectomy induced depression model	Other animal model	Animal model	MS-based	Down
1524	L-alpha-Aminobutyric acid	HMDB0000452	C02356	80283	Study M474	olfactory bulbectomy group vs. control group	Plasma	Blood	Peripheral	C57BL/6J mouse	Mouse	Olfactory bulbectomy induced depression model	Other animal model	Animal model	MS-based	Down
1525	L-Glutamine	HMDB0000641	C00064	5961	Study M474	olfactory bulbectomy group vs. control group	Plasma	Blood	Peripheral	C57BL/6J mouse	Mouse	Olfactory bulbectomy induced depression model	Other animal model	Animal model	MS-based	Down
1526	Beta-Alanine	HMDB0000056	C00099	239	Study M474	olfactory bulbectomy group vs. control group	Plasma	Blood	Peripheral	C57BL/6J mouse	Mouse	Olfactory bulbectomy induced depression model	Other animal model	Animal model	MS-based	Down
1527	Sarcosine	HMDB0000271	C00213	1088	Study M474	olfactory bulbectomy group vs. control group	Plasma	Blood	Peripheral	C57BL/6J mouse	Mouse	Olfactory bulbectomy induced depression model	Other animal model	Animal model	MS-based	Down
1528	L-alpha-Aminobutyric acid	HMDB0000452	C02356	80283	Study M474	rTMS-treated olfactory bulbectomy group vs. sham-treated olfactory bulbectomy group	Plasma	Blood	Peripheral	C57BL/6J mouse	Mouse	Olfactory bulbectomy induced depression model	Other animal model	Animal model	MS-based	Up
1529	3-Methylhistidine	HMDB0000479	C01152	64969	Study M474	rTMS-treated olfactory bulbectomy group vs. sham-treated olfactory bulbectomy group	Plasma	Blood	Peripheral	C57BL/6J mouse	Mouse	Olfactory bulbectomy induced depression model	Other animal model	Animal model	MS-based	Down
1530	L-Lactic acid	HMDB0000190	C00186	107689	Study M479	diabetic depression group vs. control group	Prefrontal cortex	Brain	Central	Wistar rat	Rat	Chronic mild stress model	Chronic mild stress model	Animal model	NMR	Up
1531	Taurine	HMDB0000251	C00245	1123	Study M479	diabetic depression group vs. control group	Prefrontal cortex	Brain	Central	Wistar rat	Rat	Chronic mild stress model	Chronic mild stress model	Animal model	NMR	Up
1532	L-Lactic acid	HMDB0000190	C00186	107689	Study M479	diabetic depression group vs. control group	Hippocampus	Brain	Central	Wistar rat	Rat	Chronic mild stress model	Chronic mild stress model	Animal model	NMR	Up
1533	Taurine	HMDB0000251	C00245	1123	Study M479	diabetic depression group vs. control group	Hippocampus	Brain	Central	Wistar rat	Rat	Chronic mild stress model	Chronic mild stress model	Animal model	NMR	Up
1534	myo-Inositol	HMDB0000211	C00137	892	Study M479	diabetic depression group vs. control group	Hippocampus	Brain	Central	Wistar rat	Rat	Chronic mild stress model	Chronic mild stress model	Animal model	NMR	Up
1535	L-Lactic acid	HMDB0000190	C00186	107689	Study M479	diabetic depression group vs. control group	Hypothalamus	Brain	Central	Wistar rat	Rat	Chronic mild stress model	Chronic mild stress model	Animal model	NMR	Up
1536	Creatine	HMDB0000064	C00300	586	Study M479	diabetic depression group vs. control group	Prefrontal cortex	Brain	Central	Wistar rat	Rat	Chronic mild stress model	Chronic mild stress model	Animal model	NMR	Down
1537	N-Acetyl-L-aspartic acid	HMDB0000812	C01042	65065	Study M479	diabetic depression group vs. control group	Prefrontal cortex	Brain	Central	Wistar rat	Rat	Chronic mild stress model	Chronic mild stress model	Animal model	NMR	Down
1538	L-Aspartic acid	HMDB0000191	C00049	5960	Study M479	diabetic depression group vs. control group	Prefrontal cortex	Brain	Central	Wistar rat	Rat	Chronic mild stress model	Chronic mild stress model	Animal model	NMR	Down
1539	Glycine	HMDB0000123	C00037	750	Study M479	diabetic depression group vs. control group	Prefrontal cortex	Brain	Central	Wistar rat	Rat	Chronic mild stress model	Chronic mild stress model	Animal model	NMR	Down
1540	Creatine	HMDB0000064	C00300	586	Study M479	diabetic depression group vs. control group	Hippocampus	Brain	Central	Wistar rat	Rat	Chronic mild stress model	Chronic mild stress model	Animal model	NMR	Down
1541	N-Acetyl-L-aspartic acid	HMDB0000812	C01042	65065	Study M479	diabetic depression group vs. control group	Hippocampus	Brain	Central	Wistar rat	Rat	Chronic mild stress model	Chronic mild stress model	Animal model	NMR	Down
1542	Choline	HMDB0000097	C00114	305	Study M479	diabetic depression group vs. control group	Hippocampus	Brain	Central	Wistar rat	Rat	Chronic mild stress model	Chronic mild stress model	Animal model	NMR	Down
1543	L-Glutamic acid	HMDB0000148	C00025	33032	Study M479	diabetic depression group vs. control group	Hippocampus	Brain	Central	Wistar rat	Rat	Chronic mild stress model	Chronic mild stress model	Animal model	NMR	Down
1544	L-Glutamine	HMDB0000641	C00064	5961	Study M479	diabetic depression group vs. control group	Hippocampus	Brain	Central	Wistar rat	Rat	Chronic mild stress model	Chronic mild stress model	Animal model	NMR	Down
1545	N-Acetyl-L-aspartic acid	HMDB0000812	C01042	65065	Study M479	diabetic depression group vs. control group	Hypothalamus	Brain	Central	Wistar rat	Rat	Chronic mild stress model	Chronic mild stress model	Animal model	NMR	Down
1546	Choline	HMDB0000097	C00114	305	Study M479	diabetic depression group vs. control group	Hypothalamus	Brain	Central	Wistar rat	Rat	Chronic mild stress model	Chronic mild stress model	Animal model	NMR	Down
1547	L-Alanine	HMDB0000161	C00041	5950	Study M479	diabetic depression group vs. control group	Hypothalamus	Brain	Central	Wistar rat	Rat	Chronic mild stress model	Chronic mild stress model	Animal model	NMR	Down
1548	L-Aspartic acid	HMDB0000191	C00049	5960	Study M479	diabetic depression group vs. control group	Hypothalamus	Brain	Central	Wistar rat	Rat	Chronic mild stress model	Chronic mild stress model	Animal model	NMR	Down
1549	Glycine	HMDB0000123	C00037	750	Study M479	diabetic depression group vs. control group	Hypothalamus	Brain	Central	Wistar rat	Rat	Chronic mild stress model	Chronic mild stress model	Animal model	NMR	Down
1550	Gamma-Aminobutyric acid	HMDB0000112	C00334	119	Study M479	diabetic depression group vs. control group	Hypothalamus	Brain	Central	Wistar rat	Rat	Chronic mild stress model	Chronic mild stress model	Animal model	NMR	Down
1551	Creatinine	HMDB0000562	C00791	588	Study M480	sleep deprivation group vs. control group	Urine	Urine	Peripheral	Wistar rat	Rat	Sleep deprivation induced depression model	Other animal model	Animal model	MS-based	Up
1552	Azelaic acid	HMDB0000784	C08261	2266	Study M480	sleep deprivation group vs. control group	Urine	Urine	Peripheral	Wistar rat	Rat	Sleep deprivation induced depression model	Other animal model	Animal model	MS-based	Up
1553	Protocatechuic acid	HMDB0001856	C00230	72	Study M480	sleep deprivation group vs. control group	Urine	Urine	Peripheral	Wistar rat	Rat	Sleep deprivation induced depression model	Other animal model	Animal model	MS-based	Up
1554	3,4-Dihydroxyhydrocinnamic acid	HMDB0000423	C10447	348154	Study M480	sleep deprivation group vs. control group	Urine	Urine	Peripheral	Wistar rat	Rat	Sleep deprivation induced depression model	Other animal model	Animal model	MS-based	Up
1555	L-Lactic acid	HMDB0000190	C00186	107689	Study M480	sleep deprivation group vs. control group	Urine	Urine	Peripheral	Wistar rat	Rat	Sleep deprivation induced depression model	Other animal model	Animal model	MS-based	Down
1556	Glycolic acid	HMDB0000115	C00160	757	Study M480	sleep deprivation group vs. control group	Urine	Urine	Peripheral	Wistar rat	Rat	Sleep deprivation induced depression model	Other animal model	Animal model	MS-based	Down
1557	L-Alanine	HMDB0000161	C00041	5950	Study M480	sleep deprivation group vs. control group	Urine	Urine	Peripheral	Wistar rat	Rat	Sleep deprivation induced depression model	Other animal model	Animal model	MS-based	Down
1558	Nicotinic acid	HMDB0001488	C00253	938	Study M480	sleep deprivation group vs. control group	Urine	Urine	Peripheral	Wistar rat	Rat	Sleep deprivation induced depression model	Other animal model	Animal model	MS-based	Down
1559	Phenylacetic acid	HMDB0000209	C07086	999	Study M480	sleep deprivation group vs. control group	Urine	Urine	Peripheral	Wistar rat	Rat	Sleep deprivation induced depression model	Other animal model	Animal model	MS-based	Down
1560	Glycine	HMDB0000123	C00037	750	Study M480	sleep deprivation group vs. control group	Urine	Urine	Peripheral	Wistar rat	Rat	Sleep deprivation induced depression model	Other animal model	Animal model	MS-based	Down
1561	4-Deoxyerythronic acid	HMDB0000498	N/A	13120901	Study M480	sleep deprivation group vs. control group	Urine	Urine	Peripheral	Wistar rat	Rat	Sleep deprivation induced depression model	Other animal model	Animal model	MS-based	Down
1562	Pipecolic acid	HMDB0000070	C00408	849	Study M480	sleep deprivation group vs. control group	Urine	Urine	Peripheral	Wistar rat	Rat	Sleep deprivation induced depression model	Other animal model	Animal model	MS-based	Down
1563	2,4-Dihydroxybutanoic acid	HMDB0000360	N/A	192742	Study M480	sleep deprivation group vs. control group	Urine	Urine	Peripheral	Wistar rat	Rat	Sleep deprivation induced depression model	Other animal model	Animal model	MS-based	Down
1564	Niacinamide	HMDB0001406	C00153	936	Study M480	sleep deprivation group vs. control group	Urine	Urine	Peripheral	Wistar rat	Rat	Sleep deprivation induced depression model	Other animal model	Animal model	MS-based	Down
1565	Uracil	HMDB0000300	C00106	1174	Study M480	sleep deprivation group vs. control group	Urine	Urine	Peripheral	Wistar rat	Rat	Sleep deprivation induced depression model	Other animal model	Animal model	MS-based	Down
1566	Threonic acid	HMDB0000943	C01620	151152	Study M480	sleep deprivation group vs. control group	Urine	Urine	Peripheral	Wistar rat	Rat	Sleep deprivation induced depression model	Other animal model	Animal model	MS-based	Down
1567	Suberic acid	HMDB0000893	C08278	10457	Study M480	sleep deprivation group vs. control group	Urine	Urine	Peripheral	Wistar rat	Rat	Sleep deprivation induced depression model	Other animal model	Animal model	MS-based	Down
1568	Putrescine	HMDB0001414	C00134	1045	Study M480	sleep deprivation group vs. control group	Urine	Urine	Peripheral	Wistar rat	Rat	Sleep deprivation induced depression model	Other animal model	Animal model	MS-based	Down
1569	Citric acid	HMDB0000094	C00158	311	Study M480	sleep deprivation group vs. control group	Urine	Urine	Peripheral	Wistar rat	Rat	Sleep deprivation induced depression model	Other animal model	Animal model	MS-based	Down
1570	Hippuric acid	HMDB0000714	C01586	464	Study M480	sleep deprivation group vs. control group	Urine	Urine	Peripheral	Wistar rat	Rat	Sleep deprivation induced depression model	Other animal model	Animal model	MS-based	Down
1571	L-Lysine	HMDB0000182	C00047	5962	Study M480	sleep deprivation group vs. control group	Urine	Urine	Peripheral	Wistar rat	Rat	Sleep deprivation induced depression model	Other animal model	Animal model	MS-based	Down
1572	Uric acid	HMDB0000289	C00366	1175	Study M480	sleep deprivation group vs. control group	Urine	Urine	Peripheral	Wistar rat	Rat	Sleep deprivation induced depression model	Other animal model	Animal model	MS-based	Down
1573	Ascorbic acid	HMDB0000044	C00072	54670067	Study M480	sleep deprivation group vs. control group	Urine	Urine	Peripheral	Wistar rat	Rat	Sleep deprivation induced depression model	Other animal model	Animal model	MS-based	Down
1574	L-Glutamic acid	HMDB0000148	C00025	33032	Study M481	SD group vs. control group	Prefrontal cortex	Brain	Central	C57BL/6J mouse	Mouse	Social defeat model	Social defeat model	Animal model	NMR	Down
1575	N-Acetyl-L-aspartic acid	HMDB0000812	C01042	65065	Study M481	SD group vs. control group	Prefrontal cortex	Brain	Central	C57BL/6J mouse	Mouse	Social defeat model	Social defeat model	Animal model	NMR	Down
1576	L-Glutamine	HMDB0000641	C00064	5961	Study M481	SD group vs. control group	Prefrontal cortex	Brain	Central	C57BL/6J mouse	Mouse	Social defeat model	Social defeat model	Animal model	NMR	Down
1577	Gamma-Aminobutyric acid	HMDB0000112	C00334	119	Study M481	SD group vs. control group	Prefrontal cortex	Brain	Central	C57BL/6J mouse	Mouse	Social defeat model	Social defeat model	Animal model	NMR	Down
1578	Cyclic AMP	HMDB0000058	C00575	6076	Study M484	CUMS group vs. control group	Hippocampus	Brain	Central	C57BL/6 mouse	Mouse	Chronic mild stress model	Chronic mild stress model	Animal model	MS-based	Down
1579	Propionic acid	HMDB0000237	C00163	1032	Study M487	CUMS group vs. control group	Plasma	Blood	Peripheral	Sprague-Dawley rat	Rat	Chronic mild stress model	Chronic mild stress model	Animal model	MS-based	Up
1580	Allose	HMDB0001151	C01487	12285879	Study M487	CUMS group vs. control group	Plasma	Blood	Peripheral	Sprague-Dawley rat	Rat	Chronic mild stress model	Chronic mild stress model	Animal model	MS-based	Up
1581	Alpha-Linolenic acid	HMDB0001388	C06427	5280934	Study M487	CUMS group vs. control group	Plasma	Blood	Peripheral	Sprague-Dawley rat	Rat	Chronic mild stress model	Chronic mild stress model	Animal model	MS-based	Down
1582	Dehydroepiandrosterone	HMDB0000077	C01227	9860744	Study M490	BPA group vs. control group	Serum	Blood	Peripheral	C57BL/6 mouse	Mouse	Bisphenol A induced depression model	Other animal model	Animal model	MS-based	Down
1583	Hippuric acid	HMDB0000714	C01586	464	Study M492	ACTH group vs. control group	Urine	Urine	Peripheral	Wistar rat	Rat	ACTH induced depression model	Other animal model	Animal model	MS-based	Up
1584	trans-Ferulic acid	HMDB0000954	C01494	445858	Study M492	ACTH group vs. control group	Urine	Urine	Peripheral	Wistar rat	Rat	ACTH induced depression model	Other animal model	Animal model	MS-based	Up
1585	Beta-Alanine	HMDB0000056	C00099	239	Study M492	ACTH group vs. control group	Urine	Urine	Peripheral	Wistar rat	Rat	ACTH induced depression model	Other animal model	Animal model	MS-based	Down
1586	Gamma-Aminobutyric acid	HMDB0000112	C00334	119	Study M492	ACTH group vs. control group	Urine	Urine	Peripheral	Wistar rat	Rat	ACTH induced depression model	Other animal model	Animal model	MS-based	Down
1587	Dimethylmalonic acid	HMDB0002001	N/A	11686	Study M492	ACTH group vs. control group	Urine	Urine	Peripheral	Wistar rat	Rat	ACTH induced depression model	Other animal model	Animal model	MS-based	Down
1588	L-Threonine	HMDB0000167	C00188	6288	Study M492	ACTH group vs. control group	Urine	Urine	Peripheral	Wistar rat	Rat	ACTH induced depression model	Other animal model	Animal model	MS-based	Down
1589	L-Serine	HMDB0000187	C00065	5951	Study M492	ACTH group vs. control group	Urine	Urine	Peripheral	Wistar rat	Rat	ACTH induced depression model	Other animal model	Animal model	MS-based	Down
1590	D-Galactose	HMDB0000143	C00984	439357	Study M492	ACTH group vs. control group	Urine	Urine	Peripheral	Wistar rat	Rat	ACTH induced depression model	Other animal model	Animal model	MS-based	Down
1591	myo-Inositol	HMDB0000211	C00137	892	Study M492	ACTH group vs. control group	Urine	Urine	Peripheral	Wistar rat	Rat	ACTH induced depression model	Other animal model	Animal model	MS-based	Down
1592	D-Lactic acid	HMDB0001311	C00256	61503	Study M492	ACTH group vs. control group	Urine	Urine	Peripheral	Wistar rat	Rat	ACTH induced depression model	Other animal model	Animal model	MS-based	Down
1593	Acetic acid	HMDB0000042	C00033	176	Study M492	ACTH group vs. control group	Urine	Urine	Peripheral	Wistar rat	Rat	ACTH induced depression model	Other animal model	Animal model	MS-based	Down
1594	Urea	HMDB0000294	C00086	1176	Study M492	ACTH group vs. control group	Urine	Urine	Peripheral	Wistar rat	Rat	ACTH induced depression model	Other animal model	Animal model	MS-based	Down
1595	Creatinine	HMDB0000562	C00791	588	Study M492	ACTH group vs. control group	Urine	Urine	Peripheral	Wistar rat	Rat	ACTH induced depression model	Other animal model	Animal model	MS-based	Down
1596	L-Proline	HMDB0000162	C00148	145742	Study M492	ACTH group vs. control group	Urine	Urine	Peripheral	Wistar rat	Rat	ACTH induced depression model	Other animal model	Animal model	MS-based	Down
1597	Oxalic acid	HMDB0002329	C00209	971	Study M492	ACTH group vs. control group	Urine	Urine	Peripheral	Wistar rat	Rat	ACTH induced depression model	Other animal model	Animal model	MS-based	Down
1598	Ascorbic acid	HMDB0000044	C00072	54670067	Study M492	ACTH group vs. control group	Urine	Urine	Peripheral	Wistar rat	Rat	ACTH induced depression model	Other animal model	Animal model	MS-based	Down
1599	L-Asparagine	HMDB0000168	C00152	6267	Study M492	ACTH group vs. control group	Urine	Urine	Peripheral	Wistar rat	Rat	ACTH induced depression model	Other animal model	Animal model	MS-based	Down
1600	L-Alanine	HMDB0000161	C00041	5950	Study M492	ACTH group vs. control group	Urine	Urine	Peripheral	Wistar rat	Rat	ACTH induced depression model	Other animal model	Animal model	MS-based	Down
1601	Kynurenic acid	HMDB0000715	C01717	3845	Study M492	ACTH group vs. control group	Urine	Urine	Peripheral	Wistar rat	Rat	ACTH induced depression model	Other animal model	Animal model	MS-based	Down
1602	MG(0:0/20:4(5Z,8Z,11Z,14Z)/0:0)	HMDB0004666	C13856	5282280	Study M496	CMS group vs. control group	Thalamus	Brain	Central	Wistar rat	Rat	Chronic mild stress model	Chronic mild stress model	Animal model	MS-based	Up
1603	Corticosterone	HMDB0001547	C02140	5753	Study M503	SDS group vs. control group	Plasma	Blood	Peripheral	Wistar Kyoto rat	Rat	Social defeat model	Social defeat model	Animal model	MS-based	Up
1604	Anandamide	HMDB0004080	C11695	5281969	Study M505	WKY group vs. WIS group	Hippocampus	Brain	Central	Wistar rat	Rat	Wistar Kyoto rat model	Other animal model	Animal model	MS-based	Down
1605	MG(0:0/20:4(5Z,8Z,11Z,14Z)/0:0)	HMDB0004666	C13856	5282280	Study M506	CMS group vs. control group	Hippocampus	Brain	Central	Sprague-Dawley rat	Rat	Chronic mild stress model	Chronic mild stress model	Animal model	MS-based	Down
1606	N-Acetyl-L-aspartic acid	HMDB0000812	C01042	65065	Study M511	Susceptible group vs. control group	Hippocampus	Brain	Central	Wistar/ST rat	Rat	Chronic mild stress model	Chronic mild stress model	Animal model	NMR	Up
1607	L-Glutamic acid	HMDB0000148	C00025	33032	Study M511	Susceptible group vs. control group	Hippocampus	Brain	Central	Wistar/ST rat	Rat	Chronic mild stress model	Chronic mild stress model	Animal model	NMR	Up
1608	L-Aspartic acid	HMDB0000191	C00049	5960	Study M511	Susceptible group vs. control group	Hippocampus	Brain	Central	Wistar/ST rat	Rat	Chronic mild stress model	Chronic mild stress model	Animal model	NMR	Down
1609	Acetic acid	HMDB0000042	C00033	176	Study M511	Susceptible group vs. control group	Hippocampus	Brain	Central	Wistar/ST rat	Rat	Chronic mild stress model	Chronic mild stress model	Animal model	NMR	Down
1610	Gamma-Aminobutyric acid	HMDB0000112	C00334	119	Study M511	Susceptible group vs. control group	Hippocampus	Brain	Central	Wistar/ST rat	Rat	Chronic mild stress model	Chronic mild stress model	Animal model	NMR	Down
1611	Bilirubin	HMDB0000054	C00486	5280352	Study M512	CUMS group vs. control group	Plasma	Blood	Peripheral	Goto-Kakizaki rat	Rat	Chronic mild stress model	Chronic mild stress model	Animal model	MS-based	Up
1612	Citric acid	HMDB0000094	C00158	311	Study M512	CUMS group vs. control group	Plasma	Blood	Peripheral	Goto-Kakizaki rat	Rat	Chronic mild stress model	Chronic mild stress model	Animal model	MS-based	Up
1613	2-Methylhippuric acid	HMDB0011723	C01586	91637	Study M512	CUMS group vs. control group	Plasma	Blood	Peripheral	Goto-Kakizaki rat	Rat	Chronic mild stress model	Chronic mild stress model	Animal model	MS-based	Up
1614	Chenodeoxycholic acid	HMDB0000518	C02528	10133	Study M512	CUMS group vs. control group	Plasma	Blood	Peripheral	Goto-Kakizaki rat	Rat	Chronic mild stress model	Chronic mild stress model	Animal model	MS-based	Up
1615	Sphinganine	HMDB0000269	C00836	91486	Study M512	CUMS group vs. control group	Plasma	Blood	Peripheral	Goto-Kakizaki rat	Rat	Chronic mild stress model	Chronic mild stress model	Animal model	MS-based	Up
1616	Sphingosine	HMDB0000252	C00319	5353955	Study M512	CUMS group vs. control group	Plasma	Blood	Peripheral	Goto-Kakizaki rat	Rat	Chronic mild stress model	Chronic mild stress model	Animal model	MS-based	Up
1617	2-Methylhippuric acid	HMDB0011723	C01586	91637	Study M512	CUMS group vs. control group	Urine	Urine	Peripheral	Goto-Kakizaki rat	Rat	Chronic mild stress model	Chronic mild stress model	Animal model	MS-based	Up
1618	Hydrocinnamic acid	HMDB0000764	C05629	107	Study M512	CUMS group vs. control group	Urine	Urine	Peripheral	Goto-Kakizaki rat	Rat	Chronic mild stress model	Chronic mild stress model	Animal model	MS-based	Up
1619	Phenyllactic acid	HMDB0000779	C01479	3848	Study M512	CUMS group vs. control group	Urine	Urine	Peripheral	Goto-Kakizaki rat	Rat	Chronic mild stress model	Chronic mild stress model	Animal model	MS-based	Up
1620	4-Hydroxy-L-glutamic acid	HMDB0002273	N/A	839	Study M512	CUMS group vs. control group	Urine	Urine	Peripheral	Goto-Kakizaki rat	Rat	Chronic mild stress model	Chronic mild stress model	Animal model	MS-based	Up
1621	Pyroglutamic acid	HMDB0000267	C01879	7405	Study M512	CUMS group vs. control group	Urine	Urine	Peripheral	Goto-Kakizaki rat	Rat	Chronic mild stress model	Chronic mild stress model	Animal model	MS-based	Up
1622	Cholic acid	HMDB0000619	C00695	221493	Study M512	CUMS group vs. control group	Urine	Urine	Peripheral	Goto-Kakizaki rat	Rat	Chronic mild stress model	Chronic mild stress model	Animal model	MS-based	Up
1623	Phytosphingosine	HMDB0004610	C12144	122121	Study M512	CUMS group vs. control group	Urine	Urine	Peripheral	Goto-Kakizaki rat	Rat	Chronic mild stress model	Chronic mild stress model	Animal model	MS-based	Up
1624	Sphinganine	HMDB0000269	C00836	91486	Study M512	CUMS group vs. control group	Urine	Urine	Peripheral	Goto-Kakizaki rat	Rat	Chronic mild stress model	Chronic mild stress model	Animal model	MS-based	Up
1625	Glyceric acid	HMDB0000139	C00258	439194	Study M512	CUMS group vs. control group	Urine	Urine	Peripheral	Goto-Kakizaki rat	Rat	Chronic mild stress model	Chronic mild stress model	Animal model	MS-based	Up
1626	Nicotinic acid	HMDB0001488	C00253	938	Study M512	CUMS group vs. control group	Urine	Urine	Peripheral	Goto-Kakizaki rat	Rat	Chronic mild stress model	Chronic mild stress model	Animal model	MS-based	Up
1627	Oleamide	HMDB0002117	C19670	5283387	Study M512	CUMS group vs. control group	Plasma	Blood	Peripheral	Goto-Kakizaki rat	Rat	Chronic mild stress model	Chronic mild stress model	Animal model	MS-based	Down
1628	Oleic acid	HMDB0000207	C00712	445639	Study M512	CUMS group vs. control group	Plasma	Blood	Peripheral	Goto-Kakizaki rat	Rat	Chronic mild stress model	Chronic mild stress model	Animal model	MS-based	Down
1629	L-Tryptophan	HMDB0000929	C00078	6305	Study M512	CUMS group vs. control group	Plasma	Blood	Peripheral	Goto-Kakizaki rat	Rat	Chronic mild stress model	Chronic mild stress model	Animal model	MS-based	Down
1630	L-Tyrosine	HMDB0000158	C00082	6057	Study M512	CUMS group vs. control group	Plasma	Blood	Peripheral	Goto-Kakizaki rat	Rat	Chronic mild stress model	Chronic mild stress model	Animal model	MS-based	Down
1631	LysoPC(15:0)	HMDB0010381	C04230	24779458	Study M512	CUMS group vs. control group	Plasma	Blood	Peripheral	Goto-Kakizaki rat	Rat	Chronic mild stress model	Chronic mild stress model	Animal model	MS-based	Down
1632	LysoPC(22:5)	N/A	C04230	N/A	Study M512	CUMS group vs. control group	Plasma	Blood	Peripheral	Goto-Kakizaki rat	Rat	Chronic mild stress model	Chronic mild stress model	Animal model	MS-based	Down
1633	LysoPE(16:0)	N/A	N/A	N/A	Study M512	CUMS group vs. control group	Plasma	Blood	Peripheral	Goto-Kakizaki rat	Rat	Chronic mild stress model	Chronic mild stress model	Animal model	MS-based	Down
1634	LysoPE(18:2)	N/A	N/A	N/A	Study M512	CUMS group vs. control group	Plasma	Blood	Peripheral	Goto-Kakizaki rat	Rat	Chronic mild stress model	Chronic mild stress model	Animal model	MS-based	Down
1635	LysoPC(17:0/0:0)	HMDB0012108	C04230	24779463	Study M512	CUMS group vs. control group	Plasma	Blood	Peripheral	Goto-Kakizaki rat	Rat	Chronic mild stress model	Chronic mild stress model	Animal model	MS-based	Down
1636	LysoPE(22:1)	N/A	N/A	N/A	Study M512	CUMS group vs. control group	Plasma	Blood	Peripheral	Goto-Kakizaki rat	Rat	Chronic mild stress model	Chronic mild stress model	Animal model	MS-based	Down
1637	Alpha-Linolenic acid	HMDB0001388	C06427	5280934	Study M512	CUMS group vs. control group	Plasma	Blood	Peripheral	Goto-Kakizaki rat	Rat	Chronic mild stress model	Chronic mild stress model	Animal model	MS-based	Down
1638	Alpha-D-Glucose	HMDB0003345	C00267	79025	Study M512	CUMS group vs. control group	Plasma	Blood	Peripheral	Goto-Kakizaki rat	Rat	Chronic mild stress model	Chronic mild stress model	Animal model	MS-based	Down
1639	L-Carnitine	HMDB0000062	C00318	2724480	Study M512	CUMS group vs. control group	Urine	Urine	Peripheral	Goto-Kakizaki rat	Rat	Chronic mild stress model	Chronic mild stress model	Animal model	MS-based	Down
1640	L-Malic acid	HMDB0000156	C00149	222656	Study M512	CUMS group vs. control group	Urine	Urine	Peripheral	Goto-Kakizaki rat	Rat	Chronic mild stress model	Chronic mild stress model	Animal model	MS-based	Down
1641	Oleamide	HMDB0002117	C19670	5283387	Study M512	CUMS group vs. control group	Urine	Urine	Peripheral	Goto-Kakizaki rat	Rat	Chronic mild stress model	Chronic mild stress model	Animal model	MS-based	Down
1642	LysoPE(20:4)	N/A	N/A	N/A	Study M512	CUMS group vs. control group	Urine	Urine	Peripheral	Goto-Kakizaki rat	Rat	Chronic mild stress model	Chronic mild stress model	Animal model	MS-based	Down
1643	Nicotianamine	N/A	N/A	9882882	Study M512	CUMS group vs. control group	Urine	Urine	Peripheral	Goto-Kakizaki rat	Rat	Chronic mild stress model	Chronic mild stress model	Animal model	MS-based	Down
1644	Alpha-D-Glucose	HMDB0003345	C00267	79025	Study M512	CUMS group vs. control group	Urine	Urine	Peripheral	Goto-Kakizaki rat	Rat	Chronic mild stress model	Chronic mild stress model	Animal model	MS-based	Down
1645	Taurine	HMDB0000251	C00245	1123	Study M516	SMG-treated group vs. control group	Urine	Urine	Peripheral	Sprague-Dawley rat	Rat	Simulated microgravity induced depression	Other animal model	Animal model	MS-based	Up
1646	Xanthurenic acid	HMDB0000881	C02470	5699	Study M516	SMG-treated group vs. control group	Urine	Urine	Peripheral	Sprague-Dawley rat	Rat	Simulated microgravity induced depression	Other animal model	Animal model	MS-based	Up
1647	Kynurenic acid	HMDB0000715	C01717	3845	Study M516	SMG-treated group vs. control group	Urine	Urine	Peripheral	Sprague-Dawley rat	Rat	Simulated microgravity induced depression	Other animal model	Animal model	MS-based	Up
1648	5-Hydroxyindoleacetic acid	HMDB0000763	C05635	1826	Study M516	SMG-treated group vs. control group	Urine	Urine	Peripheral	Sprague-Dawley rat	Rat	Simulated microgravity induced depression	Other animal model	Animal model	MS-based	Up
1649	Hippuric acid	HMDB0000714	C01586	464	Study M516	SMG-treated group vs. control group	Urine	Urine	Peripheral	Sprague-Dawley rat	Rat	Simulated microgravity induced depression	Other animal model	Animal model	MS-based	Up
1650	Adrenosterone	HMDB0006772	C05285	223997	Study M516	SMG-treated group vs. control group	Urine	Urine	Peripheral	Sprague-Dawley rat	Rat	Simulated microgravity induced depression	Other animal model	Animal model	MS-based	Up
1651	L-Glutamine	HMDB0000641	C00064	5961	Study M516	SMG-treated group vs. control group	Urine	Urine	Peripheral	Sprague-Dawley rat	Rat	Simulated microgravity induced depression	Other animal model	Animal model	MS-based	Down
1652	L-Glutamic acid	HMDB0000148	C00025	33032	Study M516	SMG-treated group vs. control group	Urine	Urine	Peripheral	Sprague-Dawley rat	Rat	Simulated microgravity induced depression	Other animal model	Animal model	MS-based	Down
1653	L-Proline	HMDB0000162	C00148	145742	Study M516	SMG-treated group vs. control group	Urine	Urine	Peripheral	Sprague-Dawley rat	Rat	Simulated microgravity induced depression	Other animal model	Animal model	MS-based	Down
1654	Deoxyuridine	HMDB0000012	C00526	13712	Study M516	SMG-treated group vs. control group	Urine	Urine	Peripheral	Sprague-Dawley rat	Rat	Simulated microgravity induced depression	Other animal model	Animal model	MS-based	Down
1655	5-Hydroxy-L-tryptophan	HMDB0000472	C01017	144	Study M516	SMG-treated group vs. control group	Urine	Urine	Peripheral	Sprague-Dawley rat	Rat	Simulated microgravity induced depression	Other animal model	Animal model	MS-based	Down
1656	3-Hydroxyhippuric acid	HMDB0006116	N/A	450268	Study M516	SMG-treated group vs. control group	Urine	Urine	Peripheral	Sprague-Dawley rat	Rat	Simulated microgravity induced depression	Other animal model	Animal model	MS-based	Down
1657	Citric acid	HMDB0000094	C00158	311	Study M516	SMG-treated group vs. control group	Urine	Urine	Peripheral	Sprague-Dawley rat	Rat	Simulated microgravity induced depression	Other animal model	Animal model	MS-based	Down
1658	L-Dopa	HMDB0000181	C00355	6047	Study M516	SMG-treated group vs. control group	Urine	Urine	Peripheral	Sprague-Dawley rat	Rat	Simulated microgravity induced depression	Other animal model	Animal model	MS-based	Down
1659	Cyclic AMP	HMDB0000058	C00575	6076	Study M516	SMG-treated group vs. control group	Urine	Urine	Peripheral	Sprague-Dawley rat	Rat	Simulated microgravity induced depression	Other animal model	Animal model	MS-based	Down
1660	L-Glutamic acid	HMDB0000148	C00025	33032	Study M519	susceptible group vs. control group	Dorsal hippocampus	Brain	Central	C57BL/6N mouse	Mouse	Social defeat model	Social defeat model	Animal model	NMR	Up
1661	myo-Inositol	HMDB0000211	C00137	892	Study M519	susceptible group vs. control group	Dorsal striatum	Brain	Central	C57BL/6N mouse	Mouse	Social defeat model	Social defeat model	Animal model	NMR	Up
1662	L-Glutamine	HMDB0000641	C00064	5961	Study M519	susceptible group vs. control group	Amygdala	Brain	Central	C57BL/6N mouse	Mouse	Social defeat model	Social defeat model	Animal model	NMR	Down
1663	L-Aspartic acid	HMDB0000191	C00049	5960	Study M519	susceptible group vs. control group	Prefrontal cortex	Brain	Central	C57BL/6N mouse	Mouse	Social defeat model	Social defeat model	Animal model	NMR	Down
1664	Choline	HMDB0000097	C00114	305	Study M519	susceptible group vs. control group	Prefrontal cortex	Brain	Central	C57BL/6N mouse	Mouse	Social defeat model	Social defeat model	Animal model	NMR	Down
1665	3,4-Dihydroxybenzeneacetic acid	HMDB0001336	C01161	547	Study M522	CUMS group vs. control group	Prefrontal cortex	Brain	Central	Sprague-Dawley rat	Rat	Chronic mild stress model	Chronic mild stress model	Animal model	MS-based	Up
1666	Homovanillic acid	HMDB0000118	C05582	1738	Study M522	CUMS group vs. control group	Prefrontal cortex	Brain	Central	Sprague-Dawley rat	Rat	Chronic mild stress model	Chronic mild stress model	Animal model	MS-based	Up
1667	L-Kynurenine	HMDB0000684	C00328	161166	Study M522	CUMS group vs. control group	Prefrontal cortex	Brain	Central	Sprague-Dawley rat	Rat	Chronic mild stress model	Chronic mild stress model	Animal model	MS-based	Up
1668	Kynurenine/Tryptophan ratio	N/A	N/A	N/A	Study M522	CUMS group vs. control group	Prefrontal cortex	Brain	Central	Sprague-Dawley rat	Rat	Chronic mild stress model	Chronic mild stress model	Animal model	MS-based	Up
1669	Homovanillic acid/dopamine ratio	N/A	N/A	N/A	Study M522	CUMS group vs. control group	Prefrontal cortex	Brain	Central	Sprague-Dawley rat	Rat	Chronic mild stress model	Chronic mild stress model	Animal model	MS-based	Up
1670	3,4-Dihydroxybenzeneacetic acid/dopamine ratio	N/A	N/A	N/A	Study M522	CUMS group vs. control group	Prefrontal cortex	Brain	Central	Sprague-Dawley rat	Rat	Chronic mild stress model	Chronic mild stress model	Animal model	MS-based	Up
1671	3-Methoxytyramine/dopamine ratio	N/A	N/A	N/A	Study M522	CUMS group vs. control group	Prefrontal cortex	Brain	Central	Sprague-Dawley rat	Rat	Chronic mild stress model	Chronic mild stress model	Animal model	MS-based	Up
1672	Serotonin	HMDB0000259	C00780	5202	Study M522	CUMS group vs. control group	Prefrontal cortex	Brain	Central	Sprague-Dawley rat	Rat	Chronic mild stress model	Chronic mild stress model	Animal model	MS-based	Down
1673	5-Hydroxytryptophol	HMDB0001855	N/A	9061	Study M522	CUMS group vs. control group	Prefrontal cortex	Brain	Central	Sprague-Dawley rat	Rat	Chronic mild stress model	Chronic mild stress model	Animal model	MS-based	Down
1674	Norepinephrine	HMDB0000216	C00547	439260	Study M522	CUMS group vs. control group	Prefrontal cortex	Brain	Central	Sprague-Dawley rat	Rat	Chronic mild stress model	Chronic mild stress model	Animal model	MS-based	Down
1675	Dopamine	HMDB0000073	C03758	681	Study M522	CUMS group vs. control group	Prefrontal cortex	Brain	Central	Sprague-Dawley rat	Rat	Chronic mild stress model	Chronic mild stress model	Animal model	MS-based	Down
1676	L-Tryptophan	HMDB0000929	C00078	6305	Study M522	CUMS group vs. control group	Prefrontal cortex	Brain	Central	Sprague-Dawley rat	Rat	Chronic mild stress model	Chronic mild stress model	Animal model	MS-based	Down
1677	3-Hydroxyanthranilic acid	HMDB0001476	C00632	86	Study M522	CUMS group vs. control group	Prefrontal cortex	Brain	Central	Sprague-Dawley rat	Rat	Chronic mild stress model	Chronic mild stress model	Animal model	MS-based	Down
1678	Hydroxykynurenine	HMDB0000732	C02794	89	Study M522	CUMS group vs. control group	Prefrontal cortex	Brain	Central	Sprague-Dawley rat	Rat	Chronic mild stress model	Chronic mild stress model	Animal model	MS-based	Down
1679	Hydroxykynurenine/Kynurenine ratio	N/A	N/A	N/A	Study M522	CUMS group vs. control group	Prefrontal cortex	Brain	Central	Sprague-Dawley rat	Rat	Chronic mild stress model	Chronic mild stress model	Animal model	MS-based	Down
1680	Serotonin	HMDB0000259	C00780	5202	Study M523	CUMS group vs. control group	Brain	Brain	Central	Wistar rat	Rat	Chronic mild stress model	Chronic mild stress model	Animal model	MS-based	Down
1681	5-Hydroxytryptophol	HMDB0001855	N/A	9061	Study M523	CUMS group vs. control group	Brain	Brain	Central	Wistar rat	Rat	Chronic mild stress model	Chronic mild stress model	Animal model	MS-based	Down
1682	L-Glutamic acid	HMDB0000148	C00025	33032	Study M523	CUMS group vs. control group	Brain	Brain	Central	Wistar rat	Rat	Chronic mild stress model	Chronic mild stress model	Animal model	MS-based	Down
1683	Dopamine	HMDB0000073	C03758	681	Study M523	CUMS group vs. control group	Brain	Brain	Central	Wistar rat	Rat	Chronic mild stress model	Chronic mild stress model	Animal model	MS-based	Down
1684	Norepinephrine	HMDB0000216	C00547	439260	Study M523	CUMS group vs. control group	Brain	Brain	Central	Wistar rat	Rat	Chronic mild stress model	Chronic mild stress model	Animal model	MS-based	Down
1685	Acetylcholine	HMDB0000895	C01996	187	Study M523	CUMS group vs. control group	Brain	Brain	Central	Wistar rat	Rat	Chronic mild stress model	Chronic mild stress model	Animal model	MS-based	Down
1686	L-Tryptophan	HMDB0000929	C00078	6305	Study M523	CUMS group vs. control group	Brain	Brain	Central	Wistar rat	Rat	Chronic mild stress model	Chronic mild stress model	Animal model	MS-based	Down
1687	L-Tyrosine	HMDB0000158	C00082	6057	Study M523	CUMS group vs. control group	Brain	Brain	Central	Wistar rat	Rat	Chronic mild stress model	Chronic mild stress model	Animal model	MS-based	Down
1688	L-Kynurenine	HMDB0000684	C00328	161166	Study M524	hydrocortisone group vs. control group	Plasma	Blood	Peripheral	Sprague-Dawley rat	Rat	Hydrocortisone induced depression model	Other animal model	Animal model	MS-based	Up
1689	Quinolinic acid	HMDB0000232	C03722	1066	Study M524	hydrocortisone group vs. control group	Plasma	Blood	Peripheral	Sprague-Dawley rat	Rat	Hydrocortisone induced depression model	Other animal model	Animal model	MS-based	Up
1690	Kynurenine/Tryptophan ratio	N/A	N/A	N/A	Study M524	hydrocortisone group vs. control group	Plasma	Blood	Peripheral	Sprague-Dawley rat	Rat	Hydrocortisone induced depression model	Other animal model	Animal model	MS-based	Down
1691	L-Tryptophan	HMDB0000929	C00078	6305	Study M524	hydrocortisone group vs. control group	Plasma	Blood	Peripheral	Sprague-Dawley rat	Rat	Hydrocortisone induced depression model	Other animal model	Animal model	MS-based	Down
1692	Kynurenic acid	HMDB0000715	C01717	3845	Study M524	hydrocortisone group vs. control group	Plasma	Blood	Peripheral	Sprague-Dawley rat	Rat	Hydrocortisone induced depression model	Other animal model	Animal model	MS-based	Down
1693	Dopamine	HMDB0000073	C03758	681	Study M525	CSDS group vs. control group	Hippocampus	Brain	Central	C57BL/6 mouse	Mouse	Social defeat model	Social defeat model	Animal model	MS-based	Up
1694	5-Hydroxyindoleacetic acid	HMDB0000763	C05635	1826	Study M525	CSDS group vs. control group	Hippocampus	Brain	Central	C57BL/6 mouse	Mouse	Social defeat model	Social defeat model	Animal model	MS-based	Down
1695	Kynurenic acid	HMDB0000715	C01717	3845	Study M525	CSDS group vs. control group	Hippocampus	Brain	Central	C57BL/6 mouse	Mouse	Social defeat model	Social defeat model	Animal model	MS-based	Down
1696	Serotonin	HMDB0000259	C00780	5202	Study M533	surgery group vs. control group	Hippocampus	Brain	Central	Wistar rat	Rat	Chronic pain induced depression model	Other animal model	Animal model	MS-based	Down
1697	Gamma-Aminobutyric acid	HMDB0000112	C00334	119	Study M539	LPS group vs. control group	Hippocampus	Brain	Central	Sprague-Dawley rat	Rat	Lipopolysaccharide induced depression model	Lipopolysaccharide induced depression model	Animal model	MS-based	Up
1698	Xanthine	HMDB0000292	C00385	1188	Study M539	LPS group vs. control group	Hippocampus	Brain	Central	Sprague-Dawley rat	Rat	Lipopolysaccharide induced depression model	Lipopolysaccharide induced depression model	Animal model	MS-based	Up
1699	Purine	HMDB0001366	C15587	1044	Study M539	LPS group vs. control group	Hippocampus	Brain	Central	Sprague-Dawley rat	Rat	Lipopolysaccharide induced depression model	Lipopolysaccharide induced depression model	Animal model	MS-based	Up
1700	Proline betaine	HMDB0004827	C10172	115244	Study M539	LPS group vs. control group	Hippocampus	Brain	Central	Sprague-Dawley rat	Rat	Lipopolysaccharide induced depression model	Lipopolysaccharide induced depression model	Animal model	MS-based	Up
1701	L-Lysine	HMDB0000182	C00047	5962	Study M539	LPS group vs. control group	Hippocampus	Brain	Central	Sprague-Dawley rat	Rat	Lipopolysaccharide induced depression model	Lipopolysaccharide induced depression model	Animal model	MS-based	Up
1702	L-Tryptophan	HMDB0000929	C00078	6305	Study M539	LPS group vs. control group	Hippocampus	Brain	Central	Sprague-Dawley rat	Rat	Lipopolysaccharide induced depression model	Lipopolysaccharide induced depression model	Animal model	MS-based	Up
1703	L-Threonine	HMDB0000167	C00188	6288	Study M539	LPS group vs. control group	Hippocampus	Brain	Central	Sprague-Dawley rat	Rat	Lipopolysaccharide induced depression model	Lipopolysaccharide induced depression model	Animal model	MS-based	Up
1704	L-Histidine	HMDB0000177	C00135	6274	Study M539	LPS group vs. control group	Hippocampus	Brain	Central	Sprague-Dawley rat	Rat	Lipopolysaccharide induced depression model	Lipopolysaccharide induced depression model	Animal model	MS-based	Up
1705	D-Ribose 5-phosphate	HMDB0001548	C00117	77982	Study M539	LPS group vs. control group	Hippocampus	Brain	Central	Sprague-Dawley rat	Rat	Lipopolysaccharide induced depression model	Lipopolysaccharide induced depression model	Animal model	MS-based	Up
1706	Glucose 6-phosphate	HMDB0001401	C00092	5958	Study M539	LPS group vs. control group	Hippocampus	Brain	Central	Sprague-Dawley rat	Rat	Lipopolysaccharide induced depression model	Lipopolysaccharide induced depression model	Animal model	MS-based	Up
1707	CDP	HMDB0001546	C00112	6132	Study M539	LPS group vs. control group	Hippocampus	Brain	Central	Sprague-Dawley rat	Rat	Lipopolysaccharide induced depression model	Lipopolysaccharide induced depression model	Animal model	MS-based	Up
1708	Citric acid	HMDB0000094	C00158	311	Study M539	LPS group vs. control group	Hippocampus	Brain	Central	Sprague-Dawley rat	Rat	Lipopolysaccharide induced depression model	Lipopolysaccharide induced depression model	Animal model	MS-based	Up
1709	Cyclic AMP	HMDB0000058	C00575	6076	Study M539	LPS group vs. control group	Hippocampus	Brain	Central	Sprague-Dawley rat	Rat	Lipopolysaccharide induced depression model	Lipopolysaccharide induced depression model	Animal model	MS-based	Up
1710	Betaine aldehyde	HMDB0001252	C00576	249	Study M539	LPS group vs. control group	Hippocampus	Brain	Central	Sprague-Dawley rat	Rat	Lipopolysaccharide induced depression model	Lipopolysaccharide induced depression model	Animal model	MS-based	Up
1711	2E,6E,8E-Decatrienoic acid	N/A	N/A	5312367	Study M539	LPS group vs. control group	Hippocampus	Brain	Central	Sprague-Dawley rat	Rat	Lipopolysaccharide induced depression model	Lipopolysaccharide induced depression model	Animal model	MS-based	Up
1712	Octadecanedioic acid	HMDB0000782	N/A	70095	Study M539	LPS group vs. control group	Hippocampus	Brain	Central	Sprague-Dawley rat	Rat	Lipopolysaccharide induced depression model	Lipopolysaccharide induced depression model	Animal model	MS-based	Down
1713	Indole	HMDB0000738	C00463	798	Study M539	LPS group vs. control group	Hippocampus	Brain	Central	Sprague-Dawley rat	Rat	Lipopolysaccharide induced depression model	Lipopolysaccharide induced depression model	Animal model	MS-based	Down
1714	Oxoglutaric acid	HMDB0000208	C00026	51	Study M539	LPS group vs. control group	Hippocampus	Brain	Central	Sprague-Dawley rat	Rat	Lipopolysaccharide induced depression model	Lipopolysaccharide induced depression model	Animal model	MS-based	Down
1715	L-Thyronine	HMDB0000667	N/A	5461103	Study M539	LPS group vs. control group	Hippocampus	Brain	Central	Sprague-Dawley rat	Rat	Lipopolysaccharide induced depression model	Lipopolysaccharide induced depression model	Animal model	MS-based	Down
1716	L-Glutamine	HMDB0000641	C00064	5961	Study M539	LPS group vs. control group	Hippocampus	Brain	Central	Sprague-Dawley rat	Rat	Lipopolysaccharide induced depression model	Lipopolysaccharide induced depression model	Animal model	MS-based	Down
1717	Cinnamic acid	HMDB0000567	C10438	5372954	Study M539	LPS group vs. control group	Hippocampus	Brain	Central	Sprague-Dawley rat	Rat	Lipopolysaccharide induced depression model	Lipopolysaccharide induced depression model	Animal model	MS-based	Down
1718	2E,4E,8Z,10E-Dodecatetraenoic acid	N/A	N/A	5312392	Study M539	LPS group vs. control group	Hippocampus	Brain	Central	Sprague-Dawley rat	Rat	Lipopolysaccharide induced depression model	Lipopolysaccharide induced depression model	Animal model	MS-based	Down
1719	Docosadienoate (22:2n6)	HMDB0061714	C16533	5312554	Study M539	LPS group vs. control group	Hippocampus	Brain	Central	Sprague-Dawley rat	Rat	Lipopolysaccharide induced depression model	Lipopolysaccharide induced depression model	Animal model	MS-based	Down
1720	Gamma-Aminobutyric acid	HMDB0000112	C00334	119	Study M540	CUMS group vs. control group	Hippocampus	Brain	Central	Sprague-Dawley rat	Rat	Chronic mild stress model	Chronic mild stress model	Animal model	MS-based	Up
1721	D-Xylulose	HMDB0001644	C00310	12358757	Study M540	CUMS group vs. control group	Hippocampus	Brain	Central	Sprague-Dawley rat	Rat	Chronic mild stress model	Chronic mild stress model	Animal model	MS-based	Up
1722	Xanthine	HMDB0000292	C00385	1188	Study M540	CUMS group vs. control group	Hippocampus	Brain	Central	Sprague-Dawley rat	Rat	Chronic mild stress model	Chronic mild stress model	Animal model	MS-based	Up
1723	L-Threonine	HMDB0000167	C00188	6288	Study M540	CUMS group vs. control group	Hippocampus	Brain	Central	Sprague-Dawley rat	Rat	Chronic mild stress model	Chronic mild stress model	Animal model	MS-based	Up
1724	Tetradecenoic acid	N/A	N/A	162384	Study M540	CUMS group vs. control group	Hippocampus	Brain	Central	Sprague-Dawley rat	Rat	Chronic mild stress model	Chronic mild stress model	Animal model	MS-based	Up
1725	Purine	HMDB0001366	C15587	1044	Study M540	CUMS group vs. control group	Hippocampus	Brain	Central	Sprague-Dawley rat	Rat	Chronic mild stress model	Chronic mild stress model	Animal model	MS-based	Up
1726	Phenylacetylglycine	HMDB0000821	C05598	68144	Study M540	CUMS group vs. control group	Hippocampus	Brain	Central	Sprague-Dawley rat	Rat	Chronic mild stress model	Chronic mild stress model	Animal model	MS-based	Up
1727	Phenylacetic acid	HMDB0000209	C07086	999	Study M540	CUMS group vs. control group	Hippocampus	Brain	Central	Sprague-Dawley rat	Rat	Chronic mild stress model	Chronic mild stress model	Animal model	MS-based	Up
1728	N-Acetylleucine	HMDB0011756	C02710	70912	Study M540	CUMS group vs. control group	Hippocampus	Brain	Central	Sprague-Dawley rat	Rat	Chronic mild stress model	Chronic mild stress model	Animal model	MS-based	Up
1729	Mannitol	HMDB0000765	C00392	6251	Study M540	CUMS group vs. control group	Hippocampus	Brain	Central	Sprague-Dawley rat	Rat	Chronic mild stress model	Chronic mild stress model	Animal model	MS-based	Up
1730	L-Tryptophan	HMDB0000929	C00078	6305	Study M540	CUMS group vs. control group	Hippocampus	Brain	Central	Sprague-Dawley rat	Rat	Chronic mild stress model	Chronic mild stress model	Animal model	MS-based	Up
1731	L-Arginine	HMDB0000517	C00062	6322	Study M540	CUMS group vs. control group	Hippocampus	Brain	Central	Sprague-Dawley rat	Rat	Chronic mild stress model	Chronic mild stress model	Animal model	MS-based	Up
1732	Kynuramine	HMDB0012246	N/A	9692	Study M540	CUMS group vs. control group	Hippocampus	Brain	Central	Sprague-Dawley rat	Rat	Chronic mild stress model	Chronic mild stress model	Animal model	MS-based	Up
1733	L-Histidine	HMDB0000177	C00135	6274	Study M540	CUMS group vs. control group	Hippocampus	Brain	Central	Sprague-Dawley rat	Rat	Chronic mild stress model	Chronic mild stress model	Animal model	MS-based	Up
1734	Histamine	HMDB0000870	C00388	774	Study M540	CUMS group vs. control group	Hippocampus	Brain	Central	Sprague-Dawley rat	Rat	Chronic mild stress model	Chronic mild stress model	Animal model	MS-based	Up
1735	Glucose 6-phosphate	HMDB0001401	C00092	5958	Study M540	CUMS group vs. control group	Hippocampus	Brain	Central	Sprague-Dawley rat	Rat	Chronic mild stress model	Chronic mild stress model	Animal model	MS-based	Up
1736	Histamine	HMDB0000870	C00388	774	Study M540	CUMS group vs. control group	Hippocampus	Brain	Central	Sprague-Dawley rat	Rat	Chronic mild stress model	Chronic mild stress model	Animal model	MS-based	Up
1737	Glycerophosphocholine	HMDB0000086	C00670	657272	Study M540	CUMS group vs. control group	Hippocampus	Brain	Central	Sprague-Dawley rat	Rat	Chronic mild stress model	Chronic mild stress model	Animal model	MS-based	Up
1738	(S)-2-Propylpiperidine	HMDB0030285	C06523	9985	Study M540	CUMS group vs. control group	Hippocampus	Brain	Central	Sprague-Dawley rat	Rat	Chronic mild stress model	Chronic mild stress model	Animal model	MS-based	Up
1739	L-Carnitine	HMDB0000062	C00318	2724480	Study M540	CUMS group vs. control group	Hippocampus	Brain	Central	Sprague-Dawley rat	Rat	Chronic mild stress model	Chronic mild stress model	Animal model	MS-based	Up
1740	Betaine aldehyde	HMDB0001252	C00576	249	Study M540	CUMS group vs. control group	Hippocampus	Brain	Central	Sprague-Dawley rat	Rat	Chronic mild stress model	Chronic mild stress model	Animal model	MS-based	Up
1741	Acetylcholine	HMDB0000895	C01996	187	Study M540	CUMS group vs. control group	Hippocampus	Brain	Central	Sprague-Dawley rat	Rat	Chronic mild stress model	Chronic mild stress model	Animal model	MS-based	Up
1742	L-Methionine	HMDB0000696	C00073	6137	Study M540	CUMS group vs. control group	Hippocampus	Brain	Central	Sprague-Dawley rat	Rat	Chronic mild stress model	Chronic mild stress model	Animal model	MS-based	Up
1743	L-Glutamine	HMDB0000641	C00064	5961	Study M540	CUMS group vs. control group	Hippocampus	Brain	Central	Sprague-Dawley rat	Rat	Chronic mild stress model	Chronic mild stress model	Animal model	MS-based	Up
1744	Kynurenic acid	HMDB0000715	C01717	3845	Study M540	CUMS group vs. control group	Hippocampus	Brain	Central	Sprague-Dawley rat	Rat	Chronic mild stress model	Chronic mild stress model	Animal model	MS-based	Up
1745	Ketoleucine	HMDB0000695	C00233	70	Study M540	CUMS group vs. control group	Hippocampus	Brain	Central	Sprague-Dawley rat	Rat	Chronic mild stress model	Chronic mild stress model	Animal model	MS-based	Up
1746	Indole-3-carboxylic acid	HMDB0003320	C19837	69867	Study M540	CUMS group vs. control group	Hippocampus	Brain	Central	Sprague-Dawley rat	Rat	Chronic mild stress model	Chronic mild stress model	Animal model	MS-based	Up
1747	D-Glucose	HMDB0000122	C00031	5793	Study M540	CUMS group vs. control group	Hippocampus	Brain	Central	Sprague-Dawley rat	Rat	Chronic mild stress model	Chronic mild stress model	Animal model	MS-based	Up
1748	Cinnamic acid	HMDB0000567	C10438	5372954	Study M540	CUMS group vs. control group	Hippocampus	Brain	Central	Sprague-Dawley rat	Rat	Chronic mild stress model	Chronic mild stress model	Animal model	MS-based	Up
1749	Cer(d15:0/28:1)	N/A	N/A	N/A	Study M540	CUMS group vs. control group	Hippocampus	Brain	Central	Sprague-Dawley rat	Rat	Chronic mild stress model	Chronic mild stress model	Animal model	MS-based	Up
1750	Cer(d18:1/14:0)	HMDB0011773	C13916	5282310	Study M540	CUMS group vs. control group	Hippocampus	Brain	Central	Sprague-Dawley rat	Rat	Chronic mild stress model	Chronic mild stress model	Animal model	MS-based	Up
1751	Cer(d18:1/18:2)	N/A	N/A	N/A	Study M540	CUMS group vs. control group	Hippocampus	Brain	Central	Sprague-Dawley rat	Rat	Chronic mild stress model	Chronic mild stress model	Animal model	MS-based	Up
1752	Cer(d18:1/24:2(5Z,9Z))	HMDB0240679	N/A	N/A	Study M540	CUMS group vs. control group	Hippocampus	Brain	Central	Sprague-Dawley rat	Rat	Chronic mild stress model	Chronic mild stress model	Animal model	MS-based	Up
1753	Cer(d18:2(4E,14Z)/16:0)	HMDB0240686	N/A	52931118	Study M540	CUMS group vs. control group	Hippocampus	Brain	Central	Sprague-Dawley rat	Rat	Chronic mild stress model	Chronic mild stress model	Animal model	MS-based	Up
1754	Cer(d34:0)	N/A	N/A	N/A	Study M540	CUMS group vs. control group	Hippocampus	Brain	Central	Sprague-Dawley rat	Rat	Chronic mild stress model	Chronic mild stress model	Animal model	MS-based	Up
1755	CL(18:1/16:0/18:1/20:0)	N/A	C05980	N/A	Study M540	CUMS group vs. control group	Hippocampus	Brain	Central	Sprague-Dawley rat	Rat	Chronic mild stress model	Chronic mild stress model	Animal model	MS-based	Up
1756	CL(20:4/18:0/18:0/18:0)	N/A	C05980	N/A	Study M540	CUMS group vs. control group	Hippocampus	Brain	Central	Sprague-Dawley rat	Rat	Chronic mild stress model	Chronic mild stress model	Animal model	MS-based	Up
1757	DG(34:1e)	N/A	C00165	N/A	Study M540	CUMS group vs. control group	Hippocampus	Brain	Central	Sprague-Dawley rat	Rat	Chronic mild stress model	Chronic mild stress model	Animal model	MS-based	Up
1758	DG(36:2p)	N/A	C00165	N/A	Study M540	CUMS group vs. control group	Hippocampus	Brain	Central	Sprague-Dawley rat	Rat	Chronic mild stress model	Chronic mild stress model	Animal model	MS-based	Up
1759	12-[5]-Ladderane-dodecanoic acid	N/A	N/A	42607296	Study M540	CUMS group vs. control group	Hippocampus	Brain	Central	Sprague-Dawley rat	Rat	Chronic mild stress model	Chronic mild stress model	Animal model	MS-based	Up
1760	LysoPC(16:0)	HMDB0010382	C04230	460602	Study M540	CUMS group vs. control group	Hippocampus	Brain	Central	Sprague-Dawley rat	Rat	Chronic mild stress model	Chronic mild stress model	Animal model	MS-based	Up
1761	LysoPC(16:0e)	N/A	C04230	N/A	Study M540	CUMS group vs. control group	Hippocampus	Brain	Central	Sprague-Dawley rat	Rat	Chronic mild stress model	Chronic mild stress model	Animal model	MS-based	Up
1762	LysoPC(16:0p)	N/A	C04230	N/A	Study M540	CUMS group vs. control group	Hippocampus	Brain	Central	Sprague-Dawley rat	Rat	Chronic mild stress model	Chronic mild stress model	Animal model	MS-based	Up
1763	LysoPC(18:0)	HMDB0010384	C04230	497299	Study M540	CUMS group vs. control group	Hippocampus	Brain	Central	Sprague-Dawley rat	Rat	Chronic mild stress model	Chronic mild stress model	Animal model	MS-based	Up
1764	LysoPC(18:0p)	N/A	C04230	N/A	Study M540	CUMS group vs. control group	Hippocampus	Brain	Central	Sprague-Dawley rat	Rat	Chronic mild stress model	Chronic mild stress model	Animal model	MS-based	Up
1765	LysoPC(18:1p)	N/A	C04230	N/A	Study M540	CUMS group vs. control group	Hippocampus	Brain	Central	Sprague-Dawley rat	Rat	Chronic mild stress model	Chronic mild stress model	Animal model	MS-based	Up
1766	LysoPC(18:2p)	N/A	C04230	N/A	Study M540	CUMS group vs. control group	Hippocampus	Brain	Central	Sprague-Dawley rat	Rat	Chronic mild stress model	Chronic mild stress model	Animal model	MS-based	Up
1767	LysoPC(19:0)	N/A	C04230	24779472	Study M540	CUMS group vs. control group	Hippocampus	Brain	Central	Sprague-Dawley rat	Rat	Chronic mild stress model	Chronic mild stress model	Animal model	MS-based	Up
1768	LysoPC(19:1)	N/A	C04230	N/A	Study M540	CUMS group vs. control group	Hippocampus	Brain	Central	Sprague-Dawley rat	Rat	Chronic mild stress model	Chronic mild stress model	Animal model	MS-based	Up
1769	LysoPC(19:3)	N/A	C04230	N/A	Study M540	CUMS group vs. control group	Hippocampus	Brain	Central	Sprague-Dawley rat	Rat	Chronic mild stress model	Chronic mild stress model	Animal model	MS-based	Up
1770	LysoPC(20:3(5Z,8Z,11Z))	HMDB0010393	C04230	53480467	Study M540	CUMS group vs. control group	Hippocampus	Brain	Central	Sprague-Dawley rat	Rat	Chronic mild stress model	Chronic mild stress model	Animal model	MS-based	Up
1771	LysoPC(21:3)	N/A	C04230	N/A	Study M540	CUMS group vs. control group	Hippocampus	Brain	Central	Sprague-Dawley rat	Rat	Chronic mild stress model	Chronic mild stress model	Animal model	MS-based	Up
1772	LysoPC(21:4)	N/A	C04230	N/A	Study M540	CUMS group vs. control group	Hippocampus	Brain	Central	Sprague-Dawley rat	Rat	Chronic mild stress model	Chronic mild stress model	Animal model	MS-based	Up
1773	LysoPC(22:1(13Z)/0:0)	HMDB0010399	C04230	53480471	Study M540	CUMS group vs. control group	Hippocampus	Brain	Central	Sprague-Dawley rat	Rat	Chronic mild stress model	Chronic mild stress model	Animal model	MS-based	Up
1774	LysoPC(22:3)	N/A	C04230	N/A	Study M540	CUMS group vs. control group	Hippocampus	Brain	Central	Sprague-Dawley rat	Rat	Chronic mild stress model	Chronic mild stress model	Animal model	MS-based	Up
1775	LysoPC(22:5)	N/A	C04230	N/A	Study M540	CUMS group vs. control group	Hippocampus	Brain	Central	Sprague-Dawley rat	Rat	Chronic mild stress model	Chronic mild stress model	Animal model	MS-based	Up
1776	LysoPC(23:1)	N/A	C04230	N/A	Study M540	CUMS group vs. control group	Hippocampus	Brain	Central	Sprague-Dawley rat	Rat	Chronic mild stress model	Chronic mild stress model	Animal model	MS-based	Up
1777	LysoPC(23:4)	N/A	C04230	N/A	Study M540	CUMS group vs. control group	Hippocampus	Brain	Central	Sprague-Dawley rat	Rat	Chronic mild stress model	Chronic mild stress model	Animal model	MS-based	Up
1778	LysoPC(24:0)	N/A	C04230	N/A	Study M540	CUMS group vs. control group	Hippocampus	Brain	Central	Sprague-Dawley rat	Rat	Chronic mild stress model	Chronic mild stress model	Animal model	MS-based	Up
1779	LysoPC(24:6)	N/A	C04230	N/A	Study M540	CUMS group vs. control group	Hippocampus	Brain	Central	Sprague-Dawley rat	Rat	Chronic mild stress model	Chronic mild stress model	Animal model	MS-based	Up
1780	LysoPC(25:0)	N/A	C04230	N/A	Study M540	CUMS group vs. control group	Hippocampus	Brain	Central	Sprague-Dawley rat	Rat	Chronic mild stress model	Chronic mild stress model	Animal model	MS-based	Up
1781	LysoPC(26:1)	N/A	C04230	N/A	Study M540	CUMS group vs. control group	Hippocampus	Brain	Central	Sprague-Dawley rat	Rat	Chronic mild stress model	Chronic mild stress model	Animal model	MS-based	Up
1782	LysoPC(26:3)	N/A	C04230	N/A	Study M540	CUMS group vs. control group	Hippocampus	Brain	Central	Sprague-Dawley rat	Rat	Chronic mild stress model	Chronic mild stress model	Animal model	MS-based	Up
1783	LysoPC(28:1)	N/A	C04230	N/A	Study M540	CUMS group vs. control group	Hippocampus	Brain	Central	Sprague-Dawley rat	Rat	Chronic mild stress model	Chronic mild stress model	Animal model	MS-based	Up
1784	LysoPC(28:4)	N/A	C04230	N/A	Study M540	CUMS group vs. control group	Hippocampus	Brain	Central	Sprague-Dawley rat	Rat	Chronic mild stress model	Chronic mild stress model	Animal model	MS-based	Up
1785	LysoPE(17:0)	N/A	N/A	N/A	Study M540	CUMS group vs. control group	Hippocampus	Brain	Central	Sprague-Dawley rat	Rat	Chronic mild stress model	Chronic mild stress model	Animal model	MS-based	Up
1786	LysoPE(18:0)	N/A	N/A	N/A	Study M540	CUMS group vs. control group	Hippocampus	Brain	Central	Sprague-Dawley rat	Rat	Chronic mild stress model	Chronic mild stress model	Animal model	MS-based	Up
1787	LysoPE(18:0e)	N/A	N/A	N/A	Study M540	CUMS group vs. control group	Hippocampus	Brain	Central	Sprague-Dawley rat	Rat	Chronic mild stress model	Chronic mild stress model	Animal model	MS-based	Up
1788	LysoPE(18:0p)	N/A	N/A	N/A	Study M540	CUMS group vs. control group	Hippocampus	Brain	Central	Sprague-Dawley rat	Rat	Chronic mild stress model	Chronic mild stress model	Animal model	MS-based	Up
1789	LysoPE(18:1p)	N/A	N/A	N/A	Study M540	CUMS group vs. control group	Hippocampus	Brain	Central	Sprague-Dawley rat	Rat	Chronic mild stress model	Chronic mild stress model	Animal model	MS-based	Up
1790	LysoPE(18:2)	N/A	N/A	N/A	Study M540	CUMS group vs. control group	Hippocampus	Brain	Central	Sprague-Dawley rat	Rat	Chronic mild stress model	Chronic mild stress model	Animal model	MS-based	Up
1791	LysoPE(19:0)	N/A	N/A	N/A	Study M540	CUMS group vs. control group	Hippocampus	Brain	Central	Sprague-Dawley rat	Rat	Chronic mild stress model	Chronic mild stress model	Animal model	MS-based	Up
1792	LysoPE(20:0)	N/A	N/A	N/A	Study M540	CUMS group vs. control group	Hippocampus	Brain	Central	Sprague-Dawley rat	Rat	Chronic mild stress model	Chronic mild stress model	Animal model	MS-based	Up
1793	LysoPE(20:0p)	N/A	N/A	N/A	Study M540	CUMS group vs. control group	Hippocampus	Brain	Central	Sprague-Dawley rat	Rat	Chronic mild stress model	Chronic mild stress model	Animal model	MS-based	Up
1794	LysoPE(20:1p)	N/A	N/A	N/A	Study M540	CUMS group vs. control group	Hippocampus	Brain	Central	Sprague-Dawley rat	Rat	Chronic mild stress model	Chronic mild stress model	Animal model	MS-based	Up
1795	LysoPE(20:5)	N/A	N/A	N/A	Study M540	CUMS group vs. control group	Hippocampus	Brain	Central	Sprague-Dawley rat	Rat	Chronic mild stress model	Chronic mild stress model	Animal model	MS-based	Up
1796	LysoPE(22:0)	N/A	N/A	N/A	Study M540	CUMS group vs. control group	Hippocampus	Brain	Central	Sprague-Dawley rat	Rat	Chronic mild stress model	Chronic mild stress model	Animal model	MS-based	Up
1797	LysoPE(24:1)	N/A	N/A	N/A	Study M540	CUMS group vs. control group	Hippocampus	Brain	Central	Sprague-Dawley rat	Rat	Chronic mild stress model	Chronic mild stress model	Animal model	MS-based	Up
1798	LysoPG(16:0)	N/A	N/A	N/A	Study M540	CUMS group vs. control group	Hippocampus	Brain	Central	Sprague-Dawley rat	Rat	Chronic mild stress model	Chronic mild stress model	Animal model	MS-based	Up
1799	LysoPG(18:1(9Z)/0:0)	HMDB0240602	N/A	9547135	Study M540	CUMS group vs. control group	Hippocampus	Brain	Central	Sprague-Dawley rat	Rat	Chronic mild stress model	Chronic mild stress model	Animal model	MS-based	Up
1800	LysoPG(20:3)	N/A	N/A	N/A	Study M540	CUMS group vs. control group	Hippocampus	Brain	Central	Sprague-Dawley rat	Rat	Chronic mild stress model	Chronic mild stress model	Animal model	MS-based	Up
1801	LysoPG(20:4)	N/A	N/A	N/A	Study M540	CUMS group vs. control group	Hippocampus	Brain	Central	Sprague-Dawley rat	Rat	Chronic mild stress model	Chronic mild stress model	Animal model	MS-based	Up
1802	LysoPG(22:4)	N/A	N/A	N/A	Study M540	CUMS group vs. control group	Hippocampus	Brain	Central	Sprague-Dawley rat	Rat	Chronic mild stress model	Chronic mild stress model	Animal model	MS-based	Up
1803	LysoPG(22:5)	N/A	N/A	N/A	Study M540	CUMS group vs. control group	Hippocampus	Brain	Central	Sprague-Dawley rat	Rat	Chronic mild stress model	Chronic mild stress model	Animal model	MS-based	Up
1804	LysoPG(22:6)	N/A	N/A	N/A	Study M540	CUMS group vs. control group	Hippocampus	Brain	Central	Sprague-Dawley rat	Rat	Chronic mild stress model	Chronic mild stress model	Animal model	MS-based	Up
1805	LysoPI(16:0)	N/A	N/A	N/A	Study M540	CUMS group vs. control group	Hippocampus	Brain	Central	Sprague-Dawley rat	Rat	Chronic mild stress model	Chronic mild stress model	Animal model	MS-based	Up
1806	LysoPI(18:0)	N/A	N/A	N/A	Study M540	CUMS group vs. control group	Hippocampus	Brain	Central	Sprague-Dawley rat	Rat	Chronic mild stress model	Chronic mild stress model	Animal model	MS-based	Up
1807	LysoPI(18:1)	N/A	N/A	N/A	Study M540	CUMS group vs. control group	Hippocampus	Brain	Central	Sprague-Dawley rat	Rat	Chronic mild stress model	Chronic mild stress model	Animal model	MS-based	Up
1808	LysoPI(20:4)	N/A	N/A	N/A	Study M540	CUMS group vs. control group	Hippocampus	Brain	Central	Sprague-Dawley rat	Rat	Chronic mild stress model	Chronic mild stress model	Animal model	MS-based	Up
1809	LysoPS(18:1)	N/A	N/A	N/A	Study M540	CUMS group vs. control group	Hippocampus	Brain	Central	Sprague-Dawley rat	Rat	Chronic mild stress model	Chronic mild stress model	Animal model	MS-based	Up
1810	LysoPS(22:4)	N/A	N/A	N/A	Study M540	CUMS group vs. control group	Hippocampus	Brain	Central	Sprague-Dawley rat	Rat	Chronic mild stress model	Chronic mild stress model	Animal model	MS-based	Up
1811	LysoPS(22:6)	N/A	N/A	N/A	Study M540	CUMS group vs. control group	Hippocampus	Brain	Central	Sprague-Dawley rat	Rat	Chronic mild stress model	Chronic mild stress model	Animal model	MS-based	Up
1812	MGMG(16:0)	N/A	N/A	N/A	Study M540	CUMS group vs. control group	Hippocampus	Brain	Central	Sprague-Dawley rat	Rat	Chronic mild stress model	Chronic mild stress model	Animal model	MS-based	Up
1813	MGMG(18:1)	N/A	N/A	N/A	Study M540	CUMS group vs. control group	Hippocampus	Brain	Central	Sprague-Dawley rat	Rat	Chronic mild stress model	Chronic mild stress model	Animal model	MS-based	Up
1814	OAHFA(42:4)	N/A	N/A	N/A	Study M540	CUMS group vs. control group	Hippocampus	Brain	Central	Sprague-Dawley rat	Rat	Chronic mild stress model	Chronic mild stress model	Animal model	MS-based	Up
1815	OAHFA(42:8)	N/A	N/A	N/A	Study M540	CUMS group vs. control group	Hippocampus	Brain	Central	Sprague-Dawley rat	Rat	Chronic mild stress model	Chronic mild stress model	Animal model	MS-based	Up
1816	OAHFA(46:10)	N/A	N/A	N/A	Study M540	CUMS group vs. control group	Hippocampus	Brain	Central	Sprague-Dawley rat	Rat	Chronic mild stress model	Chronic mild stress model	Animal model	MS-based	Up
1817	PA(34:1)	N/A	C00416	N/A	Study M540	CUMS group vs. control group	Hippocampus	Brain	Central	Sprague-Dawley rat	Rat	Chronic mild stress model	Chronic mild stress model	Animal model	MS-based	Up
1818	PA(34:2e)	N/A	C00416	N/A	Study M540	CUMS group vs. control group	Hippocampus	Brain	Central	Sprague-Dawley rat	Rat	Chronic mild stress model	Chronic mild stress model	Animal model	MS-based	Up
1819	PA(36:1)	N/A	C00416	N/A	Study M540	CUMS group vs. control group	Hippocampus	Brain	Central	Sprague-Dawley rat	Rat	Chronic mild stress model	Chronic mild stress model	Animal model	MS-based	Up
1820	PA(43:7)	N/A	C00416	N/A	Study M540	CUMS group vs. control group	Hippocampus	Brain	Central	Sprague-Dawley rat	Rat	Chronic mild stress model	Chronic mild stress model	Animal model	MS-based	Up
1821	PC(16:0/20:3)	N/A	C00157	N/A	Study M540	CUMS group vs. control group	Hippocampus	Brain	Central	Sprague-Dawley rat	Rat	Chronic mild stress model	Chronic mild stress model	Animal model	MS-based	Up
1822	PC(16:0e/24:1)	N/A	C00157	N/A	Study M540	CUMS group vs. control group	Hippocampus	Brain	Central	Sprague-Dawley rat	Rat	Chronic mild stress model	Chronic mild stress model	Animal model	MS-based	Up
1823	PC(21:0e)	N/A	C00157	N/A	Study M540	CUMS group vs. control group	Hippocampus	Brain	Central	Sprague-Dawley rat	Rat	Chronic mild stress model	Chronic mild stress model	Animal model	MS-based	Up
1824	PC(21:1e)	N/A	C00157	N/A	Study M540	CUMS group vs. control group	Hippocampus	Brain	Central	Sprague-Dawley rat	Rat	Chronic mild stress model	Chronic mild stress model	Animal model	MS-based	Up
1825	PC(23:0e)	N/A	C00157	N/A	Study M540	CUMS group vs. control group	Hippocampus	Brain	Central	Sprague-Dawley rat	Rat	Chronic mild stress model	Chronic mild stress model	Animal model	MS-based	Up
1826	PC(23:0p)	N/A	C00157	N/A	Study M540	CUMS group vs. control group	Hippocampus	Brain	Central	Sprague-Dawley rat	Rat	Chronic mild stress model	Chronic mild stress model	Animal model	MS-based	Up
1827	PC(23:2p)	N/A	C00157	N/A	Study M540	CUMS group vs. control group	Hippocampus	Brain	Central	Sprague-Dawley rat	Rat	Chronic mild stress model	Chronic mild stress model	Animal model	MS-based	Up
1828	PC(25:0p)	N/A	C00157	N/A	Study M540	CUMS group vs. control group	Hippocampus	Brain	Central	Sprague-Dawley rat	Rat	Chronic mild stress model	Chronic mild stress model	Animal model	MS-based	Up
1829	PC(25:1/18:1)	N/A	C00157	N/A	Study M540	CUMS group vs. control group	Hippocampus	Brain	Central	Sprague-Dawley rat	Rat	Chronic mild stress model	Chronic mild stress model	Animal model	MS-based	Up
1830	PC(25:3e)	N/A	C00157	N/A	Study M540	CUMS group vs. control group	Hippocampus	Brain	Central	Sprague-Dawley rat	Rat	Chronic mild stress model	Chronic mild stress model	Animal model	MS-based	Up
1831	PC(25:3p)	N/A	C00157	N/A	Study M540	CUMS group vs. control group	Hippocampus	Brain	Central	Sprague-Dawley rat	Rat	Chronic mild stress model	Chronic mild stress model	Animal model	MS-based	Up
1832	PC(30:0)	N/A	C00157	N/A	Study M540	CUMS group vs. control group	Hippocampus	Brain	Central	Sprague-Dawley rat	Rat	Chronic mild stress model	Chronic mild stress model	Animal model	MS-based	Up
1833	PC(32:0)	N/A	C00157	N/A	Study M540	CUMS group vs. control group	Hippocampus	Brain	Central	Sprague-Dawley rat	Rat	Chronic mild stress model	Chronic mild stress model	Animal model	MS-based	Up
1834	PC(32:1p)	N/A	C00157	N/A	Study M540	CUMS group vs. control group	Hippocampus	Brain	Central	Sprague-Dawley rat	Rat	Chronic mild stress model	Chronic mild stress model	Animal model	MS-based	Up
1835	PC(34:0)	N/A	C00157	N/A	Study M540	CUMS group vs. control group	Hippocampus	Brain	Central	Sprague-Dawley rat	Rat	Chronic mild stress model	Chronic mild stress model	Animal model	MS-based	Up
1836	PC(34:1)	N/A	C00157	N/A	Study M540	CUMS group vs. control group	Hippocampus	Brain	Central	Sprague-Dawley rat	Rat	Chronic mild stress model	Chronic mild stress model	Animal model	MS-based	Up
1837	PC(36:1)	N/A	C00157	N/A	Study M540	CUMS group vs. control group	Hippocampus	Brain	Central	Sprague-Dawley rat	Rat	Chronic mild stress model	Chronic mild stress model	Animal model	MS-based	Up
1838	PC(38:5)	N/A	C00157	N/A	Study M540	CUMS group vs. control group	Hippocampus	Brain	Central	Sprague-Dawley rat	Rat	Chronic mild stress model	Chronic mild stress model	Animal model	MS-based	Up
1839	PC(40:2e)	N/A	C00157	N/A	Study M540	CUMS group vs. control group	Hippocampus	Brain	Central	Sprague-Dawley rat	Rat	Chronic mild stress model	Chronic mild stress model	Animal model	MS-based	Up
1840	PC(46:2)	N/A	C00157	N/A	Study M540	CUMS group vs. control group	Hippocampus	Brain	Central	Sprague-Dawley rat	Rat	Chronic mild stress model	Chronic mild stress model	Animal model	MS-based	Up
1841	PE(14:0/22:6)	N/A	C00350	N/A	Study M540	CUMS group vs. control group	Hippocampus	Brain	Central	Sprague-Dawley rat	Rat	Chronic mild stress model	Chronic mild stress model	Animal model	MS-based	Up
1842	PE(16:1/22:6)	N/A	C00350	N/A	Study M540	CUMS group vs. control group	Hippocampus	Brain	Central	Sprague-Dawley rat	Rat	Chronic mild stress model	Chronic mild stress model	Animal model	MS-based	Up
1843	PE(18:0/20:5)	N/A	C00350	N/A	Study M540	CUMS group vs. control group	Hippocampus	Brain	Central	Sprague-Dawley rat	Rat	Chronic mild stress model	Chronic mild stress model	Animal model	MS-based	Up
1844	PE(18:1/23:0)	N/A	C00350	N/A	Study M540	CUMS group vs. control group	Hippocampus	Brain	Central	Sprague-Dawley rat	Rat	Chronic mild stress model	Chronic mild stress model	Animal model	MS-based	Up
1845	PE(18:1/23:1)	N/A	C00350	N/A	Study M540	CUMS group vs. control group	Hippocampus	Brain	Central	Sprague-Dawley rat	Rat	Chronic mild stress model	Chronic mild stress model	Animal model	MS-based	Up
1846	PE(20:4/22:6)	N/A	C00350	N/A	Study M540	CUMS group vs. control group	Hippocampus	Brain	Central	Sprague-Dawley rat	Rat	Chronic mild stress model	Chronic mild stress model	Animal model	MS-based	Up
1847	PE(22:1/22:6)	N/A	C00350	N/A	Study M540	CUMS group vs. control group	Hippocampus	Brain	Central	Sprague-Dawley rat	Rat	Chronic mild stress model	Chronic mild stress model	Animal model	MS-based	Up
1848	PE(25:0/18:1)	N/A	C00350	N/A	Study M540	CUMS group vs. control group	Hippocampus	Brain	Central	Sprague-Dawley rat	Rat	Chronic mild stress model	Chronic mild stress model	Animal model	MS-based	Up
1849	PE(36:3)	N/A	C00350	N/A	Study M540	CUMS group vs. control group	Hippocampus	Brain	Central	Sprague-Dawley rat	Rat	Chronic mild stress model	Chronic mild stress model	Animal model	MS-based	Up
1850	PE(37:0)	N/A	C00350	N/A	Study M540	CUMS group vs. control group	Hippocampus	Brain	Central	Sprague-Dawley rat	Rat	Chronic mild stress model	Chronic mild stress model	Animal model	MS-based	Up
1851	PE(37:3)	N/A	C00350	N/A	Study M540	CUMS group vs. control group	Hippocampus	Brain	Central	Sprague-Dawley rat	Rat	Chronic mild stress model	Chronic mild stress model	Animal model	MS-based	Up
1852	PE(39:4)	N/A	C00350	N/A	Study M540	CUMS group vs. control group	Hippocampus	Brain	Central	Sprague-Dawley rat	Rat	Chronic mild stress model	Chronic mild stress model	Animal model	MS-based	Up
1853	PE(39:6)	N/A	C00350	N/A	Study M540	CUMS group vs. control group	Hippocampus	Brain	Central	Sprague-Dawley rat	Rat	Chronic mild stress model	Chronic mild stress model	Animal model	MS-based	Up
1854	PE(41:8)	N/A	C00350	N/A	Study M540	CUMS group vs. control group	Hippocampus	Brain	Central	Sprague-Dawley rat	Rat	Chronic mild stress model	Chronic mild stress model	Animal model	MS-based	Up
1855	PE(43:6)	N/A	C00350	N/A	Study M540	CUMS group vs. control group	Hippocampus	Brain	Central	Sprague-Dawley rat	Rat	Chronic mild stress model	Chronic mild stress model	Animal model	MS-based	Up
1856	PE(44:10)	N/A	C00350	N/A	Study M540	CUMS group vs. control group	Hippocampus	Brain	Central	Sprague-Dawley rat	Rat	Chronic mild stress model	Chronic mild stress model	Animal model	MS-based	Up
1857	PG(16:0/16:1)	N/A	C00344	N/A	Study M540	CUMS group vs. control group	Hippocampus	Brain	Central	Sprague-Dawley rat	Rat	Chronic mild stress model	Chronic mild stress model	Animal model	MS-based	Up
1858	PG(18:1/22:6)	N/A	C00344	N/A	Study M540	CUMS group vs. control group	Hippocampus	Brain	Central	Sprague-Dawley rat	Rat	Chronic mild stress model	Chronic mild stress model	Animal model	MS-based	Up
1859	PG(18:2/18:2)	N/A	C00344	N/A	Study M540	CUMS group vs. control group	Hippocampus	Brain	Central	Sprague-Dawley rat	Rat	Chronic mild stress model	Chronic mild stress model	Animal model	MS-based	Up
1860	PG(18:2/20:4)	N/A	C00344	N/A	Study M540	CUMS group vs. control group	Hippocampus	Brain	Central	Sprague-Dawley rat	Rat	Chronic mild stress model	Chronic mild stress model	Animal model	MS-based	Up
1861	PG(22:4/20:4)	N/A	C00344	N/A	Study M540	CUMS group vs. control group	Hippocampus	Brain	Central	Sprague-Dawley rat	Rat	Chronic mild stress model	Chronic mild stress model	Animal model	MS-based	Up
1862	PG(22:4/22:5)	N/A	C00344	N/A	Study M540	CUMS group vs. control group	Hippocampus	Brain	Central	Sprague-Dawley rat	Rat	Chronic mild stress model	Chronic mild stress model	Animal model	MS-based	Up
1863	PG(22:5/20:4)	N/A	C00344	N/A	Study M540	CUMS group vs. control group	Hippocampus	Brain	Central	Sprague-Dawley rat	Rat	Chronic mild stress model	Chronic mild stress model	Animal model	MS-based	Up
1864	PG(22:5/22:5)	N/A	C00344	N/A	Study M540	CUMS group vs. control group	Hippocampus	Brain	Central	Sprague-Dawley rat	Rat	Chronic mild stress model	Chronic mild stress model	Animal model	MS-based	Up
1865	PG(36:4p)	N/A	C00344	N/A	Study M540	CUMS group vs. control group	Hippocampus	Brain	Central	Sprague-Dawley rat	Rat	Chronic mild stress model	Chronic mild stress model	Animal model	MS-based	Up
1866	phSM(d24:0)	N/A	N/A	N/A	Study M540	CUMS group vs. control group	Hippocampus	Brain	Central	Sprague-Dawley rat	Rat	Chronic mild stress model	Chronic mild stress model	Animal model	MS-based	Up
[truncated: 1,877 more rows]
