# Supplementary material for: Metabolomic changes in animal models of depression: a systematic analysis
Source: Mol Psychiatry. 2021 Sep 1;26(12):7328–36. doi: 10.1038/s41380-021-01269-w (PMC8872989; doi:10.1038/s41380-021-01269-w)
Supplement: Supplementary file 17 — Supplementary Data 5 [file 41380_2021_1269_MOESM17_ESM.xlsx]

## Sheet: Sheet1
Supplementary Data 5. The quality assessment of reporting based on the updated STAIR preclinical recommendations. One point is given for each criterion met. When the criterion is not met or is unclear, zero point is recorded.
Study ID	Study name	Sample size calculation	Inclusion and exclusion criteria	Randomization	Allocation concealment	Reporting of animals excluded from analysis	Blinded assessment of outcome	Reporting potential conflicts of interest and study funding
		The article should describe how the size of the experiment was planned. If a sample size calculation was performed, then this should be reported in detail, including the expected difference between groups, the expected variance, the planned analysis method, the desired statistical power, and the sample size thus calculated. For parametric data, variance should be reported as 95% confidence limits…	When the severity of ischemia has to reach a certain threshold for inclusion (for instance a prespecified decrease in perfusion detected with laser Doppler flowmetry, or the development of neurological impairment of a given severity), this should be stated clearly. Usually, these criteria should be applied before the allocation to experimental groups. If a prespecified lesion size is required for…	The article should describe the method by which animals were allocated to experimental groups. If this allocation was by randomization, then the method of randomization (coin toss, computer-generated randomization schedules) should be stated. Picking animals “at random” from a cage is unlikely to provide adequate randomization. For comparisons between groups of genetically modified animals (trans…	The method of allocation concealment should be described. Allocation is concealed if the investigator responsible for the induction, maintenance, and reversal of ischaemia and for decisions regarding the care of (including the early sacrifice of) experimental animals has no knowledge of the experimental group to which an animal belongs. Allocation concealment might be achieved by having the exper…	All randomized animals (both overall and by treatment group) should be accounted for in the data presented. Some animals may, for very good reasons, be excluded from analysis, but the circumstances under which this exclusion will occur should be determined in advance, and any exclusion should occur without knowledge of the experimental group to which the animal belongs. The criteria for exclusion…	The assessment of outcome is blinded if the investigator responsible for measuring infarct volume, for scoring neurobehavioral outcome or for determining any other outcome measures has no knowledge of the experimental group to which an animal belongs. The method of blinding the assessment of outcome should be described. Where phenotypic differences prevent the blinded assessment of for instance n…	Any relationship that could be perceived to introduce a potential conflict of interest, or the absence of such a relationship, should be disclosed in an acknowledgements section, along with information on study funding and for instance supply of drugs or of equipment.
Study M002	Ni Y 2008	0	0	0	0	1	0	0
Study M003	Wang XY 2009	0	0	0	0	1	0	0
Study M004	Dai YT 2010	0	0	0	0	0	0	0
Study M005	Li ZY 2010	0	0	0	0	1	0	0
Study M007	Zhang FX 2010	0	0	0	0	1	0	0
Study M008	Zheng SN 2010	0	0	0	0	1	0	0
Study M009	Gao XX 2011	0	0	0	0	0	0	0
Study M012	Su ZH 2011	0	0	0	0	1	0	0
Study M014	Zhou YZ 2011	0	0	0	0	0	0	0
Study M015	Guo XQ 2012	0	0	0	0	0	0	0
Study M016	Liu XJ 2012b	0	0	0	0	1	0	0
Study M017	Liu XJ 2012a	0	0	0	0	1	0	1
Study M018	Wang XY 2012	0	0	0	0	1	0	1
Study M019	Xue SY 2012	0	0	0	0	0	0	0
Study M022	Zhou YZ 2012	0	0	0	0	0	0	0
Study M023	Fenli S 2013	0	0	0	0	0	0	0
Study M024	Gao XX 2013	0	0	0	0	0	0	1
Study M025	Guo BR 2013	0	0	0	0	1	0	0
Study M026	Jia HM 2013b	0	0	0	0	1	0	1
Study M027	Jia HM 2013a	0	0	0	0	1	0	1
Study M029	Ma ZQ 2013	0	0	0	0	0	1	0
Study M030	Shi BY 2013	0	0	0	0	1	0	0
Study M032	Tian JS 2013a	0	0	0	0	0	0	1
Study M038	Chen L 2014	0	0	0	0	0	0	0
Study M039	Chen SL 2014	0	0	0	0	1	0	0
Study M041	Gao XX 2014	0	0	0	0	1	0	0
Study M044	Kim SY 2014	0	0	0	0	1	0	0
Study M046	Parrott JM 2016	0	0	0	0	0	1	1
Study M047	Peng GJ 2014	0	0	0	0	0	0	0
Study M048	Su ZH 2014	0	0	0	0	1	0	0
Study M053	Chang X 2015	0	0	0	0	1	0	0
Study M054	Chen GH 2015	0	0	0	0	1	1	1
Study M056	Chen L 2015	0	0	0	0	0	0	0
Study M057	Goto T 2015	0	0	0	0	0	0	1
Study M062	Shao WH 2015	0	0	0	0	1	0	1
Study M063	Tian JS 2015b	0	0	0	0	0	0	0
Study M066	Wu HW 2015	0	0	0	0	1	0	1
Study M068	Yu XY 2015	0	0	0	0	1	0	0
Study M069	Zhai XJ 2015a	0	0	0	0	1	0	0
Study M071	Zhao J 2015	0	0	0	0	1	0	1
Study M072	Zhao LS 2015	0	0	0	0	1	0	1
Study M076	Du HL 2016	0	0	0	0	0	0	0
Study M077	Farshim P 2016	0	0	0	0	1	1	1
Study M078	Gong MJ 2016	0	0	0	0	1	1	0
Study M079	Guo YJ 2016	0	0	0	0	1	1	1
Study M083	Liu LX 2016	0	0	0	0	1	0	0
Study M091	Wang W 2016	0	0	0	0	0	0	1
Study M092	Wu Y 2016	0	0	0	0	0	1	1
Study M095	Xiong ZL 2016	0	0	0	0	1	0	1
Study M096	Yu XY 2016	0	0	0	0	1	0	1
Study M100	Akimoto H 2017	0	0	0	0	1	0	0
Study M103	de Sousa Rodrigues ME 2017	0	0	0	0	0	0	0
Study M104	Du HL 2017	0	0	0	0	1	0	1
Study M105	Goto T 2017	0	0	0	0	1	0	1
Study M108	Lei TL 2017	0	0	0	0	1	0	1
Study M110	Liu YY 2017	0	0	0	0	1	1	1
Study M113	Sowndarya R 2017	0	0	0	0	1	0	0
Study M119	Zhou XY 2017	0	0	0	0	1	0	0
Study M120	Zheng SN 2011	0	0	0	0	1	0	0
Study M126	Walker AK 2013	0	0	0	0	0	1	1
Study M127	Green P 2009	0	0	0	0	1	0	0
Study M128	Sun SQ 2015	0	0	0	0	1	0	1
Study M131	Liu LX 2018	0	0	0	0	1	0	1
Study M132	Zheng XY 2010	0	0	0	0	1	0	0
Study M133	Lu LL 2012	0	0	0	0	1	0	0
Study M134	Li JJ 2014	0	0	0	0	1	0	0
Study M135	Yang P 2014b	0	0	0	0	1	0	0
Study M136	Xing H 2015	0	0	0	0	1	0	0
Study M137	Zhai XJ 2015c	0	0	0	0	1	0	0
Study M140	Liu JY 2016	0	0	0	0	1	0	0
Study M141	Qian Z 2016	0	0	0	0	0	1	0
Study M142	Zhou WJ 2015	0	0	0	0	0	1	0
Study M144	Zhang W 2017	0	0	0	0	1	0	0
Study M145	Huang F 2014	0	0	0	0	1	0	1
Study M146	Zhao SJ 2017	0	0	0	0	0	0	0
Study M150	Fischer CW 2015	0	0	0	0	0	1	1
Study M151	Eskelund A 2016	0	0	0	0	0	1	1
Study M152	Guo XL 2017	0	0	0	0	0	0	1
Study M153	Jeon SA 2017	0	0	0	0	0	0	1
Study M154	Chu C 2017	0	0	0	0	1	0	1
Study M161	Li H 2014	0	0	0	0	0	0	0
Study M164	Veeraiah P 2014	0	0	0	0	0	0	1
Study M165	Yang P 2014a	0	0	0	0	1	0	0
Study M166	Zheng X 2014	0	0	0	0	1	0	0
Study M170	Zhao LS 2015	0	0	0	0	1	0	1
Study M171	Zhu XX 2015	0	0	0	0	0	0	0
Study M176	Xu P 2016	0	0	0	0	1	0	0
Study M179	Jiang N 2017	0	0	0	0	0	0	0
Study M182	Banasr M 2010	0	0	0	0	0	0	0
Study M188	Li CX 2008	0	0	0	0	0	0	0
Study M191	Chandrasekhar BVS 2017	0	0	0	0	1	0	0
Study M193	Sartorius A 2007	0	0	0	0	0	0	0
Study M194	Li CX 2008b	0	0	0	0	0	0	0
Study M195	Zhang J 2013	0	0	0	0	1	1	1
Study M197	Hill MN 2005	0	0	0	0	0	0	0
Study M198	Hill MN 2008b	0	0	0	0	0	1	0
Study M199	Brand L 2011	0	0	0	0	1	0	0
Study M201	Zhong P 2014	0	0	0	0	0	1	1
Study M203	Gonzalez-Sepulveda M 2016	0	0	0	0	0	1	1
Study M204	Wu Y 2017	0	0	0	0	1	1	1
Study M205	Ding XF 2017	0	0	0	0	0	1	1
Study M206	Smaga I 2017	0	0	0	0	1	0	1
Study M207	Zheng P 2016c	0	0	0	0	0	1	1
Study M208	Zhao HX 2018	0	0	0	0	0	0	1
Study M209	Zhang YQ 2017	0	0	0	0	1	0	1
Study M210	Ma ZJ 2017	0	0	0	0	0	0	0
Study M353	Perrine SA 2014	0	0	0	0	0	1	0
Study M369	Lomazzo E 2015	0	0	0	0	0	0	1
Study M370	Agudelo LZ 2014	0	0	0	0	0	0	0
Study M384	Faria R 2014	0	0	0	0	0	0	0
Study M390	Laumet G 2017	0	0	0	0	0	0	1
Study M397	Zhang X 2015	0	0	0	0	0	1	1
Study M400	Wang W 2010	0	0	0	0	0	1	1
Study M450	Wang JJ 2018	0	0	0	0	0	0	1
Study M454	Du HL 2017	0	0	0	0	1	0	0
Study M457	Gao XX 2018	0	0	0	0	1	0	1
Study M462	ST000903	0	0	0	0	0	0	0
Study M473	Hassan AM 2019	0	0	0	0	0	0	1
Study M474	Heath A 2018	0	0	0	0	0	1	1
Study M476	Jiang HX 2019	0	0	1	0	1	1	1
Study M479	Liu K 2018	0	0	0	0	0	0	1
Study M480	Ma WN 2018	0	0	0	0	1	0	1
Study M481	Mishra PK 2018	0	0	0	0	0	0	1
Study M484	Tang CZ 2018	0	0	0	0	1	0	1
Study M487	Wang C 2018	0	0	0	0	1	0	0
Study M490	Xin F 2018	0	0	0	0	0	1	1
Study M492	Zhao L 2018	0	0	0	0	0	0	1
Study M496	Bortolato M 2007	0	0	0	0	0	0	1
Study M502	Navarria A 2014	0	0	0	0	0	1	0
Study M503	Carnevali L 2015	0	0	0	0	1	1	1
Study M505	Vinod KY 2012	0	0	0	0	0	0	1
Study M506	Fang GX 2018	0	0	0	0	1	0	1
Study M511	Akimoto H 2019	0	0	0	0	1	1	1
Study M512	Ren Y 2018	0	0	0	0	0	0	1
Study M516	Xu T 2019	0	0	0	0	0	0	1
Study M519	Prabhu VV 2019	0	0	0	0	0	0	1
Study M522	Li JG 2018	0	0	0	0	0	0	1
Study M523	Xu HR 2018	0	0	0	0	1	0	1
Study M524	Cheng D 2018	0	0	0	0	1	0	1
Study M525	Xu K 2019	0	0	1	0	0	0	1
Study M533	Cai L 2020	0	0	0	0	1	1	1
Study M539	Geng CM 2019a	0	0	1	0	1	0	1
Study M540	Geng CM 2019b	0	0	0	0	1	1	1
Study M541	Gong WX 2019	0	0	0	0	0	0	1
Study M542	Han XM 2019	0	0	0	0	1	0	0
Study M547	Li JG 2019	0	0	1	0	1	0	1
Study M548	Kirkedal C 2019	0	0	0	0	0	0	1
Study M550	Li KD 2019	0	0	0	0	0	0	1
Study M552	Liu SB 2019	0	0	0	0	0	0	0
Study M553	Liu XJ 2019	0	0	0	0	0	0	1
Study M556	Ma WN 2019	0	0	0	0	0	0	1
Study M558	Mou XJ 2019a	0	0	0	0	1	0	0
Study M559	Mou XJ 2019b	0	0	0	0	0	0	0
Study M563	Qu W 2019	0	0	0	0	0	0	1
Study M564	Song J 2019	0	0	0	0	0	1	1
Study M565	Tang CZ 2019	0	0	0	0	1	0	1
Study M567	Tillmann S 2019	0	0	0	0	0	1	0
Study M568	Vagena E 2019	0	0	0	0	0	0	1
Study M569	Wang CZ 2019	0	0	0	0	0	0	1
Study M570	Wang LS 2019	0	0	0	0	0	0	1
Study M571	Wu Y 2019	0	0	0	0	0	1	1
Study M573	Yang LN 2019	0	0	0	0	1	0	1
Study M574	Yang R 2019	0	0	0	0	0	1	1
Study M575	Yang X 2019	0	0	0	0	0	0	1
Study M578	Zhang HF 2019	0	0	0	0	1	0	1
Study M581	Zhang YW 2019	0	0	0	0	1	0	0
Study M582	Zhao J 2019	0	0	0	0	1	0	1
Study M583	Zhao XE 2019	0	0	0	0	1	0	1
Study M584	Zhu SW 2019	0	0	0	0	0	0	0
Study M586	Abildgaard A 2020	0	0	0	0	0	0	1
Study M591	Chan SY 2020	0	0	0	0	0	1	1
Study M594	Chen X 2020	0	0	0	0	0	1	1
Study M598	Cui YF 2020	0	0	0	0	0	0	1
Study M600	Demers G 2020	0	0	0	0	0	0	1
Study M609	Geng CM 2020a	0	0	0	0	1	1	1
Study M610	Geng CM 2020b	0	0	0	0	1	1	1
Study M611	Geng CM 2020c	0	0	0	0	1	0	1
Study M613	Hamilton PJ 2020	0	0	0	0	0	0	1
Study M614	Han YM 2020	0	0	0	0	1	1	1
Study M616	He Y 2020	0	0	0	0	0	0	1
Study M617	Huang XX 2020	0	0	0	0	0	0	1
Study M619	Jiao ZY 2021	0	0	0	0	1	0	1
Study M625	Leclercq S 2020	0	0	0	0	1	0	1
Study M627	Li CC 2020	0	0	0	0	1	0	1
Study M629	Li SF 2020	0	0	0	0	1	0	1
Study M631	Li YB 2020	0	0	0	0	1	0	1
Study M632	Linghu T 2020	0	0	0	0	1	0	1
Study M633	Liu T 2020a	0	0	0	0	1	0	0
Study M642	Matsuda Y 2020	0	0	0	0	0	0	1
Study M646	Mishra PK 2020	0	0	0	0	1	0	1
Study M651	Peng Y 2020	0	0	0	0	1	0	1
Study M659	Tao X 2020	0	0	0	0	0	0	1
Study M662	Wang QS 2020	0	0	0	0	0	0	1
Study M664	Wang W 2020	0	0	0	0	0	1	1
Study M665	Wu M 2020	0	0	1	0	0	1	1
Study M671	Xu SH 2020	0	0	0	0	1	0	1
Study M672	Xu T 2020	0	0	0	0	0	0	0
Study M673	Xue SS 2020	0	0	0	0	1	0	1
Study M674	Yang JN 2020	0	0	0	0	1	0	1
Study M675	Ye R 2020	0	0	0	0	0	0	1
Study M676	Yu M 2020a	0	0	0	0	1	0	1
Study M680	Zhang F 2020	0	0	0	0	1	0	1
Study M681	Zhang HY 2020	0	0	0	0	1	0	1
Study M682	Zhang H 2020	1	0	0	0	0	0	1
Study M683	Zhang HC 2020	0	0	0	0	1	0	1
Study M684	Zhang K 2020	0	0	0	0	0	0	1
Study M685	Zhang Y 2020	0	0	0	0	0	1	1
Study M688	Zhou XJ 2020b	0	0	0	0	0	0	1
Study M689	Zhu YL 2020	0	0	0	0	0	0	0
Study M690	Chai C 2021	0	0	0	0	1	0	1
Study M691	Li X 2021	0	0	0	0	1	0	1
Study M693	Setoyama D 2021b	0	0	0	0	1	0	1
Study M695	Song YG 2021	0	0	0	0	1	0	1
Study M696	Yang JN 2021	0	0	0	0	1	0	1
Study M697	Carnevali L 2020	0	0	0	0	1	1	1
Study M698	Guo JJ 2020	0	0	0	0	1	0	1
Study M700	Chen JJ 2019	0	0	0	0	1	1	1
Study M705	Portero-Tresserra M 2018	0	0	0	0	0	0	1
Study M710	Zhang X 2016	0	0	0	0	0	0	0
Study M711	Zheng F 2018	0	0	0	0	1	0	0
Study M713	Zhu H 2020a	0	0	0	0	1	0	1
Study M714	Zhu H 2020b	0	0	0	0	1	0	1
Study M720	Tian Y 2020	0	0	0	0	0	0	1
Study M721	Siopi E 2020a	0	0	0	0	0	1	1
Study M722	Siopi E 2020b	0	0	0	0	0	1	1
Study M728	Deng YY 2021a	0	0	0	0	0	1	1
Study M729	Deng YY 2021b	0	0	0	0	0	1	1
Study M730	Deng YY 2021c	0	0	0	0	0	1	1
Study M732	Hao CY 2020	0	0	0	0	0	0	1
Study M736	Kamoun N 2021	0	0	0	0	0	1	1
Study M738	Liu XJ 2021a	0	0	0	0	1	0	1
Study M739	Liu XJ 2021b	0	0	0	0	1	0	1
Study M742	Zhang L 2020	0	0	0	0	1	1	1
Study M743	Shan BX 2020a	0	0	0	0	0	1	1
Study M744	Shan BX 2020b	0	0	0	0	0	1	1
Study M748	Taniguchi E 2021	0	0	0	0	0	1	1
Study M755	Xu K 2021	0	0	0	0	0	1	1
Study M758	Chen X 2021	0	0	0	0	0	0	1
Study M760	Gao Y 2021	0	0	0	0	0	0	1
Study M764	Hoda U 2021	0	0	0	0	1	0	0
Study M767	Qu SY 2021	0	0	0	0	1	0	1
